# Supplementary material for: Methamphetamine abuse affects gene expression in brain-derived microglia of SIV-infected macaques to enhance inflammation and promote virus targets
Source: BMC Immunol. 2016 Apr 23;17:7. doi: 10.1186/s12865-016-0145-0 (PMC4841970; doi:10.1186/s12865-016-0145-0)
Supplement: Additional file 1: — Complete list of genes upregulated in microglia isolated from Meth-treated animals compared to controls. Genes in this list are increased above 1.5-fold in Meth versus control, with a p value below 0.05. (XLSX 167 kb) [file 12865_2016_145_MOESM1_ESM.xlsx]

## Sheet: Sheet1
FeatureNum	ProbeName	GeneName	SystematicName	Description	Meth Ave	Meth SEM	Ctr Ave	Ctr SEM	Meth/Ctr FC	Meth/Ctr pvalue
17815	A_01_P1699276	GQ153436	GQ153436	gb|Macaca mulatta MHC class I antigen (Mamu-B) mRNA, Mamu-B*nov074 allele, partial cds. [GQ153436]	4.35822	0.268748	0.802072	0.18971	5.43371	9.93475e-05
11180	A_01_P1671216	MAMU-DQB1	NM_001134297	ref|Macaca mulatta major histocompatibility complex, class II, DQ beta 1 (MAMU-DQB1), mRNA [NM_001134297]	1.81605	0.352619	0.381136	0.172192	4.76484	0.0103014
19799	A_01_P002524	FOLR1	NM_001194647	ref|Macaca mulatta folate receptor 1 (adult) (FOLR1), mRNA [NM_001194647]	23.503	7.09361	4.9386	3.05215	4.75904	0.0442334
12876	A_01_P1671851	CCL5	NM_001032850	ref|Macaca mulatta chemokine (C-C motif) ligand 5 (CCL5), mRNA [NM_001032850]	3.97492	0.485485	1.08468	0.245727	3.66459	0.00217059
14898	A_01_P1758676	GPR160	NM_001193759	ref|Macaca mulatta G protein-coupled receptor 160 (GPR160), mRNA [NM_001193759]	0.115695	0.0203385	0.0348388	0.00457895	3.32086	0.00623875
38570	A_01_P002590	IGFBP1	XM_001085935	gb|PREDICTED: Macaca mulatta insulin-like growth factor binding protein 1, transcript variant 3 (IGFBP1), mRNA [XM_001085935]	0.513175	0.029598	0.159799	0.0350446	3.21137	0.000747327
25453	A_01_P008508	FBP2	NM_001194802	ref|Macaca mulatta fructose-1,6-bisphosphatase 2 (FBP2), mRNA [NM_001194802]	0.28125	0.0573254	0.0883608	0.0160421	3.18298	0.0134382
35831	A_01_P004978	PTGER4	XM_001085375	ref|PREDICTED: Macaca mulatta prostaglandin E receptor 4 (subtype EP4), transcript variant 2 (PTGER4), mRNA [XM_001085375]	4.84913	1.01625	1.66248	0.234742	2.9168	0.0161697
21921	A_01_P1761306	IGFBP3	ENSMMUT00000019327	gb|ILLUMIGEN_MCQ_684 Katze_MMPL2 Macaca mulatta cDNA 5' similar to human IGFBP3 (Hs.440409), mRNA sequence [CK230365]	5.24915	1.02555	1.83517	0.369982	2.8603	0.0164891
29922	A_01_P1678031	IL8RB	ENSMMUT00000018796	ens|C-X-C chemokine receptor type 2 [Source:UniProtKB/Swiss-Prot;Acc:Q28519] [ENSMMUT00000018796]	0.113064	0.0209897	0.04076	0.00228623	2.77389	0.00964114
35096	A_01_P1672151	CCL3	NM_001034200	ref|Macaca mulatta chemokine (C-C motif) ligand 3 (CCL3), mRNA [NM_001034200]	244.906	21.0412	93.0476	40.9606	2.63206	0.0320672
23978	A_01_P1753111	TGFBI	ENSMMUT00000000488	ref|PREDICTED: Macaca mulatta transforming growth factor, beta-induced, 68kDa, transcript variant 6 (TGFBI), mRNA [XM_001111447]	0.417025	0.0594768	0.160436	0.0174955	2.59933	0.00505569
34882	A_01_P1696441	IL4	NM_001032904	ref|Macaca mulatta interleukin 4 (IL4), mRNA [NM_001032904]	0.14656	0.0243006	0.0567783	0.0127956	2.58127	0.0165309
5302	A_01_P1676201	ALOX5AP	ENSMMUT00000007833	ens|Arachidonate 5-lipoxygenase-activating protein [Source:UniProtKB/Swiss-Prot;Acc:P30354] [ENSMMUT00000007833]	13.7474	2.48129	5.48427	1.27631	2.50669	0.0234978
39245	A_01_P1692421	IL10	ENSMMUT00000033151	ens|Interleukin-10 [Source:UniProtKB/Swiss-Prot;Acc:P51496] [ENSMMUT00000033151]	4.08078	0.0689478	1.7095	0.550626	2.38711	0.0151322
38749	A_01_P1671286	IFNB1	NM_001135795	ref|Macaca mulatta interferon, beta 1, fibroblast (IFNB1), mRNA [NM_001135795]	0.331992	0.0414349	0.140915	0.0429777	2.35598	0.0267103
15265	A_01_P1671041	CCR5	NM_001042773	ref|Macaca mulatta chemokine (C-C motif) receptor 5 (CCR5), mRNA [NM_001042773]	2.0603	0.337818	0.917832	0.214199	2.24474	0.0297753
24181	A_01_P1815696	PTHLH	ENSMMUT00000014735	ref|PREDICTED: Macaca mulatta parathyroid hormone-like hormone, transcript variant 4 (PTHLH), mRNA [XM_001104176]	0.170237	0.0296847	0.075896	0.0143574	2.24303	0.025803
34071	A_01_P1734116	ENSMMUT00000001593	ENSMMUT00000001593	ens|IQ motif containing D [Source:HGNC Symbol;Acc:25168] [ENSMMUT00000001593]	0.0817077	0.0185811	0.0364805	0.00476349	2.23976	0.0410336
8074	A_01_P002932	AIFM3	ENSMMUT00000028827	ref|PREDICTED: Macaca mulatta apoptosis-inducing factor, mitochondrion-associated, 3, transcript variant 1 (AIFM3), mRNA [XM_002798284]	20.764	3.58668	9.27446	0.465315	2.23884	0.0130775
43361	A_01_P007303	CA9	ENSMMUT00000022919	ref|PREDICTED: Macaca mulatta carbonic anhydrase IX, transcript variant 2 (CA9), mRNA [XM_001088481]	1.63822	0.207753	0.731851	0.247535	2.23846	0.0448178
12276	A_01_P012213	LYNX1	NM_001032944	ref|Macaca mulatta Ly6/neurotoxin 1 (LYNX1), mRNA [NM_001032944]	0.113284	0.0176108	0.0506135	0.0108147	2.23822	0.0236919
28992	A_01_P1767646	ENSMMUT00000014919	ENSMMUT00000014919	ens|HORMA domain containing 1 [Source:HGNC Symbol;Acc:25245] [ENSMMUT00000014919]	0.0967452	0.019596	0.0432385	0.00072573	2.23748	0.0224683
27913	A_01_P019995	CCDC83	ENSMMUT00000027544	ref|PREDICTED: Macaca mulatta coiled-coil domain containing 83, transcript variant 3 (CCDC83), mRNA [XM_001102214]	0.108224	0.0166928	0.0484492	0.00734877	2.23375	0.0150083
13349	A_01_P000282	A_01_P000282	A_01_P000282	Unknown	0.677039	0.0649361	0.303332	0.082559	2.23201	0.0204777
7970	A_01_P006788	PLK4	ENSMMUT00000004697	ref|PREDICTED: Macaca mulatta polo-like kinase 4, transcript variant 1 (PLK4), mRNA [XM_001105577]	0.13821	0.0188339	0.0619285	0.0171358	2.23177	0.0311343
8370	A_01_P002628	A_01_P002628	A_01_P002628	Unknown	2.64612	0.593605	1.18618	0.191158	2.23079	0.0440712
36899	A_01_P1670521	IL16	NM_001032808	ref|Macaca mulatta interleukin 16 (lymphocyte chemoattractant factor) (IL16), mRNA [NM_001032808]	8.43649	0.265247	3.78561	0.798579	2.22857	0.00491934
17341	A_01_P1696686	MAMU-DRB5	NM_001040030	ref|Macaca mulatta HLA class II histocompatibility antigen, DRB1-4 beta chain (MAMU-DRB5), mRNA [NM_001040030]	135.621	8.69383	60.9587	18.092	2.22479	0.0214204
33484	A_01_P1720331	ENSMMUT00000016305	ENSMMUT00000016305	ens|ADAM metallopeptidase domain 23 [Source:HGNC Symbol;Acc:202] [ENSMMUT00000016305]	0.101774	0.0191825	0.0457482	0.00486815	2.22465	0.0218181
3031	A_01_P1675266	LOC100425169	ENSMMUT00000041011	ref|PREDICTED: Macaca mulatta CST complex subunit TEN1-like (LOC100425169), mRNA [XM_002800607]	0.892785	0.0913936	0.402016	0.0970677	2.22077	0.0162687
4896	A_01_P011148	A_01_P011148	A_01_P011148	Unknown	0.160915	0.02391	0.0725695	0.0126785	2.21739	0.0166833
12002	A_01_P1793096	A_01_P1793096	A_01_P1793096	Unknown	0.394178	0.0280069	0.178022	0.0508633	2.2142	0.020397
35338	A_01_P1827511	A_01_P1827511	A_01_P1827511	Unknown	0.115535	0.0167377	0.0521872	0.00602378	2.21386	0.0100063
36755	A_01_P1727576	ZBTB16	ENSMMUT00000009890	ref|PREDICTED: Macaca mulatta zinc finger and BTB domain containing 16 (ZBTB16), mRNA [XM_001086244]	35.8919	1.62267	16.2204	2.15275	2.21276	0.00103654
14448	A_01_P1752851	SRFBP1	ENSMMUT00000029542	ref|PREDICTED: Macaca mulatta serum response factor binding protein 1 (SRFBP1), mRNA [XM_001088860]	3.00336	0.257706	1.35766	0.16736	2.21216	0.00246609
532	A_01_P012838	A_01_P012838	A_01_P012838	Unknown	22.9454	1.57274	10.3768	1.21968	2.21121	0.00134619
31236	A_01_P1731551	ENSMMUT00000012442	ENSMMUT00000012442	ens|complement component 1, r subcomponent-like [Source:HGNC Symbol;Acc:21265] [ENSMMUT00000012442]	11.826	1.63813	5.35869	0.69996	2.20687	0.00993629
11818	A_01_P1671046	CXCR4	NM_001042645	ref|Macaca mulatta chemokine (C-X-C motif) receptor 4 (CXCR4), mRNA [NM_001042645]	2.82449	0.585328	1.27997	0.202941	2.20668	0.0365977
15401	A_01_P1775101	ENSMMUT00000001340	ENSMMUT00000001340	ens|C-C motif chemokine 3 [Source:UniProtKB/Swiss-Prot;Acc:Q8HYQ3] [ENSMMUT00000001343]	717.574	33.0894	325.914	92.5682	2.20173	0.0179099
39878	A_01_P001422	A_01_P001422	A_01_P001422	Unknown	0.14955	0.0170654	0.0680455	0.021961	2.1978	0.0403585
37637	A_01_P1672921	ENSMMUT00000028278	ENSMMUT00000028278	ens|C-C motif chemokine 4 [Source:UniProtKB/Swiss-Prot;Acc:Q8HYQ2] [ENSMMUT00000028278]	1068.35	91.7914	486.654	161.524	2.19531	0.0369261
12513	A_01_P1750911	LOC710721	ENSMMUT00000006959	ref|PREDICTED: Macaca mulatta nesprin-3-like (LOC710721), partial mRNA [XM_001099387]	0.0820927	0.0168027	0.0374097	0.00266412	2.19442	0.02681
45038	A_01_P006888	F10	NM_001104584	ref|Macaca mulatta coagulation factor X (F10), mRNA [NM_001104584]	3.02434	0.0637233	1.37824	0.261551	2.19435	0.00334872
2790	A_01_P1670691	TNF	NM_001047149	ref|Macaca mulatta tumor necrosis factor (TNF), mRNA [NM_001047149]	2.46402	0.363971	1.12327	0.295967	2.19361	0.034224
5238	A_01_P005792	MPL	XM_002801505	gb|PREDICTED: Macaca mulatta myeloproliferative leukemia virus oncogene (MPL), mRNA [XM_002801505]	0.166665	0.0269618	0.0760212	0.0176029	2.19234	0.0318012
32309	A_01_P1720766	ENSMMUT00000006034	ENSMMUT00000006034	ens|F-box protein 36 [Source:HGNC Symbol;Acc:27020] [ENSMMUT00000006034]	0.110195	0.020168	0.0503162	0.00679672	2.19004	0.0239043
35751	A_01_P1812826	A_01_P1812826	A_01_P1812826	Unknown	0.19855	0.0366612	0.0907338	0.00738078	2.18827	0.0196601
12456	A_01_P011161	A_01_P011161	A_01_P011161	Unknown	0.778627	0.0485181	0.355982	0.102395	2.18726	0.0212934
1232	A_01_P1671776	APOBEC3F	NM_001042373	ref|Macaca mulatta apolipoprotein B mRNA editing enzyme, catalytic polypeptide-like 3F (APOBEC3F), mRNA [NM_001042373]	0.106358	0.0172879	0.0486507	0.0024899	2.18615	0.0113019
3883	A_01_P018533	LOC709729	ENSMMUT00000006722	Unknown	1.01213	0.0482013	0.463127	0.102845	2.18543	0.00784439
22000	A_01_P1679746	HBG	NM_001047146	ref|Macaca mulatta hemoglobin, gamma G (HBG), mRNA [NM_001047146]	0.594531	0.0804189	0.272058	0.076242	2.18531	0.0351821
16004	A_01_P1697336	M60537	M60537	gb|Macaca mulatta T-cell receptor rearranged beta-chain V,D,J,C regions (Mm1.14-14.69) mRNA. [M60537]	0.249437	0.0430888	0.114206	0.0131774	2.1841	0.0183772
36309	A_01_P1788726	LOC720561	XM_001116094	ref|PREDICTED: Macaca mulatta choline transporter-like protein 2-like (LOC720561), partial mRNA [XM_001116094]	0.250517	0.0480204	0.114907	0.017065	2.18018	0.0295551
36011	A_01_P1711006	LOC718099	ENSMMUT00000001822	ref|PREDICTED: Macaca mulatta putative endonuclease FLJ39025-like (LOC718099), mRNA [XM_001110357]	0.0919567	0.0221975	0.0421928	0.00232395	2.17944	0.0453909
40754	A_01_P1704451	LOC710444	ENSMMUT00000030518	ref|PREDICTED: Macaca mulatta hypothetical LOC710444 (LOC710444), mRNA [XM_001099068]	0.67976	0.104725	0.311957	0.0821154	2.17902	0.0374932
26889	A_01_P008073	A_01_P008073	A_01_P008073	Unknown	0.448634	0.0195137	0.205972	0.0252691	2.17813	0.000845869
183	A_01_P1713801	LOC703488	ENSMMUT00000024760	Unknown	0.271919	0.0273494	0.12488	0.0222034	2.17744	0.00832388
41283	A_01_P013173	IQCF1	ENSMMUT00000006184	ref|PREDICTED: Macaca mulatta IQ motif containing F1 (IQCF1), mRNA [XM_001095004]	0.137658	0.0168207	0.0632827	0.00758002	2.17528	0.00666052
16095	A_01_P1731826	GPRC5A	ENSMMUT00000024790	ref|PREDICTED: Macaca mulatta G protein-coupled receptor, family C, group 5, member A, transcript variant 3 (GPRC5A), mRNA [XM_001086713]	0.137035	0.0182597	0.0630435	0.00512833	2.17366	0.00639226
28345	A_01_P1751056	ENSMMUT00000039474	ENSMMUT00000039474	ref|PREDICTED: Macaca mulatta renal tumor antigen (RAGE), mRNA [XM_001112517]	0.345398	0.0175792	0.158912	0.0240108	2.17352	0.00209989
2262	A_01_P1770491	ENSMMUT00000032661	ENSMMUT00000032661	Unknown	2.00802	0.0350735	0.924725	0.170138	2.17147	0.00312753
2159	A_01_P1803726	ENSMMUT00000015652	ENSMMUT00000015652	Unknown	0.314001	0.0176712	0.144634	0.0231882	2.171	0.00286206
15425	A_01_P009991	SLC46A1	ENSMMUT00000026905	ref|PREDICTED: Macaca mulatta solute carrier family 46 (folate transporter), member 1, transcript variant 1 (SLC46A1), mRNA [XM_001106954]	3.61246	0.529963	1.66465	0.425161	2.1701	0.0336065
7792	A_01_P1799856	TNN	XM_001104490	ref|PREDICTED: Macaca mulatta tenascin N (TNN), mRNA [XM_001104490]	4.26604	0.718725	1.96586	0.455936	2.17007	0.0359379
44692	A_01_P018670	DENND2D	ENSMMUT00000003500	gb|PREDICTED: Macaca mulatta DENN [XM_001102927]	7.34971	0.88922	3.38819	0.440048	2.16922	0.00727278
7687	A_01_P1719571	ENSMMUT00000001931	ENSMMUT00000001931	ref|PREDICTED: Macaca mulatta uncharacterized protein C2orf77-like (LOC709886), mRNA [XM_001098455]	0.0893652	0.0187894	0.0412307	0.00139488	2.16744	0.0285813
36054	A_01_P1779626	A_01_P1779626	A_01_P1779626	Unknown	1.06623	0.233996	0.492488	0.0884449	2.16499	0.0491599
25426	A_01_P1711776	ZNF500	ENSMMUT00000020081	ref|PREDICTED: Macaca mulatta zinc finger protein 500 (ZNF500), mRNA [XM_001098209]	0.210261	0.0295284	0.0971232	0.00730439	2.16488	0.00755186
3135	A_01_P1713156	PLEKHG4	ENSMMUT00000002130	ref|PREDICTED: Macaca mulatta pleckstrin homology domain containing, family G (with RhoGef domain) member 4 (PLEKHG4), mRNA [XM_001087633]	0.123295	0.0201603	0.0569555	0.00852796	2.16476	0.0197777
1633	A_01_P005767	ELF4	XM_001092376	ref|PREDICTED: Macaca mulatta E74-like factor 4 (ets domain transcription factor), transcript variant 1 (ELF4), mRNA [XM_001092376]	1.87587	0.0909461	0.86783	0.11415	2.16157	0.00128438
40169	A_01_P1673722	ENSMMUT00000016034	ENSMMUT00000016034	Unknown	0.0971757	0.017213	0.0450308	0.00182839	2.15798	0.0158642
20337	A_01_P1803256	A_01_P1803256	A_01_P1803256	Unknown	0.264602	0.042182	0.122725	0.0121065	2.15605	0.013642
9401	A_01_P1708096	LOC721566	ENSMMUT00000006909	ref|PREDICTED: Macaca mulatta c-X-C motif chemokine 16-like (LOC721566), mRNA [XM_001117747]	4.30829	0.661691	1.99856	0.568483	2.1557	0.0453548
41141	A_01_P1802611	A_01_P1802611	A_01_P1802611	Unknown	0.0925247	0.0171448	0.0429568	0.00632793	2.1539	0.0279944
8554	A_01_P1797396	ALOX5	ENSMMUT00000018848	Unknown	0.671255	0.127371	0.311821	0.0530846	2.15269	0.0335671
16159	A_01_P014498	MAG	ENSMMUT00000024769	ref|PREDICTED: Macaca mulatta myelin associated glycoprotein, transcript variant 1 (MAG), mRNA [XM_001111459]	32.6396	3.57987	15.1703	2.88289	2.15154	0.0120213
6496	A_01_P006979	KNTC1	XM_002807998	ref|PREDICTED: Macaca mulatta kinetochore-associated protein 1-like (KNTC1), mRNA [XM_002807998]	0.111	0.0227361	0.0516242	0.0105041	2.15016	0.0474937
22818	A_01_P012690	CKLF	ENSMMUT00000000038	Unknown	3.23122	0.44624	1.50324	0.369712	2.1495	0.0299407
29215	A_01_P005301	NOL6	XM_001099208	ref|PREDICTED: Macaca mulatta nucleolar protein family 6 (RNA-associated), transcript variant 2 (NOL6), mRNA [XM_001099208]	8.58502	0.630543	3.99445	0.826278	2.14924	0.0090653
9328	A_01_P1711236	ITFG3	ENSMMUT00000000867	ref|PREDICTED: Macaca mulatta integrin alpha FG-GAP repeat containing 3, transcript variant 1 (ITFG3), mRNA [XM_001083832]	6.36958	0.631894	2.96452	0.482735	2.14861	0.00718818
19538	A_01_P1671046	CXCR4	NM_001042645	ref|Macaca mulatta chemokine (C-X-C motif) receptor 4 (CXCR4), mRNA [NM_001042645]	2.81722	0.501191	1.31267	0.186273	2.14617	0.0246478
5963	A_01_P017099	CDH13	ENSMMUT00000028296	gb|PREDICTED: Macaca mulatta cadherin 13, transcript variant 3 (CDH13), mRNA [XM_002802578]	5.7469	0.353594	2.68003	0.821468	2.14434	0.0294645
23436	A_01_P1705031	LOC695939	ENSMMUT00000020405	ref|PREDICTED: Macaca mulatta f-box only protein 27-like (LOC695939), partial mRNA [XM_001084591]	1.73024	0.0491427	0.807527	0.179653	2.14264	0.00800115
41105	A_01_P1692981	ANK2	ENSMMUT00000012077	gb|Macaca mulatta clone dl1_e09_t7_022 ankyrin 2, neuronal (ANK2) mRNA, 3' UTR. [DQ147928]	0.234284	0.0387569	0.109524	0.0263127	2.1391	0.039118
16542	A_01_P1787856	EG703139	EG703139	gb|nbl29g12.y1 Rhesus monkey lens. Unnormalized (nbl) Macaca mulatta cDNA clone nbl29g12 5', mRNA sequence [EG703139]	0.145225	0.020789	0.0678985	0.0138322	2.13886	0.0230068
26388	A_01_P010977	CA14	ENSMMUT00000030102	ref|PREDICTED: Macaca mulatta carbonic anhydrase XIV (CA14), mRNA [XM_001099083]	0.976472	0.177694	0.456736	0.0942309	2.13793	0.0381376
23420	A_01_P010640	A_01_P010640	A_01_P010640	Unknown	0.209843	0.0167326	0.0981568	0.0217166	2.13784	0.0124133
36807	A_01_P1776488	A_01_P1776488	A_01_P1776488	Unknown	0.655031	0.092557	0.306462	0.0489478	2.1374	0.0154678
28842	A_01_P1713746	ENSMMUT00000019015	ENSMMUT00000019015	ens|ATPase, Ca++ transporting, type 2C, member 2 [Source:HGNC Symbol;Acc:29103] [ENSMMUT00000019015]	0.473304	0.0350161	0.221608	0.0626742	2.13577	0.0251891
25303	A_01_P015468	RNASE6	ENSMMUT00000002352	ens|Ribonuclease K6 [Source:UniProtKB/Swiss-Prot;Acc:O46533] [ENSMMUT00000002352]	9.45012	0.24086	4.4268	1.44831	2.13475	0.0333506
19876	A_01_P1721506	LOC721864	ENSMMUT00000025176	ref|PREDICTED: Macaca mulatta hypothetical LOC721864 (LOC721864), mRNA [XM_001118059]	0.565689	0.044645	0.265703	0.0567791	2.12902	0.0113792
43838	A_01_P001717	A_01_P001717	A_01_P001717	Unknown	1.23391	0.121991	0.579739	0.108609	2.12838	0.0104661
5464	A_01_P1762731	LOC706530	ENSMMUT00000017720	ref|PREDICTED: Macaca mulatta protein FAM131B-like, transcript variant 3 (LOC706530), mRNA [XM_001091747]	0.599888	0.0570697	0.28189	0.0492798	2.12809	0.0083319
36196	A_01_P1672801	ADRA2B	ENSMMUT00000016588	ens|Alpha 2B adrenergic receptor [Source:UniProtKB/TrEMBL;Acc:Q0W9D8] [ENSMMUT00000016588]	5.76592	0.774096	2.70983	0.607613	2.12778	0.0251432
27238	A_01_P013059	ENSMMUT00000004329	ENSMMUT00000004329	Unknown	1.24717	0.0255187	0.586628	0.123145	2.12599	0.00648609
32972	A_01_P003575	SPINK7	ENSMMUT00000023747	ref|PREDICTED: Macaca mulatta serine peptidase inhibitor, Kazal type 7 (putative), transcript variant 2 (SPINK7), mRNA [XM_001103960]	0.836449	0.0852268	0.393459	0.0612036	2.12588	0.00729834
38983	A_01_P1702761	ENSMMUT00000004131	ENSMMUT00000004131	ens|transducin-like enhancer of split 6 (E(sp1) homolog, Drosophila) [Source:HGNC Symbol;Acc:30788] [ENSMMUT00000004131]	0.0949287	0.0210629	0.0446843	0.00159549	2.12443	0.0364627
42055	A_01_P002195	SLC31A2	ENSMMUT00000000254	ref|PREDICTED: Macaca mulatta solute carrier family 31 (copper transporters), member 2, transcript variant 2 (SLC31A2), mRNA [XM_001103504]	6.57106	0.351311	3.09425	0.475019	2.12364	0.00275523
39703	A_01_P015831	GZMK	ENSMMUT00000028382	ref|PREDICTED: Macaca mulatta granzyme K (GZMK), mRNA [XM_001097338]	1.01272	0.0251891	0.477407	0.141067	2.1213	0.024486
44999	A_01_P1802726	A_01_P1802726	A_01_P1802726	Unknown	0.134557	0.0254148	0.063493	0.00965909	2.11924	0.0321151
26486	A_01_P1745871	C6orf103	ENSMMUT00000019364	ens|calpain-7-like protein [Source:RefSeq peptide;Acc:NP_001180693] [ENSMMUT00000019364]	0.170671	0.0201077	0.0805397	0.0231205	2.11909	0.0377053
8723	A_01_P1741276	ENSMMUT00000017923	ENSMMUT00000017923	ref|PREDICTED: Macaca mulatta protocadherin-11 X-linked-like (LOC696659), miscRNA [XR_010169]	0.0956612	0.0179917	0.0451775	0.00353947	2.11745	0.0231793
12012	A_01_P1807856	A_01_P1807856	A_01_P1807856	Unknown	0.0737162	0.01669	0.034815	0.0048297	2.11737	0.0495339
44934	A_01_P010184	A_01_P010184	A_01_P010184	Unknown	2.19019	0.040663	1.03526	0.123655	2.1156	0.000593496
21734	A_01_P1674371	RILP	ENSMMUT00000003371	ref|PREDICTED: Macaca mulatta Rab interacting lysosomal protein (RILP), mRNA [XM_001086142]	2.7966	0.358161	1.3246	0.2106	2.11128	0.0129297
5527	A_01_P1826146	A_01_P1826146	A_01_P1826146	Unknown	0.0946767	0.0169495	0.0448617	0.00300456	2.11041	0.019098
6646	A_01_P1727901	SLC37A2	ENSMMUT00000008954	ref|PREDICTED: Macaca mulatta solute carrier family 37 (glycerol-3-phosphate transporter), member 2 (SLC37A2), mRNA [XM_001110578]	0.449529	0.0414457	0.213005	0.0579581	2.11041	0.027535
1290	A_01_P1703366	SLC44A2	ENSMMUT00000005298	gb|PREDICTED: Macaca mulatta solute carrier family 44, member 2 (SLC44A2), mRNA [XM_001106278]	6.506	0.672732	3.08407	0.551539	2.10955	0.0106281
42186	A_01_P1834078	A_01_P1834078	A_01_P1834078	Unknown	0.0876902	0.0179412	0.0416822	0.00554435	2.10378	0.0376143
28222	A_01_P007984	ENSMMUT00000029348	ENSMMUT00000029348	ens|homeobox B6 [Source:HGNC Symbol;Acc:5117] [ENSMMUT00000029348]	0.215085	0.0168448	0.102319	0.0332668	2.10211	0.0429283
353	A_01_P1670016	LILRBA	NM_001040672	ref|Macaca mulatta leukocyte immunoglobulin-like receptor, subfamily B, member a (LILRBA), mRNA [NM_001040672]	2.18328	0.216342	1.03891	0.254942	2.1015	0.022621
37365	A_01_P1671046	CXCR4	NM_001042645	ref|Macaca mulatta chemokine (C-X-C motif) receptor 4 (CXCR4), mRNA [NM_001042645]	2.8733	0.455152	1.36806	0.171333	2.10027	0.0174864
23240	A_01_P1679811	UCP3	ENSMMUT00000014432	ens|Uncoupling protein 3 [Source:UniProtKB/TrEMBL;Acc:Q9N1D8] [ENSMMUT00000014432]	0.733474	0.0788636	0.349384	0.0911637	2.09933	0.0288309
7833	A_01_P1731541	ENSMMUT00000012440	ENSMMUT00000012440	ens|complement component 1, r subcomponent [Source:HGNC Symbol;Acc:1246] [ENSMMUT00000012440]	48.3181	4.95359	23.0244	3.58687	2.09856	0.00798484
8671	A_01_P1733991	RAD9B	ENSMMUT00000018456	Unknown	0.0826332	0.0168339	0.0393828	0.00168587	2.09821	0.0287345
40262	A_01_P1799936	A_01_P1799936	A_01_P1799936	Unknown	0.103984	0.0173166	0.049583	0.00359926	2.09716	0.0155033
35761	A_01_P010675	LOC699880	ENSMMUT00000002989	ref|PREDICTED: Macaca mulatta uncharacterized protein C14orf37-like (LOC699880), mRNA [XM_001090706]	0.163964	0.0296281	0.078214	0.0129129	2.09635	0.0320778
6660	A_01_P1727371	LOC706971	ENSMMUT00000013762	Unknown	0.760578	0.104262	0.36297	0.0802998	2.09543	0.0273876
11811	A_01_P1695251	TGFB1	AF251269	gb|Macaca mulatta transforming growth factor beta1 mRNA, partial cds. [AF251269]	0.814129	0.157467	0.388748	0.0601532	2.09423	0.0362149
28116	A_01_P1784671	A_01_P1784671	A_01_P1784671	Unknown	0.101506	0.0178551	0.0485312	0.00585713	2.09155	0.0235486
22696	A_01_P006940	TREML1	NM_001194729	ref|Macaca mulatta triggering receptor expressed on myeloid cells-like 1 (TREML1), mRNA [NM_001194729]	16.9876	0.361987	8.12899	2.2966	2.08976	0.022951
22284	A_01_P012843	LOC720291	ENSMMUT00000006395	ref|PREDICTED: Macaca mulatta high affinity immunoglobulin epsilon receptor subunit gamma-like (LOC720291), mRNA [XM_001115585]	22.3496	1.10558	10.6997	1.76719	2.08881	0.00378524
16935	A_01_P1748796	ZNF710	ENSMMUT00000020808	ref|PREDICTED: Macaca mulatta zinc finger protein 710 (ZNF710), mRNA [XM_001095030]	36.243	4.33115	17.3844	3.94515	2.0848	0.02423
34997	A_01_P1670831	PDCD1	NM_001114358	ref|Macaca mulatta programmed cell death 1 (PDCD1), mRNA [NM_001114358]	0.109024	0.0215712	0.052298	0.00669357	2.08467	0.0346617
31700	A_01_P1747166	RASGRP1	ENSMMUT00000025766	ref|PREDICTED: Macaca mulatta RAS guanyl releasing protein 1 (calcium and DAG-regulated), transcript variant 1 (RASGRP1), mRNA [XM_001092164]	0.246254	0.0172281	0.118128	0.0257059	2.08463	0.0125427
5698	A_01_P1751061	ENSMMUT00000009968	ENSMMUT00000009968	ref|PREDICTED: Macaca mulatta renal tumor antigen (RAGE), mRNA [XM_001112517]	0.925873	0.0976312	0.44523	0.0737553	2.07954	0.0101106
40894	A_01_P1761266	ZPBP	ENSMMUT00000019229	ref|PREDICTED: Macaca mulatta zona pellucida binding protein (ZPBP), mRNA [XM_001082779]	0.0896772	0.0167282	0.043128	0.00540969	2.07933	0.0292607
36149	A_01_P1695986	TLR9	NM_001130431	ref|Macaca mulatta toll-like receptor 9 (TLR9), mRNA [NM_001130431]	0.161345	0.0267075	0.0776193	0.0132688	2.07867	0.0279157
29931	A_01_P012527	TOX	ENSMMUT00000015350	gb|PREDICTED: Macaca mulatta thymocyte selection-associated high mobility group box (TOX), mRNA [XM_001088869]	0.228134	0.0166727	0.109845	0.0321616	2.07686	0.0330703
18949	A_01_P1697396	M60553	M60553	gb|Macaca mulatta T-cell receptor rearranged beta-chain C-region (MmCBB) mRNA. [M60553]	1.75652	0.311588	0.84615	0.11475	2.07589	0.0269383
34944	A_01_P1764111	LOC722779	ENSMMUT00000030770	ref|PREDICTED: Macaca mulatta PRAME family member 12-like (LOC722779), mRNA [XM_001118877]	0.161232	0.0189034	0.077679	0.0105454	2.07562	0.00893111
31882	A_01_P1737746	PTK2B	ENSMMUT00000026918	ref|PREDICTED: Macaca mulatta PTK2B protein tyrosine kinase 2 beta, transcript variant 5 (PTK2B), mRNA [XM_001109122]	0.209687	0.0307773	0.101025	0.0276779	2.07559	0.0477684
13839	A_01_P1727351	CASP1	ENSMMUT00000013764	ref|PREDICTED: Macaca mulatta caspase 1, apoptosis-related cysteine peptidase (interleukin 1, beta, convertase) (CASP1), mRNA [XM_001094943]	2.08168	0.286877	1.00484	0.19291	2.07167	0.0226676
20156	A_01_P013993	LOC705865	ENSMMUT00000005065	ref|PREDICTED: Macaca mulatta transmembrane protein C1orf162-like (LOC705865), mRNA [XM_001094202]	3.55126	0.248698	1.71764	0.311776	2.06752	0.00750417
16663	A_01_P001468	LCP2	ENSMMUT00000019827	ref|PREDICTED: Macaca mulatta lymphocyte cytosolic protein 2, transcript variant 1 (LCP2), mRNA [XM_001092472]	28.0375	0.658204	13.5634	2.80572	2.06715	0.00770665
37548	A_01_P000255	TNF	ENSMMUT00000012362	ens|Tumor necrosis factorTumor necrosis factor, membrane formTumor necrosis factor, soluble form [Source:UniProtKB/Swiss-Prot;Acc:P48094] [ENSMMUT00000012362]	121.659	10.5475	58.8612	10.7153	2.06688	0.00967858
3346	A_01_P1691941	LOC703515	ENSMMUT00000046393	ref|PREDICTED: Macaca mulatta uncharacterized protein C1orf88-like (LOC703515), mRNA [XM_002801702]	0.512213	0.0178584	0.247835	0.0339089	2.06675	0.0016225
10301	A_01_P1740971	IL2RG	NM_001035529	ref|Macaca mulatta interleukin 2 receptor, gamma (IL2RG), mRNA [NM_001035529]	0.457372	0.0731719	0.221694	0.0451186	2.06308	0.0337332
6152	A_01_P1752401	HOMER1	ENSMMUT00000041380	Unknown	6.04138	0.634303	2.9293	0.758161	2.06239	0.0305948
44599	A_01_P1769831	LOC710736	ENSMMUT00000017167	ref|PREDICTED: Macaca mulatta uncharacterized protein C1orf53-like (LOC710736), mRNA [XM_001110794]	0.458394	0.0320816	0.222549	0.0378676	2.05974	0.00630907
22509	A_01_P1700321	ENSMMUT00000047202	ENSMMUT00000047202	Unknown	0.252264	0.0302063	0.122477	0.00778035	2.05968	0.00477599
41627	A_01_P1753431	ENSMMUT00000040881	ENSMMUT00000040881	Unknown	0.185837	0.0167725	0.090333	0.0188702	2.05724	0.0151954
10375	A_01_P1747546	LOC716493	ENSMMUT00000013745	Unknown	0.103548	0.0170052	0.0503443	0.00973564	2.05679	0.0335441
2413	A_01_P014393	LOC695240	ENSMMUT00000031730	gb|PREDICTED: Macaca mulatta lysosomal acid lipase [XM_001085632]	62.5251	0.67711	30.408	6.26401	2.0562	0.00756557
4759	A_01_P1671881	TYROBP	NM_001032867	ref|Macaca mulatta TYRO protein tyrosine kinase binding protein (TYROBP), mRNA [NM_001032867]	77.6542	3.57039	37.8088	9.91562	2.05386	0.0216848
33	A_01_P013126	TMEM31	NM_001194917	ref|Macaca mulatta transmembrane protein 31 (TMEM31), mRNA [NM_001194917]	0.54262	0.0327779	0.264376	0.0574072	2.05245	0.0126488
8632	A_01_P1750561	ENSMMUT00000014795	ENSMMUT00000014795	Unknown	0.366192	0.0572456	0.178565	0.0386313	2.05074	0.0365042
20423	A_01_P1675336	CANT1	ENSMMUT00000040937	Unknown	0.44115	0.0498902	0.215203	0.0472576	2.04992	0.0229979
37899	A_01_P016816	CENPP	ENSMMUT00000006552	ens|centromere protein P [Source:RefSeq peptide;Acc:NP_001181730] [ENSMMUT00000006552]	0.145585	0.0228612	0.071059	0.0140823	2.04879	0.0323349
17062	A_01_P1671881	TYROBP	NM_001032867	ref|Macaca mulatta TYRO protein tyrosine kinase binding protein (TYROBP), mRNA [NM_001032867]	81.3909	1.95178	39.8482	9.82212	2.04252	0.016566
21212	A_01_P1776936	A_01_P1776936	A_01_P1776936	Unknown	0.0989657	0.0166725	0.048504	0.0054922	2.04036	0.0219751
39953	A_01_P1706466	LILRAC	NM_001040671	ref|Macaca mulatta leukocyte immunoglobulin-like receptor, subfamily A, member c (LILRAC), mRNA [NM_001040671]	1.80116	0.018901	0.882867	0.244833	2.04012	0.0249494
2538	A_01_P1718496	FOXRED2	ENSMMUT00000017888	ref|PREDICTED: Macaca mulatta FAD-dependent oxidoreductase domain containing 2 (FOXRED2), mRNA [XM_001084339]	0.0935422	0.0170436	0.0458563	0.00294121	2.0399	0.0227275
4534	A_01_P1814786	A_01_P1814786	A_01_P1814786	Unknown	0.324717	0.0513859	0.159202	0.0265656	2.03966	0.0266163
3485	A_01_P1826926	A_01_P1826926	A_01_P1826926	Unknown	0.523918	0.0192899	0.256954	0.0393573	2.03896	0.00290285
26645	A_01_P1719721	EVX2	ENSMMUT00000033060	ref|PREDICTED: Macaca mulatta even-skipped homeobox 2 (EVX2), mRNA [XM_001094253]	0.0906067	0.016968	0.0444633	0.0047416	2.03779	0.0293201
6017	A_01_P007287	A_01_P007287	A_01_P007287	Unknown	0.307432	0.016786	0.150945	0.0424957	2.03672	0.0301863
9621	A_01_P1675281	RHBDF2	ENSMMUT00000026672	Unknown	12.3568	0.218153	6.06875	1.56179	2.03614	0.0195404
42036	A_01_P1701571	ENSMMUT00000043831	ENSMMUT00000043831	ref|PREDICTED: Macaca mulatta hypothetical LOC721020 (LOC721020), mRNA [XM_001117017]	0.907183	0.105134	0.445728	0.120812	2.03529	0.0403413
40533	A_01_P1674396	TSR1	ENSMMUT00000024641	ref|PREDICTED: Macaca mulatta TSR1, 20S rRNA accumulation, homolog (S. cerevisiae) (TSR1), mRNA [XM_001086730]	4.10604	0.104999	2.01788	0.383114	2.03483	0.00626931
13122	A_01_P1826576	A_01_P1826576	A_01_P1826576	Unknown	0.663962	0.0429691	0.326611	0.0858198	2.03288	0.0259062
5870	A_01_P1689091	ENSMMUT00000046349	ENSMMUT00000046349	Unknown	0.242552	0.0250539	0.119384	0.0335851	2.03169	0.0407223
6717	A_01_P1722941	ARID3C	ENSMMUT00000029240	ref|PREDICTED: Macaca mulatta AT rich interactive domain 3C (BRIGHT-like) (ARID3C), mRNA [XM_001096190]	0.14445	0.0173558	0.0711477	0.00916184	2.03028	0.00987231
35794	A_01_P1752726	TSLP	ENSMMUT00000006597	Unknown	0.0954242	0.0167189	0.047007	0.00199637	2.03	0.0189813
13500	A_01_P1704086	ENSMMUT00000025817	ENSMMUT00000025817	ens|MEF2B neighbor [Source:HGNC Symbol;Acc:37247] [ENSMMUT00000025817]	0.257217	0.0323788	0.12679	0.0351992	2.02868	0.0468056
12961	A_01_P004928	PLEKHF1	ENSMMUT00000015925	ens|pleckstrin homology domain-containing family F member 1 [Source:RefSeq peptide;Acc:NP_001180666] [ENSMMUT00000015925]	104.564	17.7571	51.5631	7.38026	2.02788	0.027609
8045	A_01_P1743866	MAMU-DRB	NM_001044261	ref|Macaca mulatta MHC class II antigen (MAMU-DRB), mRNA [NM_001044261]	153.051	12.2931	75.4993	21.8076	2.02719	0.0383579
22339	A_01_P016641	TRIM46	ENSMMUT00000045835	ref|PREDICTED: Macaca mulatta tripartite motif-containing 46, transcript variant 4 (TRIM46), mRNA [XM_001115341]	0.256383	0.0172274	0.126518	0.0312021	2.02646	0.0220343
28688	A_01_P003744	ENSMMUT00000023292	ENSMMUT00000023292	ref|PREDICTED: Macaca mulatta BTB (POZ) domain containing 11 (BTBD11), mRNA [XM_001093296]	0.942414	0.0459156	0.465094	0.084304	2.02629	0.00660697
35146	A_01_P007434	NKX6-1	ENSMMUT00000029770	ref|PREDICTED: Macaca mulatta NK6 homeobox 1 (NKX6-1), mRNA [XM_001104458]	0.690488	0.131124	0.340901	0.0239366	2.02548	0.0273011
38037	A_01_P1719136	ENSMMUT00000004763	ENSMMUT00000004763	ens|plexin B2 [Source:HGNC Symbol;Acc:9104] [ENSMMUT00000004763]	7.99215	0.468337	3.94769	1.15515	2.02451	0.0360555
42204	A_01_P014504	ENSMMUT00000028502	ENSMMUT00000028502	Unknown	4.7223	0.121092	2.33335	0.330376	2.02383	0.00196641
26734	A_01_P1788036	EG704084	EG704084	gb|nbl43a06.y1 Rhesus monkey lens. Unnormalized (nbl) Macaca mulatta cDNA clone nbl43a06 5', mRNA sequence [EG704084]	0.290332	0.0549818	0.143708	0.0246087	2.0203	0.0431318
31291	A_01_P1724321	HSD17B3	ENSMMUT00000011177	ref|PREDICTED: Macaca mulatta hydroxysteroid (17-beta) dehydrogenase 3, transcript variant 1 (HSD17B3), mRNA [XM_001105700]	0.152596	0.0301317	0.0756475	0.011503	2.01719	0.043514
24006	A_01_P1830446	ENSMMUT00000046231	ENSMMUT00000046231	ref|PREDICTED: Macaca mulatta exportin, tRNA (nuclear export receptor for tRNAs), transcript variant 2 (XPOT), mRNA [XM_002798666]	0.950913	0.0415798	0.471835	0.129983	2.01535	0.0288087
8490	A_01_P015610	CCNO	ENSMMUT00000014512	ref|PREDICTED: Macaca mulatta cyclin O (CCNO), mRNA [XM_001098228]	1.29984	0.0955509	0.645089	0.0759451	2.01498	0.00283992
37007	A_01_P019785	ECHDC3	ENSMMUT00000043304	Unknown	7.59931	1.36693	3.7724	0.624784	2.01445	0.0375379
18245	A_01_P1708951	SARM1	ENSMMUT00000042062	Unknown	0.161055	0.0169451	0.080007	0.017466	2.01301	0.0231036
2318	A_01_P1680221	ST3GAL4	ENSMMUT00000043594	Unknown	7.79901	0.404066	3.87638	0.959078	2.01193	0.0211752
6103	A_01_P1671046	CXCR4	NM_001042645	ref|Macaca mulatta chemokine (C-X-C motif) receptor 4 (CXCR4), mRNA [NM_001042645]	2.64211	0.464885	1.31431	0.17962	2.01026	0.0302467
43771	A_01_P1678437	CRB2	ENSMMUT00000008901	Unknown	0.28926	0.0203266	0.143915	0.0422329	2.00994	0.0401425
6667	A_01_P1740636	ENSMMUT00000000697	ENSMMUT00000000697	Unknown	0.251383	0.0209969	0.12525	0.0287601	2.00706	0.0216271
23742	A_01_P1758981	LOC713232	ENSMMUT00000045534	ref|PREDICTED: Macaca mulatta phospholipid scramblase 1-like, transcript variant 4 (LOC713232), mRNA [XM_001111222]	15.314	0.697598	7.63498	1.24945	2.00577	0.00475079
29344	A_01_P1795291	LOC693722	XM_001082431	ref|PREDICTED: Macaca mulatta NK1 transcription factor-related protein 1-like (LOC693722), mRNA [XM_001082431]	0.811761	0.0897215	0.405209	0.0896151	2.00332	0.0259765
42904	A_01_P016058	SCG3	XM_001083854	gb|PREDICTED: Macaca mulatta secretogranin III, transcript variant 1 (SCG3), mRNA [XM_001083854]	0.159409	0.0207456	0.0795972	0.0124314	2.0027	0.0171369
24748	A_01_P005043	POLQ	ENSMMUT00000011156	Unknown	0.146267	0.0198577	0.0731523	0.00873846	1.99948	0.0134831
22730	A_01_P1730211	ENSMMUT00000028161	ENSMMUT00000028161	ens|4-hydroxy-2-oxoglutarate aldolase 1 [Source:HGNC Symbol;Acc:25155] [ENSMMUT00000028161]	0.152579	0.0308523	0.0763227	0.0100818	1.99913	0.0437317
1796	A_01_P1826511	A_01_P1826511	A_01_P1826511	Unknown	1.13826	0.139323	0.569674	0.140576	1.99808	0.0380213
42100	A_01_P1686481	SPTB	ENSMMUT00000026936	ref|PREDICTED: Macaca mulatta spectrin, beta, erythrocytic (SPTB), mRNA [XM_002805090]	0.241413	0.0412164	0.120828	0.0168816	1.99799	0.0292198
16312	A_01_P008415	TBXAS1	ENSMMUT00000005995	ref|PREDICTED: Macaca mulatta thromboxane A synthase 1 (platelet, cytochrome P450, family 5, subfamily A) (TBXAS1), mRNA [XM_002803483]	25.1544	0.333154	12.5937	2.00181	1.99738	0.00328062
41907	A_01_P1745586	SCML4	ENSMMUT00000020944	Unknown	1.62156	0.309583	0.811853	0.0781552	1.99736	0.0321039
36811	A_01_P014527	ENSMMUT00000015144	ENSMMUT00000015144	ref|PREDICTED: Macaca mulatta erythropoietin receptor (EPOR), mRNA [XM_001105833]	1.59008	0.166667	0.796395	0.0666784	1.9966	0.00427062
6652	A_01_P1679371	RAB3IL1	ENSMMUT00000044314	ref|PREDICTED: Macaca mulatta RAB3A interacting protein (rabin3)-like 1, transcript variant 1 (RAB3IL1), mRNA [XM_001116598]	0.732755	0.0696068	0.367436	0.10098	1.99424	0.0403849
17664	A_01_P001842	B3GNT7	XM_001086557	ref|PREDICTED: Macaca mulatta UDP-GlcNAc:betaGal beta-1,3-N-acetylglucosaminyltransferase 9-like (B3GNT7), mRNA [XM_001086557]	16.6759	1.84864	8.37133	1.56186	1.99203	0.0183147
10311	A_01_P003678	HDHD3	NM_001194198	ref|Macaca mulatta haloacid dehalogenase-like hydrolase domain containing 3 (HDHD3), mRNA [NM_001194198]	6.28349	0.12259	3.1554	0.209498	1.99135	8.14859e-05
7176	A_01_P1671881	TYROBP	NM_001032867	ref|Macaca mulatta TYRO protein tyrosine kinase binding protein (TYROBP), mRNA [NM_001032867]	79.9286	2.39282	40.1499	10.408	1.99076	0.0243118
4451	A_01_P1671881	TYROBP	NM_001032867	ref|Macaca mulatta TYRO protein tyrosine kinase binding protein (TYROBP), mRNA [NM_001032867]	78.39	1.46582	39.3905	10.7275	1.99007	0.0281568
35226	A_01_P1696840	ENSMMUT00000029842	ENSMMUT00000029842	ens|immunoglobulin kappa constant [Source:HGNC Symbol;Acc:5716] [ENSMMUT00000029842]	7.34051	1.0281	3.69105	0.91817	1.98873	0.0463279
13475	A_01_P005916	ABHD14B	ENSMMUT00000027614	ens|abhydrolase domain-containing protein 14B [Source:RefSeq peptide;Acc:NP_001165336] [ENSMMUT00000027614]	2.41159	0.122704	1.21264	0.177984	1.98871	0.00371491
21953	A_01_P1767226	LOC705865	ENSMMUT00000005066	ref|PREDICTED: Macaca mulatta transmembrane protein C1orf162-like (LOC705865), mRNA [XM_001094202]	5.16522	0.50728	2.59786	0.44857	1.98826	0.0129186
34974	A_01_P1762161	SLC26A4	ENSMMUT00000026874	ref|PREDICTED: Macaca mulatta solute carrier family 26, member 4 (SLC26A4), mRNA [XM_001094049]	0.116885	0.0173933	0.0588087	0.00904837	1.98755	0.0236065
33319	A_01_P011517	LOC702792	ENSMMUT00000042618	Unknown	1.25861	0.162299	0.633656	0.111804	1.98626	0.0215566
22958	A_01_P1679806	UCP2	NM_001195393	ref|Macaca mulatta uncoupling protein 2 (mitochondrial, proton carrier) (UCP2), nuclear gene encoding mitochondrial protein, mRNA [NM_001195393]	1.21418	0.20384	0.611501	0.0886987	1.98557	0.0297682
25304	A_01_P1716091	PLTP	ENSMMUT00000013908	ref|PREDICTED: Macaca mulatta phospholipid transfer protein (PLTP), mRNA [XM_002798113]	34.0069	3.91727	17.1324	4.31045	1.98495	0.0387442
13666	A_01_P1749196	ENSMMUT00000009055	ENSMMUT00000009055	ens|Rho guanine nucleotide exchange factor (GEF) 40 [Source:HGNC Symbol;Acc:25516] [ENSMMUT00000009055]	74.6986	5.85886	37.6357	5.76261	1.98478	0.00693372
15073	A_01_P000852	ENSMMUT00000024803	ENSMMUT00000024803	ens|GTPase, IMAP family member 7 [Source:HGNC Symbol;Acc:22404] [ENSMMUT00000024803]	2.05421	0.0212774	1.03662	0.205279	1.98164	0.00866906
9585	A_01_P014809	A_01_P014809	A_01_P014809	Unknown	2.64305	0.200741	1.3354	0.135246	1.97922	0.00243666
40297	A_01_P1676176	SLC46A3	ENSMMUT00000043449	Unknown	0.124529	0.0196535	0.0629708	0.00809658	1.97756	0.0230846
32117	A_01_P1671826	CCL2	NM_001032821	ref|Macaca mulatta chemokine (C-C motif) ligand 2 (CCL2), mRNA [NM_001032821]	1.42602	0.08604	0.721585	0.135803	1.97623	0.0103151
35201	A_01_P1804496	A_01_P1804496	A_01_P1804496	Unknown	0.0809512	0.0167265	0.0409925	0.00391802	1.97478	0.0422518
8952	A_01_P013729	A_01_P013729	A_01_P013729	Unknown	1.78025	0.247146	0.902787	0.208333	1.97195	0.0414189
30695	A_01_P1721441	CARD9	ENSMMUT00000004365	ref|PREDICTED: Macaca mulatta caspase recruitment domain family, member 9, transcript variant 3 (CARD9), mRNA [XM_001095549]	3.01372	0.0856756	1.52922	0.250747	1.97076	0.00461845
29920	A_01_P1754611	RBM47	ENSMMUT00000016859	Unknown	0.590068	0.0501962	0.299557	0.0447987	1.9698	0.00774661
1939	A_01_P1716981	LOC715792	ENSMMUT00000044619	ref|PREDICTED: Macaca mulatta signal-regulatory protein beta-2-like, transcript variant 2 (LOC715792), mRNA [XM_001113403]	0.461123	0.0270765	0.234299	0.0481797	1.9681	0.014034
6093	A_01_P004196	ISG20	ENSMMUT00000010744	ref|PREDICTED: Macaca mulatta interferon stimulated exonuclease gene 20kDa, transcript variant 3 (ISG20), mRNA [XM_001090239]	16.5453	0.600168	8.42176	2.25359	1.96459	0.0303104
3856	A_01_P1800296	A_01_P1800296	A_01_P1800296	Unknown	3.14413	0.607835	1.60326	0.227974	1.96108	0.0439944
39253	A_01_P018988	P2RY6	ENSMMUT00000043855	Unknown	35.4005	2.72268	18.0607	3.977	1.96008	0.0210845
17595	A_01_P1816046	A_01_P1816046	A_01_P1816046	Unknown	0.128822	0.0175202	0.0657792	0.013566	1.9584	0.0337836
43888	A_01_P1797081	A_01_P1797081	A_01_P1797081	Unknown	0.388409	0.0265153	0.198463	0.0523647	1.95709	0.0343366
28956	A_01_P013131	CN642140	CN642140	gb|ILLUMIGEN_MCQ_5952 Katze_MMPL2 Macaca mulatta cDNA clone IBIUW:5117 5' similar to Bases 1 to 669 highly similar to human LGMN (Hs.18069), mRNA sequence [CN642140]	133.123	0.47868	68.2441	13.7399	1.95069	0.010431
3325	A_01_P1718881	ENSMMUT00000043953	ENSMMUT00000043953	ens|polymerase delta-interacting protein 3 [Source:RefSeq peptide;Acc:NP_001177830] [ENSMMUT00000043953]	6.56795	0.189001	3.36822	0.646792	1.94997	0.00940488
43552	A_01_P013196	LOC705419	ENSMMUT00000026387	ref|PREDICTED: Macaca mulatta transcription elongation factor A protein-like 4-like, transcript variant 2 (LOC705419), mRNA [XM_002806327]	14.8422	1.55388	7.62017	1.51052	1.94776	0.0222536
36977	A_01_P011701	OGFRL1	ENSMMUT00000020570	ref|PREDICTED: Macaca mulatta opioid growth factor receptor-like 1 (OGFRL1), mRNA [XM_001111755]	10.829	0.467886	5.56013	0.931355	1.94761	0.00636798
14004	A_01_P017066	ENPEP	ENSMMUT00000007768	gb|PREDICTED: Macaca mulatta glutamyl aminopeptidase (aminopeptidase A) (ENPEP), mRNA [XM_001090456]	77.5911	15.5817	39.8519	2.82704	1.94699	0.0378131
30071	A_01_P004889	A_01_P004889	A_01_P004889	Unknown	0.647358	0.0940343	0.332661	0.0349737	1.946	0.01656
34598	A_01_P1752396	HOMER1	ENSMMUT00000023979	Unknown	5.25603	0.324059	2.70167	0.710636	1.94547	0.0341354
3084	A_01_P1834096	ENSMMUT00000020148	ENSMMUT00000020148	Unknown	3.90392	0.255684	2.01114	0.525156	1.94114	0.0345796
15462	A_01_P1713081	ENSMMUT00000029325	ENSMMUT00000029325	ens|CKLF-like MARVEL transmembrane domain containing 4 [Source:HGNC Symbol;Acc:19175] [ENSMMUT00000029325]	0.0932822	0.0195031	0.048067	0.0036324	1.94067	0.043842
19317	A_01_P003782	ENSMMUT00000011268	ENSMMUT00000011268	ens|threonine synthase-like 2 (S. cerevisiae) [Source:HGNC Symbol;Acc:25602] [ENSMMUT00000011268]	15.0069	1.64536	7.73579	0.851788	1.93993	0.00800109
43816	A_01_P1757016	KLF15	ENSMMUT00000005269	ref|PREDICTED: Macaca mulatta Kruppel-like factor 15 (KLF15), mRNA [XM_001114259]	4.94796	0.175061	2.5511	0.457106	1.93954	0.00788197
7753	A_01_P017807	ENSMMUT00000002968	ENSMMUT00000002968	ens|delta/notch-like EGF repeat containing [Source:HGNC Symbol;Acc:24456] [ENSMMUT00000002968]	7.41849	0.788146	3.82754	0.820178	1.93819	0.0280826
7350	A_01_P1788686	SEMA4B	ENSMMUT00000033516	gb|PREDICTED: Macaca mulatta hypothetical LOC100425200 (LOC100425200), miscRNA [XR_092239]	3.31538	0.0741656	1.71115	0.19574	1.93752	0.00112783
27117	A_01_P002386	ABHD15	ENSMMUT00000027630	ref|PREDICTED: Macaca mulatta abhydrolase domain containing 15 (ABHD15), mRNA [XM_001111217]	0.578692	0.0698347	0.298696	0.0572896	1.93739	0.0259945
32965	A_01_P1728601	LOC711305	ENSMMUT00000043135	Unknown	1.16715	0.0763092	0.603282	0.122259	1.93467	0.0161105
9566	A_01_P1723951	AK1	ENSMMUT00000045858	ref|PREDICTED: Macaca mulatta adenylate kinase 1, transcript variant 4 (AK1), mRNA [XM_002800174]	22.763	3.81276	11.7746	1.20813	1.93323	0.0255658
33515	A_01_P1706431	LOC720510	ENSMMUT00000000349	ref|PREDICTED: Macaca mulatta myeloid-associated differentiation marker-like (LOC720510), mRNA [XM_001116015]	4.80922	0.781574	2.48843	0.416828	1.93263	0.0365238
3280	A_01_P1744626	ENSMMUT00000040544	ENSMMUT00000040544	ens|radial spoke head 9 homolog (Chlamydomonas) [Source:HGNC Symbol;Acc:21057] [ENSMMUT00000040544]	9.53129	0.878575	4.93377	0.923258	1.93185	0.0174386
26452	A_01_P1711241	RGS11	ENSMMUT00000039752	ref|PREDICTED: Macaca mulatta regulator of G-protein signaling 11 (RGS11), mRNA [XM_001083719]	3.74853	0.272799	1.94105	0.345557	1.93119	0.01188
17173	A_01_P1757591	ENSMMUT00000005163	ENSMMUT00000005163	ref|PREDICTED: Macaca mulatta hypothetical LOC698851, transcript variant 1 (ABHD14A), mRNA [XM_001091857]	14.081	1.99897	7.29194	0.809553	1.93104	0.0168738
13896	A_01_P1763771	DNAJC11	ENSMMUT00000047612	Unknown	0.351719	0.0653243	0.182202	0.0276786	1.93038	0.0448551
25740	A_01_P1773011	A_01_P1773011	A_01_P1773011	Unknown	0.0806307	0.0173133	0.0417862	0.00221037	1.9296	0.0460334
16029	A_01_P1725221	NAALADL1	ENSMMUT00000017255	Unknown	0.153672	0.0249388	0.0796835	0.0136345	1.92853	0.0377569
15950	A_01_P014655	LOC709745	ENSMMUT00000018011	ref|PREDICTED: Macaca mulatta voltage-gated hydrogen channel 1-like, transcript variant 4 (LOC709745), mRNA [XM_001108107]	25.0034	1.76992	12.9818	3.00413	1.92603	0.0261941
32061	A_01_P012544	TAPBPL	ENSMMUT00000047318	ens|tapasin-related protein [Source:RefSeq peptide;Acc:NP_001181194] [ENSMMUT00000047318]	18.7379	2.44169	9.74816	1.79695	1.9222	0.0284608
26969	A_01_P1821711	A_01_P1821711	A_01_P1821711	Unknown	0.543701	0.0470067	0.282945	0.0712077	1.92158	0.0377971
30197	A_01_P1715011	ENSMMUT00000030688	ENSMMUT00000030688	Unknown	14.3012	1.58452	7.44268	1.44634	1.92151	0.024863
5484	A_01_P1715571	ENSMMUT00000023689	ENSMMUT00000023689	ens|collagen, type IX, alpha 3 [Source:HGNC Symbol;Acc:2219] [ENSMMUT00000023689]	0.797936	0.0462768	0.415352	0.0582163	1.92111	0.00470787
24919	A_01_P1808386	LOC699873	XM_001090236	ref|PREDICTED: Macaca mulatta protocadherin beta-16-like, transcript variant 2 (LOC699873), mRNA [XM_001090236]	0.414229	0.0717071	0.215734	0.0389242	1.92009	0.0468478
6157	A_01_P1764651	RHCE	NM_001032964	ref|Macaca mulatta Rh blood group, CcEe antigens (RHCE), mRNA [NM_001032964]	0.577448	0.0199661	0.301002	0.075311	1.91842	0.0284501
39725	A_01_P1671881	TYROBP	NM_001032867	ref|Macaca mulatta TYRO protein tyrosine kinase binding protein (TYROBP), mRNA [NM_001032867]	69.6443	2.84469	36.358	9.78338	1.91552	0.0372583
45070	A_01_P1703381	LOC715940	ENSMMUT00000038759	ref|PREDICTED: Macaca mulatta queuine tRNA-ribosyltransferase-like (LOC715940), mRNA [XM_001106414]	0.365113	0.0326391	0.190615	0.0457057	1.91545	0.0345759
43374	A_01_P1722551	SMC2	ENSMMUT00000028802	Unknown	0.161346	0.0186065	0.084274	0.0143619	1.91454	0.0204562
25874	A_01_P1768906	C1H1orf95	ENSMMUT00000012082	Unknown	0.11246	0.0181435	0.0587745	0.0108387	1.91341	0.0427059
25377	A_01_P1675726	CORO1A	ENSMMUT00000010239	gb|PREDICTED: Macaca mulatta coronin, actin binding protein, 1A (CORO1A), mRNA [XM_001099485]	23.9803	0.276228	12.5403	2.51018	1.91226	0.0121219
28452	A_01_P1748736	ISG20	ENSMMUT00000040225	ref|PREDICTED: Macaca mulatta interferon stimulated exonuclease gene 20kDa, transcript variant 3 (ISG20), mRNA [XM_001090239]	16.0802	0.931563	8.42036	2.21071	1.90967	0.0377078
3500	A_01_P1714941	ENSMMUT00000024017	ENSMMUT00000024017	Unknown	0.111604	0.0190205	0.0584418	0.00937646	1.90967	0.0407706
11204	A_01_P1761071	TRIM50	ENSMMUT00000042373	ref|PREDICTED: Macaca mulatta tripartite motif-containing 50 (TRIM50), mRNA [XM_001110857]	0.149891	0.0169082	0.0785552	0.016045	1.90809	0.0296528
24935	A_01_P1726461	ZNF214	ENSMMUT00000012950	Unknown	0.106007	0.016669	0.055557	0.0099249	1.90808	0.0394994
36738	A_01_P1723752	PSAT1	ENSMMUT00000016630	Unknown	0.163363	0.0173916	0.085659	0.0141489	1.90713	0.0172256
41157	A_01_P017239	ASAH2	ENSMMUT00000009882	ref|PREDICTED: Macaca mulatta N-acylsphingosine amidohydrolase (non-lysosomal ceramidase) 2, transcript variant 2 (ASAH2), mRNA [XM_001100613]	0.106575	0.0188882	0.0559583	0.00413906	1.90455	0.0281198
14461	A_01_P1671031	AIF1	NM_001047118	ref|Macaca mulatta allograft inflammatory factor 1 (AIF1), mRNA [NM_001047118]	23.9815	0.97541	12.5943	3.20153	1.90416	0.0323077
44334	A_01_P003788	ENSMMUT00000013509	ENSMMUT00000013509	ens|elastase, neutrophil expressed [Source:HGNC Symbol;Acc:3309] [ENSMMUT00000013509]	0.27485	0.0400383	0.144459	0.0150052	1.90262	0.01845
5737	A_01_P1706251	ENSMMUT00000012312	ENSMMUT00000012312	ens|zinc finger protein 534 [Source:HGNC Symbol;Acc:26337] [ENSMMUT00000012312]	3.90943	0.0610047	2.05838	0.334506	1.89928	0.00564073
34777	A_01_P1787906	A_01_P1787906	A_01_P1787906	Unknown	0.188483	0.0221264	0.0994055	0.019835	1.8961	0.0307993
25753	A_01_P1746746	ENSMMUT00000039860	ENSMMUT00000039860	Unknown	0.10631	0.0167695	0.0561572	0.00872413	1.89307	0.0346181
37207	A_01_P1725396	ENSMMUT00000020160	ENSMMUT00000020160	Unknown	4.28323	0.151608	2.26777	0.497791	1.88874	0.0204365
34017	A_01_P019673	CILP	ENSMMUT00000013481	ref|PREDICTED: Macaca mulatta cartilage intermediate layer protein, nucleotide pyrophosphohydrolase (CILP), mRNA [XM_001108811]	0.24594	0.0409328	0.130277	0.0189355	1.88782	0.0368367
9387	A_01_P1687866	ENSMMUT00000003717	ENSMMUT00000003717	ens|Slit homolog 2 [Source:UniProtKB/TrEMBL;Acc:B6EZF0] [ENSMMUT00000003717]	1.54785	0.0166701	0.820696	0.201097	1.88602	0.0283989
39283	A_01_P1735356	LOC707552	ENSMMUT00000019022	ref|PREDICTED: Macaca mulatta myeloid-associated differentiation marker-like, transcript variant 1 (LOC707552), mRNA [XM_001107138]	1.0791	0.154353	0.572158	0.069076	1.88601	0.021078
24584	A_01_P008311	SAE1	ENSMMUT00000013266	gb|PREDICTED: Macaca mulatta SUMO1 activating enzyme subunit 1 (SAE1), mRNA [XM_001109956]	0.633116	0.0258411	0.336005	0.0526562	1.88425	0.00636886
41656	A_01_P1710476	ENSMMUT00000010212	ENSMMUT00000010212	ens|WD repeat domain, phosphoinositide interacting 1 [Source:HGNC Symbol;Acc:25471] [ENSMMUT00000010212]	7.73716	1.38311	4.10783	0.619517	1.88351	0.0454545
20113	A_01_P1689256	ETV5	ENSMMUT00000019110	Unknown	0.73649	0.0192271	0.391721	0.081964	1.88014	0.0171538
16309	A_01_P011853	TAGAP	ENSMMUT00000016796	ref|PREDICTED: Macaca mulatta T-cell activation RhoGTPase activating protein, transcript variant 5 (TAGAP), mRNA [XM_001095675]	16.267	0.0788232	8.65553	2.36012	1.87937	0.0415323
5571	A_01_P003681	LONRF2	ENSMMUT00000024547	Unknown	0.113354	0.0167148	0.0603175	0.0103264	1.87929	0.035573
31719	A_01_P016098	A_01_P016098	A_01_P016098	Unknown	6.63661	0.416206	3.53176	0.431835	1.87913	0.00403047
7986	A_01_P013580	LOC694916	XM_001083565	gb|PREDICTED: Macaca mulatta lysM and putative peptidoglycan-binding domain-containing protein 2-like (LOC694916), mRNA [XM_001083565]	3.07994	0.0806689	1.63926	0.324628	1.87886	0.0140848
27768	A_01_P1749881	ENSMMUT00000003720	ENSMMUT00000003720	ens|cyclin-dependent kinase-like 1 (CDC2-related kinase) [Source:HGNC Symbol;Acc:1781] [ENSMMUT00000003720]	4.71675	0.04973	2.51262	0.622205	1.87722	0.0304774
18233	A_01_P015035	PTK2B	ENSMMUT00000026917	ref|PREDICTED: Macaca mulatta PTK2B protein tyrosine kinase 2 beta, transcript variant 5 (PTK2B), mRNA [XM_001109122]	5.93006	0.477921	3.15971	0.567837	1.87677	0.0165048
2757	A_01_P009715	ENSMMUT00000008443	ENSMMUT00000008443	Unknown	4.30148	0.0590757	2.29362	0.517498	1.87541	0.0222351
17258	A_01_P019873	GSTK1	ENSMMUT00000048346	ref|PREDICTED: Macaca mulatta glutathione S-transferase kappa 1, transcript variant 1 (GSTK1), mRNA [XM_001087577]	32.8447	1.03949	17.5171	1.13836	1.87501	0.000212032
39912	A_01_P1829826	A_01_P1829826	A_01_P1829826	Unknown	1.66866	0.272598	0.890412	0.0908571	1.87403	0.0272648
29660	A_01_P1786526	A_01_P1786526	A_01_P1786526	Unknown	0.817613	0.0297004	0.436383	0.060721	1.87361	0.00405331
5129	A_01_P1729201	OGDHL	ENSMMUT00000000406	ref|PREDICTED: Macaca mulatta oxoglutarate dehydrogenase-like, transcript variant 1 (OGDHL), mRNA [XM_001106974]	0.133838	0.0229337	0.071489	0.0117125	1.87214	0.0462992
9012	A_01_P1749346	CMTM5	ENSMMUT00000020698	ref|PREDICTED: Macaca mulatta CKLF-like MARVEL transmembrane domain-containing protein 5-like, transcript variant 1 (CMTM5), mRNA [XM_002804989]	2.82599	0.30469	1.50951	0.362746	1.87212	0.0461341
41874	A_01_P1778606	A_01_P1778606	A_01_P1778606	Unknown	3.30769	0.139105	1.76953	0.442485	1.86925	0.0350804
7543	A_01_P005145	NLRP3	NM_001114351	ref|Macaca mulatta NLR family, pyrin domain containing 3 (NLRP3), mRNA [NM_001114351]	10.2616	1.0831	5.49931	1.22875	1.86599	0.038909
22172	A_01_P020097	CD83	ENSMMUT00000028539	gb|PREDICTED: Macaca mulatta CD83 molecule, transcript variant 4 (CD83), mRNA [XM_001093591]	243.926	7.88759	130.934	20.6609	1.86297	0.00662611
27036	A_01_P000888	GATA3	XM_001108337	ref|PREDICTED: Macaca mulatta GATA binding protein 3, transcript variant 3 (GATA3), mRNA [XM_001108337]	0.41432	0.059233	0.22251	0.0213021	1.86203	0.0182403
31324	A_01_P002873	ENSMMUT00000005277	ENSMMUT00000005277	Unknown	1.0568	0.117448	0.567936	0.115036	1.86077	0.0333202
37187	A_01_P1785734	A_01_P1785734	A_01_P1785734	Unknown	0.0860847	0.0177375	0.0462673	0.00346109	1.8606	0.0490504
35986	A_01_P002981	LOC708755	ENSMMUT00000014414	ref|PREDICTED: Macaca mulatta ankyrin repeat domain-containing protein 43-like (LOC708755), mRNA [XM_001104907]	4.00259	0.187572	2.15175	0.197527	1.86016	0.00122163
27358	A_01_P1723511	VLDLR	ENSMMUT00000021157	ens|very low-density lipoprotein receptor precursor [Source:RefSeq peptide;Acc:NP_001028079] [ENSMMUT00000021157]	0.0906447	0.0166859	0.0487638	0.00413693	1.85885	0.0366317
5890	A_01_P002090	LOC701263	XM_001089585	ref|PREDICTED: Macaca mulatta radial spoke head protein 9 homolog (LOC701263), mRNA [XM_001089585]	7.57037	0.578885	4.07422	0.771793	1.85811	0.0196268
20158	A_01_P017062	LOC704041	CO647232	gb|ILLUMIGEN_MCQ_40205 Katze_MMPB2 Macaca mulatta cDNA clone IBIUW:23541 5' similar to Bases 5 to 978 highly similar to human LAPTM5 (Hs.436200), mRNA sequence [CO647232]	26.4176	1.29037	14.2257	2.15227	1.85703	0.00697102
36380	A_01_P003128	PRKAR2B	ENSMMUT00000021598	gb|PREDICTED: Macaca mulatta protein kinase, cAMP-dependent, regulatory, type II, beta (PRKAR2B), mRNA [XM_001089109]	0.389952	0.0406919	0.210007	0.0316824	1.85685	0.0163277
37288	A_01_P007571	STARD5	ENSMMUT00000016191	Unknown	6.97848	0.462677	3.76286	0.709122	1.85457	0.0176593
28365	A_01_P017796	A_01_P017796	A_01_P017796	Unknown	2.67167	0.137468	1.44093	0.115983	1.85412	0.000996896
44905	A_01_P1730596	NEURL	ENSMMUT00000009863	ref|PREDICTED: Macaca mulatta neuralized homolog (Drosophila) (NEURL), mRNA [XM_001113989]	0.458585	0.0313011	0.247452	0.0568502	1.85323	0.0328254
32088	A_01_P1826166	A_01_P1826166	A_01_P1826166	Unknown	0.839318	0.0235737	0.453075	0.0831246	1.85249	0.0119962
25492	A_01_P009461	ALOX5	XM_001102354	ref|PREDICTED: Macaca mulatta arachidonate 5-lipoxygenase, transcript variant 1 (ALOX5), mRNA [XM_001102354]	14.8164	0.124868	7.99848	2.13733	1.8524	0.0431085
7651	A_01_P1739781	NHS	ENSMMUT00000048164	Unknown	0.345106	0.0271966	0.18644	0.0400972	1.85103	0.0295712
15643	A_01_P1685361	STX11	ENSMMUT00000027315	Unknown	2.27737	0.127161	1.23137	0.315547	1.84946	0.043075
5451	A_01_P006034	BATF	ENSMMUT00000005429	ref|PREDICTED: Macaca mulatta basic leucine zipper transcription factor, ATF-like, transcript variant 2 (BATF), mRNA [XM_001099352]	1.71222	0.181704	0.926048	0.0518041	1.84895	0.00490016
22941	A_01_P1748181	GRAMD2	ENSMMUT00000026370	ref|PREDICTED: Macaca mulatta GRAM domain containing 2 (GRAMD2), mRNA [XM_001091654]	0.135911	0.0166731	0.0736145	0.00569129	1.84626	0.0101036
33518	A_01_P006751	TMEM179B	NM_001194702	ref|Macaca mulatta transmembrane protein 179B (TMEM179B), mRNA [NM_001194702]	33.9328	2.77541	18.3925	3.03001	1.84493	0.0149321
34766	A_01_P1693331	DQ148028	DQ148028	gb|Macaca mulatta clone ds2_f09_t7_181 insulin-like growth factor binding protein-like 1 (IGFBPL1) mRNA, 3' UTR. [DQ148028]	0.40899	0.0344589	0.221713	0.0326362	1.84468	0.0115698
42237	A_01_P1681031	HSPA12A	ENSMMUT00000015268	Unknown	0.136816	0.0186915	0.0741785	0.00991478	1.84442	0.0238869
26926	A_01_P1711531	NPW	ENSMMUT00000028134	ens|neuropeptide W preproprotein [Source:RefSeq peptide;Acc:NP_001191278] [ENSMMUT00000028134]	42.9862	4.89312	23.3118	4.09191	1.84397	0.0267616
1496	A_01_P1683116	ENSMMUT00000006550	ENSMMUT00000006550	Unknown	3.55353	0.234759	1.92772	0.427351	1.84338	0.0301987
41358	A_01_P1727071	ME3	ENSMMUT00000018322	ref|PREDICTED: Macaca mulatta malic enzyme 3, NADP(+)-dependent, mitochondrial, transcript variant 2 (ME3), mRNA [XM_001103502]	15.8983	2.02064	8.64172	0.50708	1.83972	0.00987229
33012	A_01_P1729216	LOC710423	ENSMMUT00000042928	Unknown	1.87149	0.0449564	1.01766	0.161666	1.83902	0.00715604
1328	A_01_P1727381	ENSMMUT00000013769	ENSMMUT00000013769	Unknown	0.836046	0.0708182	0.45466	0.0841071	1.83884	0.0216437
31857	A_01_P1796521	PALMD	ENSMMUT00000022941	ref|PREDICTED: Macaca mulatta palmdelphin, transcript variant 1 (PALMD), mRNA [XM_001105606]	8.93048	0.843868	4.85731	0.314106	1.83856	0.00375424
19282	A_01_P1774066	A_01_P1774066	A_01_P1774066	Unknown	18.0336	0.722193	9.80875	1.09464	1.83852	0.0022232
39086	A_01_P1731306	LOC721685	ENSMMUT00000001869	ref|PREDICTED: Macaca mulatta protein Wnt-5b-like (LOC721685), mRNA [XM_001117880]	1.90246	0.238269	1.0354	0.208643	1.83741	0.0411568
44150	A_01_P1703946	GLT25D1	ENSMMUT00000000294	ref|PREDICTED: Macaca mulatta glycosyltransferase 25 domain containing 1 (GLT25D1), mRNA [XM_001114885]	0.247452	0.033828	0.134753	0.0163616	1.83634	0.0217946
38468	A_01_P1704031	KLHL26	ENSMMUT00000001020	ref|PREDICTED: Macaca mulatta kelch-like 26 (Drosophila) (KLHL26), mRNA [XM_001114706]	0.364023	0.0183101	0.198371	0.02115	1.83506	0.00242006
3575	A_01_P1743316	PRSS16	ENSMMUT00000023914	Unknown	0.282397	0.0185843	0.154021	0.0116649	1.83349	0.00162309
23985	A_01_P1810631	A_01_P1810631	A_01_P1810631	Unknown	294.282	18.7446	160.521	24.5085	1.83329	0.00975492
38508	A_01_P004752	A_01_P004752	A_01_P004752	Unknown	0.622479	0.0745271	0.339592	0.0637347	1.83302	0.0341479
24247	A_01_P1747176	GPR176	ENSMMUT00000008438	ref|PREDICTED: Macaca mulatta G protein-coupled receptor 176, transcript variant 1 (GPR176), mRNA [XM_001092588]	6.1393	0.458986	3.35082	0.798066	1.83218	0.0410132
43531	A_01_P004532	PCYT1B	ENSMMUT00000017992	Unknown	0.413511	0.0474334	0.225731	0.0462565	1.83188	0.0390129
42883	A_01_P008939	ENSMMUT00000008449	ENSMMUT00000008449	ens|peroxisomal biogenesis factor 12 [Source:HGNC Symbol;Acc:8854] [ENSMMUT00000008449]	0.638021	0.0526189	0.348402	0.0872438	1.83128	0.0493889
31219	A_01_P010627	ENSMMUT00000041648	ENSMMUT00000041648	Unknown	5.96843	0.378172	3.26558	0.481371	1.82768	0.00892436
7704	A_01_P1785616	A_01_P1785616	A_01_P1785616	Unknown	2.78305	0.318324	1.52343	0.33365	1.82683	0.045697
5634	A_01_P1731891	ENSMMUT00000047126	ENSMMUT00000047126	Unknown	1.46989	0.291718	0.805022	0.0637581	1.8259	0.0480973
43626	A_01_P1789026	A_01_P1789026	A_01_P1789026	Unknown	0.133756	0.0226544	0.0732865	0.0061589	1.82511	0.0308782
31273	A_01_P1714661	ARL11	NM_001194262	ref|Macaca mulatta ADP-ribosylation factor-like 11 (ARL11), mRNA [NM_001194262]	3.04957	0.245902	1.67105	0.391365	1.82494	0.0417499
12368	A_01_P007591	LOC713786	XM_002803522	ref|PREDICTED: Macaca mulatta transmembrane protein 176A-like, transcript variant 2 (LOC713786), mRNA [XM_002803522]	20.9307	0.655069	11.4724	3.06588	1.82444	0.0495488
11905	A_01_P1762421	TSGA14	ENSMMUT00000013257	Unknown	0.303499	0.018346	0.16641	0.0366122	1.8238	0.0306991
8039	A_01_P1753261	ENSMMUT00000020454	ENSMMUT00000020454	ens|protocadherin beta 2 [Source:HGNC Symbol;Acc:8687] [ENSMMUT00000020454]	0.512027	0.0174206	0.280922	0.0645149	1.82267	0.0310213
44677	A_01_P1684141	ATP7A	ENSMMUT00000018060	ref|PREDICTED: Macaca mulatta ATPase, Cu++ transporting, alpha polypeptide (ATP7A), mRNA [XM_002806292]	1.55537	0.128193	0.853731	0.0960738	1.82185	0.00646215
38478	A_01_P1718956	LOC712624	ENSMMUT00000019936	ref|PREDICTED: Macaca mulatta gamma-parvin-like (LOC712624), mRNA [XM_001109305]	0.791535	0.109332	0.434468	0.0831784	1.82185	0.0450205
17067	A_01_P1771051	ENPEP	XM_001090456	gb|PREDICTED: Macaca mulatta glutamyl aminopeptidase (aminopeptidase A) (ENPEP), mRNA [XM_001090456]	0.380002	0.0566877	0.208711	0.028669	1.82071	0.0323478
10044	A_01_P011393	LRR1	ENSMMUT00000026704	ref|PREDICTED: Macaca mulatta peptidylprolyl isomerase (cyclophilin)-like 5 (PPIL5), mRNA [XM_001088975]	2.18479	0.0776361	1.20048	0.189477	1.81992	0.00835179
5125	A_01_P000870	C5orf35	NM_001194171	ref|Macaca mulatta chromosome 5 open reading frame 35 (C5orf35), mRNA [NM_001194171]	0.496725	0.0242465	0.273014	0.069435	1.81941	0.045778
21615	A_01_P016188	A_01_P016188	A_01_P016188	Unknown	0.582681	0.031099	0.320437	0.0614382	1.8184	0.0193251
15963	A_01_P1793736	LOC721516	XM_001117688	ref|PREDICTED: Macaca mulatta NADPH oxidase activator 1-like (LOC721516), mRNA [XM_001117688]	27.2439	3.26877	14.9877	2.31546	1.81775	0.0249244
6367	A_01_P1822541	A_01_P1822541	A_01_P1822541	Unknown	1.57349	0.198264	0.865926	0.145112	1.81712	0.0313825
30372	A_01_P004228	LOC717835	ENSMMUT00000008848	ref|PREDICTED: Macaca mulatta probable mast cell antigen 32 homolog (LOC717835), mRNA [XM_001109773]	0.343061	0.0167042	0.188829	0.0274165	1.81678	0.00724617
31119	A_01_P004698	RGS8	ENSMMUT00000007928	Unknown	191.713	2.79749	105.533	15.3915	1.81663	0.00536768
19681	A_01_P011425	IL18	NM_001032834	ref|Macaca mulatta interleukin 18 (interferon-gamma-inducing factor) (IL18), mRNA [NM_001032834]	10.7024	0.939994	5.8948	1.0222	1.81557	0.0207244
37194	A_01_P1705686	ENSMMUT00000018062	ENSMMUT00000018062	Unknown	0.263767	0.0179957	0.145414	0.0282868	1.8139	0.0233389
31262	A_01_P019874	A_01_P019874	A_01_P019874	Unknown	96.4813	11.1838	53.209	2.81463	1.81325	0.00731207
5323	A_01_P1713721	ENSMMUT00000039210	ENSMMUT00000039210	ens|oxidative stress induced growth inhibitor 1 [Source:HGNC Symbol;Acc:30093] [ENSMMUT00000039210]	2.55167	0.117733	1.4077	0.128491	1.81265	0.00146667
39455	A_01_P1787266	A_01_P1787266	A_01_P1787266	Unknown	12.5454	1.08545	6.92234	1.07029	1.8123	0.0154077
14647	A_01_P1809861	C15orf58	NM_001194046	ref|Macaca mulatta chromosome 15 open reading frame 58 (C15orf58), mRNA [NM_001194046]	2.48068	0.255113	1.36962	0.202504	1.81122	0.0179947
15532	A_01_P1750231	MTHFD1	ENSMMUT00000001865	gb|PREDICTED: Macaca mulatta methylenetetrahydrofolate dehydrogenase (NADP+ dependent) 1, methenyltetrahydrofolate cyclohydrolase, formyltetrahydrofolate synthetase, transcript variant 1 (MTHFD1), mRNA [XM_001101708]	9.12373	0.209513	5.04969	1.25387	1.80679	0.041424
10959	A_01_P1751431	ENSMMUT00000041945	ENSMMUT00000041945	Unknown	0.355271	0.0253788	0.196714	0.0342604	1.80603	0.0179489
39600	A_01_P1688811	BOC	ENSMMUT00000018867	ref|PREDICTED: Macaca mulatta Boc homolog (mouse), transcript variant 2 (BOC), mRNA [XM_001106251]	0.712841	0.121777	0.394999	0.0557962	1.80466	0.0472102
39489	A_01_P1826906	LOC722322	XM_001118483	ref|PREDICTED: Macaca mulatta intermediate conductance calcium-activated potassium channel protein 4-like (LOC722322), partial mRNA [XM_001118483]	0.26796	0.0386254	0.148509	0.0185537	1.80433	0.0281808
18851	A_01_P001179	FGFR2	XM_001106418	ref|PREDICTED: Macaca mulatta fibroblast growth factor receptor 2 (FGFR2), mRNA [XM_001106418]	2.12558	0.171124	1.17886	0.183858	1.80308	0.0149785
38840	A_01_P008837	PDE6D	NM_001194606	ref|Macaca mulatta phosphodiesterase 6D, cGMP-specific, rod, delta (PDE6D), mRNA [NM_001194606]	27.568	0.757579	15.2907	3.69709	1.80292	0.0390142
41060	A_01_P1678276	ENSMMUT00000032018	ENSMMUT00000032018	ens|dipeptidyl-peptidase 7 [Source:HGNC Symbol;Acc:14892] [ENSMMUT00000032018]	8.75597	1.05306	4.85665	1.0164	1.80288	0.0473511
11209	A_01_P007822	LOC718903	ENSMMUT00000015507	Unknown	0.959048	0.0291798	0.532208	0.081988	1.80202	0.007962
21908	A_01_P1691966	WNT2B	ENSMMUT00000010875	ref|PREDICTED: Macaca mulatta wingless-type MMTV integration site family, member 2B, transcript variant 3 (WNT2B), mRNA [XM_001107861]	0.186324	0.016862	0.103425	0.0100874	1.80154	0.00648256
6785	A_01_P016780	CCL3	ENSMMUT00000001343	ens|C-C motif chemokine 3 [Source:UniProtKB/Swiss-Prot;Acc:Q8HYQ3] [ENSMMUT00000001343]	2117.62	41.7185	1175.61	255.041	1.80129	0.026824
42928	A_01_P1713776	KIAA0513	NM_001194581	ref|Macaca mulatta KIAA0513 (KIAA0513), mRNA [NM_001194581]	0.553315	0.0560317	0.307305	0.0420639	1.80054	0.0155748
36756	A_01_P1684101	CXCR3	ENSMMUT00000047946	ens|C-X-C chemokine receptor type 3 [Source:RefSeq peptide;Acc:NP_001138512] [ENSMMUT00000047946]	0.62254	0.0332444	0.345816	0.0296902	1.80021	0.00162172
35425	A_01_P1725021	LRFN4	ENSMMUT00000007902	ref|PREDICTED: Macaca mulatta leucine rich repeat and fibronectin type III domain containing 4 (LRFN4), mRNA [XM_001107879]	5.91921	0.47141	3.28896	0.479228	1.79972	0.0125253
37482	A_01_P1699506	LOC702933	ENSMMUT00000011762	ref|PREDICTED: Macaca mulatta u11/U12 small nuclear ribonucleoprotein 35 kDa protein-like (LOC702933), mRNA [XM_001089715]	4.12196	0.542175	2.29104	0.322735	1.79916	0.0272268
26219	A_01_P002708	ASTN1	XM_001105186	ref|PREDICTED: Macaca mulatta astrotactin 1, transcript variant 4 (ASTN1), mRNA [XM_001105186]	5.74538	0.385033	3.19372	0.541311	1.79896	0.0162298
41303	A_01_P007576	ENSMMUT00000046983	ENSMMUT00000046983	ens|laminin, gamma 3 [Source:HGNC Symbol;Acc:6494] [ENSMMUT00000046983]	4.98776	0.225382	2.77272	0.581847	1.79887	0.0267579
10129	A_01_P017225	FMO4	ENSMMUT00000019969	ref|PREDICTED: Macaca mulatta flavin containing monooxygenase 4, transcript variant 5 (FMO4), mRNA [XM_001098570]	0.831103	0.0172939	0.462033	0.0870077	1.7988	0.0163859
4150	A_01_P1705761	ZNF541	ENSMMUT00000020649	ref|PREDICTED: Macaca mulatta zinc finger protein 541 (ZNF541), mRNA [XM_001110667]	0.141536	0.0168957	0.078758	0.0129101	1.7971	0.0295402
5441	A_01_P1680177	ENSMMUT00000020882	ENSMMUT00000020882	gb|ILLUMIGEN_MCQ_66098 Katze_MMTE Macaca mulatta cDNA clone IBIUW:37828 5' similar to Bases 8 to 506 highly similar to human MGC61571 (Hs.437336), mRNA sequence [DR771114]	6.8715	0.230944	3.82568	0.665306	1.79615	0.0131895
34970	A_01_P1724286	ENSMMUT00000045695	ENSMMUT00000045695	ens|patched 1 [Source:HGNC Symbol;Acc:9585] [ENSMMUT00000045695]	0.124883	0.0170898	0.0695305	0.00844366	1.79608	0.0247225
20800	A_01_P1689152	LOC709854	ENSMMUT00000000856	ref|PREDICTED: Macaca mulatta 6-phosphofructo-2-kinase/fructose-2,6-biphosphatase 4-like, transcript variant 3 (LOC709854), mRNA [XM_001112503]	0.14479	0.0168787	0.08067	0.0150404	1.79484	0.0370052
29801	A_01_P1709946	NBR1	ENSMMUT00000014598	Unknown	0.679662	0.0482262	0.378732	0.0628779	1.79457	0.0162902
7877	A_01_P1799601	A_01_P1799601	A_01_P1799601	Unknown	0.719757	0.0239017	0.401722	0.0943887	1.79168	0.0378552
1257	A_01_P018944	ZNF703	ENSMMUT00000002312	ref|PREDICTED: Macaca mulatta zinc finger protein 703 (ZNF703), mRNA [XM_001088637]	3.61405	0.341638	2.0179	0.296832	1.79099	0.0168322
24448	A_01_P008959	IL5	ENSMMUT00000004434	ens|Interleukin-5 [Source:UniProtKB/Swiss-Prot;Acc:P48093] [ENSMMUT00000004434]	0.488051	0.05245	0.272504	0.0155518	1.79099	0.00622689
29664	A_01_P1719336	CACNB4	ENSMMUT00000014726	Unknown	10.1198	1.8728	5.65066	0.570317	1.79091	0.0471195
23657	A_01_P1694716	AY680557	AY680557	gb|Macaca mulatta clone ss1_f14_t7_352 protein tyrosine phosphatase receptor type F (PTPRF) mRNA, 3' UTR. [AY680557]	15.6893	0.509497	8.7614	1.72436	1.79072	0.0209219
11633	A_01_P1750816	TC2N	ENSMMUT00000016448	gb|PREDICTED: Macaca mulatta tandem C2 domains, nuclear, transcript variant 1 (TC2N), mRNA [XM_001091431]	0.356308	0.0224977	0.199015	0.0479489	1.79036	0.0464537
19157	A_01_P1720701	IRS4	ENSMMUT00000027349	ref|PREDICTED: Macaca mulatta insulin receptor substrate 1-like (IRS4), mRNA [XM_001109882]	0.521916	0.0170694	0.291558	0.0295426	1.79009	0.00171359
13737	A_01_P1753416	PPP2R2B	ENSMMUT00000040887	Unknown	0.357608	0.0525288	0.199816	0.020867	1.78969	0.025951
16240	A_01_P1678716	NOL6	ENSMMUT00000000568	ref|PREDICTED: Macaca mulatta nucleolar protein family 6 (RNA-associated), transcript variant 2 (NOL6), mRNA [XM_001099208]	1.30998	0.132733	0.732237	0.154538	1.78901	0.0427551
23904	A_01_P018424	ENSMMUT00000004060	ENSMMUT00000004060	ens|ABI family, member 3 (NESH) binding protein [Source:HGNC Symbol;Acc:17265] [ENSMMUT00000004060]	0.560156	0.0425368	0.313331	0.0743663	1.78775	0.0482228
30374	A_01_P1708301	LOC715923	ENSMMUT00000042277	ref|PREDICTED: Macaca mulatta macrosialin-like, transcript variant 2 (LOC715923), mRNA [XM_001110126]	2.02677	0.0957769	1.13371	0.144702	1.78774	0.00522271
3936	A_01_P1686536	ADAM21	NM_001194322	ref|Macaca mulatta ADAM metallopeptidase domain 21 (ADAM21), mRNA [NM_001194322]	0.111289	0.0193993	0.0623693	0.00720501	1.78435	0.0444372
21836	A_01_P1688536	ENSMMUT00000011546	ENSMMUT00000011546	ens|transmembrane protein 154 [Source:HGNC Symbol;Acc:26489] [ENSMMUT00000011546]	1.56425	0.102183	0.876664	0.121985	1.78432	0.0093659
42392	A_01_P1791411	A_01_P1791411	A_01_P1791411	Unknown	0.32366	0.0189823	0.181403	0.0275465	1.7842	0.0111419
8660	A_01_P009695	ARHGEF11	ENSMMUT00000017438	ref|PREDICTED: Macaca mulatta Rho guanine nucleotide exchange factor (GEF) 11, transcript variant 2 (ARHGEF11), mRNA [XM_001116843]	1.72363	0.127954	0.966148	0.138874	1.78402	0.0118507
16656	A_01_P1772911	A_01_P1772911	A_01_P1772911	Unknown	0.647035	0.0168425	0.362685	0.0812208	1.78401	0.0327262
20965	A_01_P018125	LOC713753	ENSMMUT00000006247	gb|PREDICTED: Macaca mulatta protein YIPF2-like (LOC713753), mRNA [XM_001103856]	29.1925	5.82074	16.3712	0.663959	1.78316	0.0483011
23816	A_01_P006476	PEPD	ENSMMUT00000008567	ref|PREDICTED: Macaca mulatta xaa-Pro dipeptidase-like (LOC717245), mRNA [XM_001108576]	32.5229	3.14544	18.2445	1.96613	1.78261	0.00968109
1929	A_01_P1706506	ENSMMUT00000030781	ENSMMUT00000030781	ref|PREDICTED: Macaca mulatta leukocyte immunoglobulin-like receptor subfamily A member 6-like (LOC100424418), mRNA [XM_002801406]	1.84423	0.169765	1.03478	0.202534	1.78225	0.0335664
22371	A_01_P018921	CPNE2	ENSMMUT00000039318	ref|PREDICTED: Macaca mulatta copine II, transcript variant 3 (CPNE2), mRNA [XM_001095990]	14.3791	0.960822	8.069	1.16657	1.78202	0.0108464
43480	A_01_P001621	CDA	ENSMMUT00000002109	ref|PREDICTED: Macaca mulatta cytidine deaminase (CDA), mRNA [XM_001096632]	79.5534	6.78359	44.6438	6.3047	1.78196	0.0136509
21136	A_01_P1727591	ENSMMUT00000030439	ENSMMUT00000030439	gb|Macaca mulatta synaptic cell adhesion molecule 1 isoform 5 mRNA, partial cds. [EF523557]	0.818947	0.0408226	0.459898	0.10282	1.78071	0.0361851
18281	A_01_P001700	IL2RG	NM_001035529	ref|Macaca mulatta interleukin 2 receptor, gamma (IL2RG), mRNA [NM_001035529]	2.16747	0.0171765	1.2172	0.116354	1.7807	0.00100249
37150	A_01_P1688611	ENSMMUT00000014339	ENSMMUT00000014339	ens|membrane-associated ring finger (C3HC4) 1 [Source:HGNC Symbol;Acc:26077] [ENSMMUT00000014339]	0.803965	0.100923	0.451652	0.0897027	1.78005	0.0483878
3488	A_01_P1820011	A_01_P1820011	A_01_P1820011	Unknown	0.135378	0.0228764	0.076067	0.0100599	1.77972	0.0464507
36383	A_01_P1750576	ENSMMUT00000016907	ENSMMUT00000016907	ens|chromosome 14 open reading frame 179 [Source:HGNC Symbol;Acc:29669] [ENSMMUT00000016907]	4.11587	0.647974	2.31433	0.276654	1.77843	0.0360463
40664	A_01_P1739171	SLA	ENSMMUT00000014237	gb|PREDICTED: Macaca mulatta Src-like-adaptor, transcript variant 2 (SLA), mRNA [XM_001086187]	1.76249	0.163446	0.991521	0.12114	1.77756	0.0115049
8919	A_01_P006972	ALOX5AP	ENSMMUT00000007833	ens|Arachidonate 5-lipoxygenase-activating protein [Source:UniProtKB/Swiss-Prot;Acc:P30354] [ENSMMUT00000007833]	100.401	4.72719	56.4971	5.24805	1.7771	0.00189725
6000	A_01_P1777696	A_01_P1777696	A_01_P1777696	Unknown	0.213842	0.0183293	0.120403	0.0275198	1.77604	0.0484803
21144	A_01_P1678976	TLE4	ENSMMUT00000006540	Unknown	4.96909	0.828421	2.79813	0.33723	1.77586	0.0420488
27029	A_01_P017691	HCST	NM_001032835	ref|Macaca mulatta hematopoietic cell signal transducer (HCST), mRNA [NM_001032835]	5.64587	1.0193	3.18197	0.314508	1.77433	0.0455334
43820	A_01_P014749	HAS3	NM_001110777	ref|Macaca mulatta hyaluronan synthase 3 (HAS3), mRNA [NM_001110777]	0.221036	0.0171491	0.124669	0.0226066	1.77298	0.0246817
7270	A_01_P1820671	CADM1	XM_002799901	gb|PREDICTED: Macaca mulatta cell adhesion molecule 1 (CADM1), mRNA [XM_002799901]	0.8898	0.0406746	0.502123	0.11737	1.77208	0.0422074
14090	A_01_P002091	LOC707266	ENSMMUT00000025682	ref|PREDICTED: Macaca mulatta FERM domain-containing protein 6-like (LOC707266), mRNA [XM_002808462]	26.1932	0.741223	14.7813	2.39813	1.77204	0.011081
8268	A_01_P1769206	SMYD2	ENSMMUT00000045267	ref|PREDICTED: Macaca mulatta SET and MYND domain containing 2 (SMYD2), mRNA [XM_001106482]	1.31797	0.0562409	0.744232	0.0992223	1.77092	0.00619018
22654	A_01_P1822001	A_01_P1822001	A_01_P1822001	Unknown	0.562969	0.0349088	0.317918	0.0521519	1.7708	0.0157173
25095	A_01_P008194	SLC2A13	XM_001088026	gb|PREDICTED: Macaca mulatta solute carrier family 2 (facilitated glucose transporter), member 13, transcript variant 2 (SLC2A13), mRNA [XM_001088026]	1.95888	0.260563	1.10698	0.16057	1.76957	0.032034
33007	A_01_P1802216	LOC702792	ENSMMUT00000027445	ref|PREDICTED: Macaca mulatta protein FAM165B-like (LOC702792), mRNA [XM_001091090]	5.38692	0.409667	3.04825	0.118347	1.76722	0.00146509
24861	A_01_P005234	LOC707027	DR771114	gb|ILLUMIGEN_MCQ_66098 Katze_MMTE Macaca mulatta cDNA clone IBIUW:37828 5' similar to Bases 8 to 506 highly similar to human MGC61571 (Hs.437336), mRNA sequence [DR771114]	6.73489	0.472803	3.81199	0.893367	1.76676	0.0488514
16468	A_01_P012540	WARS	ENSMMUT00000039489	gb|PREDICTED: Macaca mulatta tryptophanyl-tRNA synthetase, transcript variant 12 (WARS), mRNA [XM_001105926]	19.549	1.36741	11.0708	1.10373	1.76582	0.00454032
28603	A_01_P1670116	IL1R2	NM_001047134	ref|Macaca mulatta interleukin 1 receptor, type II (IL1R2), mRNA [NM_001047134]	4.00444	0.0762081	2.26788	0.370674	1.76572	0.0112016
24998	A_01_P010444	CEP85	ENSMMUT00000000928	ref|PREDICTED: Macaca mulatta coiled-coil domain containing 21, transcript variant 1 (CCDC21), mRNA [XM_001108741]	11.1291	0.40888	6.31036	0.938924	1.76363	0.00894978
18557	A_01_P1796181	A_01_P1796181	A_01_P1796181	Unknown	4.6692	0.0691097	2.64858	0.478762	1.76291	0.0164129
20527	A_01_P1687031	SNX18	ENSMMUT00000032576	Unknown	1.56573	0.193351	0.888276	0.125476	1.76266	0.0273029
6247	A_01_P020162	KIF9	XM_001113441	gb|PREDICTED: Macaca mulatta kinesin family member 9, transcript variant 2 (KIF9), mRNA [XM_001113441]	0.568312	0.0896952	0.322481	0.0485608	1.76231	0.0481928
30128	A_01_P1772076	LOC719694	CN643070	gb|ILLUMIGEN_MCQ_7183 Katze_MMPL2 Macaca mulatta cDNA clone IBIUW:4063 5' similar to Bases 1 to 684 highly similar to human Unigene Hs.407659, mRNA sequence [CN643070]	16.3354	1.98092	9.27338	1.72753	1.76153	0.0436311
23479	A_01_P012525	PITPNM1	ENSMMUT00000016563	Unknown	4.59995	0.146801	2.61158	0.553911	1.76137	0.0307311
36864	A_01_P002893	RGS19	NM_001194745	ref|Macaca mulatta regulator of G-protein signaling 19 (RGS19), mRNA [NM_001194745]	5.73777	0.579165	3.25795	0.694492	1.76116	0.0482794
28524	A_01_P1683741	LRRC14	ENSMMUT00000021871	Unknown	7.92627	0.740756	4.50061	0.953043	1.76116	0.0447616
5554	A_01_P1679266	FIBP	ENSMMUT00000012096	ref|PREDICTED: Macaca mulatta fibroblast growth factor (acidic) intracellular binding protein, transcript variant 3 (FIBP), mRNA [XM_001112493]	15.5862	1.37556	8.85023	1.69498	1.76111	0.0332789
4843	A_01_P1676071	LOC714360	ENSMMUT00000020914	gb|PREDICTED: Macaca mulatta uncharacterized protein C16orf55-like, transcript variant 1 (LOC714360), mRNA [XM_001104069]	10.3949	1.15508	5.90686	0.937166	1.75979	0.0283856
35973	A_01_P1704971	RASGRP4	ENSMMUT00000028812	ref|PREDICTED: Macaca mulatta RAS guanyl releasing protein 4 (RASGRP4), mRNA [XM_001114059]	0.117035	0.0168766	0.0665415	0.0114803	1.75882	0.0496069
13347	A_01_P1683101	NEIL2	ENSMMUT00000026984	ref|PREDICTED: Macaca mulatta nei like 2 (E. coli) (NEIL2), mRNA [XM_001086780]	0.464883	0.0452818	0.264328	0.0355767	1.75874	0.0165393
4679	A_01_P1690201	BRI3	ENSMMUT00000018639	gb|PREDICTED: Macaca mulatta brain protein I3 (BRI3), mRNA [XM_001093359]	60.5479	1.14929	34.4276	6.87201	1.7587	0.0242603
12091	A_01_P1825106	A_01_P1825106	A_01_P1825106	Unknown	1.56062	0.25899	0.887816	0.122682	1.75782	0.0494541
41455	A_01_P1736486	ENSMMUT00000043289	ENSMMUT00000043289	ens|ankyrin repeat domain 39 [Source:HGNC Symbol;Acc:28640] [ENSMMUT00000043289]	8.93484	1.15216	5.08304	0.544043	1.75777	0.0209396
27915	A_01_P011807	POLR1C	ENSMMUT00000040567	ref|PREDICTED: Macaca mulatta polymerase (RNA) I polypeptide C, 30kDa (POLR1C), partial mRNA [XM_001096103]	6.44567	0.975425	3.67167	0.304276	1.75551	0.0265531
30360	A_01_P1680176	ENSMMUT00000020882	ENSMMUT00000020882	gb|ILLUMIGEN_MCQ_66098 Katze_MMTE Macaca mulatta cDNA clone IBIUW:37828 5' similar to Bases 8 to 506 highly similar to human MGC61571 (Hs.437336), mRNA sequence [DR771114]	7.29359	0.27966	4.1554	0.847891	1.75521	0.0285444
26479	A_01_P1818581	A_01_P1818581	A_01_P1818581	Unknown	0.48835	0.053237	0.278467	0.036367	1.7537	0.0194837
16922	A_01_P1702396	DERL3	ENSMMUT00000012738	Unknown	0.418894	0.0517493	0.238995	0.0288149	1.75273	0.0223363
19309	A_01_P1748566	STARD5	ENSMMUT00000016188	ref|PREDICTED: Macaca mulatta StAR-related lipid transfer (START) domain containing 5, transcript variant 2 (STARD5), mRNA [XM_001110144]	6.16908	0.165171	3.52102	0.614913	1.75207	0.0159482
18861	A_01_P1696531	CADM1	EF523557	gb|Macaca mulatta synaptic cell adhesion molecule 1 isoform 5 mRNA, partial cds. [EF523557]	0.8682	0.0392638	0.495646	0.11173	1.75165	0.0410393
24848	A_01_P1760531	CHST12	ENSMMUT00000009082	ref|PREDICTED: Macaca mulatta carbohydrate (chondroitin 4) sulfotransferase 12 (CHST12), mRNA [XM_001103002]	12.6491	0.841472	7.22299	1.34456	1.75123	0.0262839
41397	A_01_P1781941	A_01_P1781941	A_01_P1781941	Unknown	3.14016	0.165479	1.79775	0.133963	1.74672	0.00140168
25640	A_01_P017770	MPV17	ENSMMUT00000043679	ref|PREDICTED: Macaca mulatta MpV17 mitochondrial inner membrane protein, transcript variant 1 (MPV17), mRNA [XM_001089329]	26.4042	1.35806	15.1248	3.54244	1.74576	0.0484071
8076	A_01_P1785071	VDAC1	ENSMMUT00000022810	gb|PREDICTED: Macaca mulatta voltage-dependent anion channel 1, transcript variant 2 (VDAC1), mRNA [XM_001107652]	20.9531	2.41586	12.0037	2.34126	1.74555	0.0476845
10223	A_01_P001560	A_01_P001560	A_01_P001560	Unknown	0.351481	0.0358882	0.201509	0.0374807	1.74424	0.0379822
41073	A_01_P1674951	FKBP10	ENSMMUT00000018319	gb|PREDICTED: Macaca mulatta FK506 binding protein 10, 65 kDa, transcript variant 5 (FKBP10), mRNA [XM_001107821]	8.83677	0.545595	5.06864	0.201347	1.74342	0.000746671
34976	A_01_P1727356	CASP1	ENSMMUT00000013765	Unknown	24.2719	1.46762	13.929	3.17897	1.74254	0.0474419
34848	A_01_P1759206	LOC717968	ENSMMUT00000007252	ref|PREDICTED: Macaca mulatta serine/threonine-protein kinase Nek11-like, transcript variant 3 (LOC717968), mRNA [XM_001115708]	0.199185	0.0239521	0.114334	0.0179716	1.74214	0.0336353
3076	A_01_P1674952	FKBP10	ENSMMUT00000018319	gb|PREDICTED: Macaca mulatta FK506 binding protein 10, 65 kDa, transcript variant 5 (FKBP10), mRNA [XM_001107821]	9.19302	0.453909	5.28071	0.115909	1.74087	0.000198834
38970	A_01_P1756711	BOC	ENSMMUT00000018869	Unknown	0.337683	0.0555515	0.1942	0.0103088	1.73884	0.0305875
17295	A_01_P1778936	A_01_P1778936	A_01_P1778936	Unknown	0.191647	0.0277879	0.11027	0.0066918	1.73797	0.0211629
37860	A_01_P1768556	CD48	ENSMMUT00000022209	gb|PREDICTED: Macaca mulatta CD48 molecule (CD48), mRNA [XM_001117610]	43.238	2.2051	24.8843	5.61204	1.73756	0.0447153
624	A_01_P1740626	ENSMMUT00000048008	ENSMMUT00000048008	ens|IQ motif and Sec7 domain 2 [Source:HGNC Symbol;Acc:29059] [ENSMMUT00000048008]	12.0135	0.279551	6.91457	0.669077	1.73742	0.00162047
19045	A_01_P1693296	DQ148018	DQ148018	gb|Macaca mulatta clone ds2_b21_t7_170 WAS protein family, member 2 (WASF2) mRNA, 3' UTR. [DQ148018]	123.583	4.34026	71.1414	9.91633	1.73714	0.0079413
28686	A_01_P1708736	ENSMMUT00000042156	ENSMMUT00000042156	ens|5',3'-nucleotidase, mitochondrial [Source:HGNC Symbol;Acc:15769] [ENSMMUT00000042156]	0.334071	0.0226787	0.192436	0.0190409	1.73601	0.00484732
25823	A_01_P1678266	LOC721581	ENSMMUT00000002373	ref|PREDICTED: Macaca mulatta uncharacterized protein C9orf75-like (LOC721581), mRNA [XM_001117763]	0.569082	0.0570432	0.327882	0.0598665	1.73563	0.0369372
36085	A_01_P1781386	A_01_P1781386	A_01_P1781386	Unknown	138.622	20.7959	79.8831	10.9922	1.73531	0.0425798
25532	A_01_P000085	ENSMMUT00000017262	ENSMMUT00000017262	Unknown	20.3769	0.352821	11.7544	2.31674	1.73355	0.0260327
3596	A_01_P012118	MGC42105	ENSMMUT00000001738	ref|PREDICTED: Macaca mulatta serine/threonine-protein kinase NIM1, transcript variant 2 (MGC42105), mRNA [XM_001091291]	0.212795	0.0186696	0.122872	0.0154247	1.73184	0.0133862
29170	A_01_P002239	PLCG2	ENSMMUT00000007512	ref|PREDICTED: Macaca mulatta phospholipase C, gamma 2 (phosphatidylinositol-specific), transcript variant 2 (PLCG2), mRNA [XM_001111717]	37.1433	2.38357	21.4483	1.87838	1.73176	0.00330963
15150	A_01_P019465	ZC3H18	XM_001088612	ref|PREDICTED: Macaca mulatta zinc finger CCCH-type containing 18, transcript variant 2 (ZC3H18), mRNA [XM_001088612]	7.11232	0.0889328	4.10821	0.93565	1.73125	0.0424052
3831	A_01_P1746291	PKIB	ENSMMUT00000040002	ens|cAMP-dependent protein kinase inhibitor beta [Source:RefSeq peptide;Acc:NP_001180352] [ENSMMUT00000040002]	0.644825	0.0698145	0.37267	0.0660221	1.73028	0.0384383
16909	A_01_P006980	A_01_P006980	A_01_P006980	Unknown	14.5963	2.76273	8.44128	0.349981	1.72916	0.0470356
2417	A_01_P1802916	A_01_P1802916	A_01_P1802916	Unknown	36.9552	1.02214	21.3789	2.08826	1.72858	0.00190607
1639	A_01_P1831466	ENSMMUT00000014738	ENSMMUT00000014738	ens|FLYWCH family member 2 [Source:RefSeq peptide;Acc:NP_001177787] [ENSMMUT00000014738]	64.3454	1.25634	37.2261	3.59055	1.7285	0.00159736
36855	A_01_P1705151	LOC702329	ENSMMUT00000038500	Unknown	0.643881	0.0899116	0.372525	0.033507	1.72843	0.0242331
33058	A_01_P1764771	LOC715405	ENSMMUT00000029575	Unknown	0.813548	0.0500473	0.470861	0.0752639	1.72779	0.0176141
19622	A_01_P1715581	SLCO4A1	ENSMMUT00000023672	Unknown	2.64389	0.306254	1.53058	0.209312	1.72738	0.0261292
16562	A_01_P1739526	LOC705607	ENSMMUT00000022618	ref|PREDICTED: Macaca mulatta UPF0488 protein C8orf33 homolog (LOC705607), mRNA [XM_001096692]	17.3577	2.07213	10.0502	1.57611	1.7271	0.0349984
18577	A_01_P1712981	ENSMMUT00000025776	ENSMMUT00000025776	ens|cyclic nucleotide gated channel beta 1 [Source:HGNC Symbol;Acc:2151] [ENSMMUT00000025776]	0.246063	0.0260628	0.142484	0.0277313	1.72696	0.0465823
33847	A_01_P1734486	CCDC92	ENSMMUT00000012880	ens|coiled-coil domain-containing protein 92 [Source:RefSeq peptide;Acc:NP_001181126] [ENSMMUT00000012880]	3.93331	0.0541025	2.27781	0.444843	1.7268	0.0258488
22217	A_01_P1698436	DQ147999	DQ147999	gb|Macaca mulatta clone ds1_o20_t7_135 NF-HEV mRNA, 3' UTR. [DQ147999]	0.145152	0.0166747	0.0840613	0.00896063	1.72674	0.017538
41926	A_01_P1765566	ZNF691	ENSMMUT00000047338	ref|PREDICTED: Macaca mulatta zinc finger protein 691, transcript variant 2 (ZNF691), mRNA [XM_001089823]	1.204	0.161463	0.69735	0.0611842	1.72653	0.0213415
12313	A_01_P1709326	ENSMMUT00000024222	ENSMMUT00000024222	ens|essential meiotic endonuclease 1 homolog 1 (S. pombe) [Source:HGNC Symbol;Acc:24965] [ENSMMUT00000024222]	0.89644	0.0451656	0.519302	0.100299	1.72624	0.0291453
8980	A_01_P1741116	MAGEC2	ENSMMUT00000010477	ref|PREDICTED: Macaca mulatta melanoma antigen family C, 2 (MAGEC2), mRNA [XM_001098743]	1.73389	0.0242723	1.00547	0.236534	1.72445	0.0484912
40989	A_01_P1736611	LOC100425829	ENSMMUT00000043204	Unknown	39.4988	0.953294	22.9112	2.09646	1.724	0.00141413
36825	A_01_P001223	TRIM47	ENSMMUT00000013100	ref|PREDICTED: Macaca mulatta tripartite motif-containing 47 (TRIM47), mRNA [XM_001101126]	73.1379	5.08879	42.4364	4.39114	1.72347	0.00599902
22550	A_01_P005771	SLA	ENSMMUT00000014236	Unknown	28.683	1.74305	16.659	2.23345	1.72178	0.0104925
28236	A_01_P1779611	A_01_P1779611	A_01_P1779611	Unknown	0.420746	0.0468162	0.244412	0.0152253	1.72146	0.00944662
20880	A_01_P1769061	MOSC1	ENSMMUT00000045317	ref|PREDICTED: Macaca mulatta MOCO sulphurase C-terminal domain containing 1, transcript variant 2 (MOSC1), mRNA [XM_001102192]	0.379324	0.0512434	0.220513	0.0286913	1.72019	0.0336317
40770	A_01_P1715981	ENSMMUT00000021127	ENSMMUT00000021127	ens|phosphatidylinositol-3,4,5-trisphosphate-dependent Rac exchange factor 1 [Source:HGNC Symbol;Acc:32594] [ENSMMUT00000021127]	0.632891	0.0227016	0.367944	0.0819895	1.72007	0.0438092
29123	A_01_P1808361	PCDHB12	XM_001087513	ref|PREDICTED: Macaca mulatta protocadherin beta 12 (PCDHB12), mRNA [XM_001087513]	1.56014	0.0258261	0.907068	0.15535	1.71998	0.0167644
17914	A_01_P1804311	LOC708746	XM_001093823	ref|PREDICTED: Macaca mulatta hypothetical LOC708746 (LOC708746), mRNA [XM_001093823]	0.138191	0.0214707	0.080362	0.00776445	1.71961	0.0351527
30072	A_01_P1701626	LRR1	ENSMMUT00000026704	ref|PREDICTED: Macaca mulatta peptidylprolyl isomerase (cyclophilin)-like 5 (PPIL5), mRNA [XM_001088975]	3.54812	0.14289	2.06339	0.237664	1.71956	0.0046374
39319	A_01_P1753536	ENSMMUT00000029606	ENSMMUT00000029606	ens|annexin A6 [Source:HGNC Symbol;Acc:544] [ENSMMUT00000029606]	8.83934	0.253168	5.14069	1.15623	1.71948	0.0442573
23577	A_01_P1731361	TULP3	ENSMMUT00000047333	ref|PREDICTED: Macaca mulatta tubby like protein 3 (TULP3), mRNA [XM_001098680]	1.82944	0.131346	1.0641	0.193673	1.71924	0.0297059
10936	A_01_P014128	CAPN10	ENSMMUT00000021929	Unknown	21.5846	1.93831	12.56	1.44297	1.71852	0.012217
15988	A_01_P001112	FAIM3	ENSMMUT00000033162	gb|PREDICTED: Macaca mulatta Fas apoptotic inhibitory molecule 3 (FAIM3), mRNA [XM_001084243]	0.572205	0.0432529	0.332975	0.0545314	1.71846	0.0231076
23822	A_01_P1781691	A_01_P1781691	A_01_P1781691	Unknown	16.234	0.312868	9.45023	1.48677	1.71784	0.0124464
6170	A_01_P1781579	A_01_P1781579	A_01_P1781579	Unknown	36.5335	1.42876	21.2677	2.30141	1.71779	0.00366595
5630	A_01_P009159	MCM5	XM_002798345	gb|PREDICTED: Macaca mulatta minichromosome maintenance complex component 5 (MCM5), mRNA [XM_002798345]	23.8498	1.42558	13.885	1.81723	1.71766	0.00979977
25509	A_01_P019057	BIN2	ENSMMUT00000032583	gb|PREDICTED: Macaca mulatta bridging integrator 2 (BIN2), mRNA [XM_001088574]	110.227	0.881745	64.217	13.1262	1.71648	0.0315507
34553	A_01_P012824	ADORA3	ENSMMUT00000005073	ens|Adenosine A3 receptor [Source:UniProtKB/TrEMBL;Acc:Q9BG27] [ENSMMUT00000005073]	116.775	2.25972	68.0332	8.31041	1.71644	0.00460165
8669	A_01_P1706261	ENSMMUT00000016569	ENSMMUT00000016569	ens|zinc finger protein 534 [Source:HGNC Symbol;Acc:26337] [ENSMMUT00000016569]	2.03913	0.022649	1.18869	0.159511	1.71544	0.00649803
4736	A_01_P1682311	TTC15	ENSMMUT00000027351	ref|PREDICTED: Macaca mulatta tetratricopeptide repeat domain 15 (TTC15), mRNA [XM_001098392]	20.3642	0.988944	11.8711	2.56033	1.71544	0.042556
27175	A_01_P015734	CYBB	ENSMMUT00000018545	gb|PREDICTED: Macaca mulatta cytochrome b-245, beta polypeptide (chronic granulomatous disease), transcript variant 3 (CYBB), mRNA [XM_001083654]	15.9985	0.905358	9.32616	1.69736	1.71544	0.0265947
33692	A_01_P1780586	A_01_P1780586	A_01_P1780586	Unknown	17.0624	0.485202	9.94997	1.07434	1.71482	0.00311473
5070	A_01_P1766556	LOC719608	ENSMMUT00000008475	ref|PREDICTED: Macaca mulatta pancreatic progenitor cell differentiation and proliferation factor-like, transcript variant 2 (LOC719608), mRNA [XM_002798055]	1.30016	0.0856747	0.758295	0.152539	1.71458	0.0384337
9711	A_01_P1708806	SHMT1	ENSMMUT00000019005	Unknown	16.9181	1.46587	9.86851	1.22842	1.71435	0.0139006
38184	A_01_P1732056	CCDC91	ENSMMUT00000047016	gb|PREDICTED: Macaca mulatta coiled-coil domain containing 91, transcript variant 4 (CCDC91), mRNA [XM_001104875]	1.62811	0.122785	0.949967	0.107067	1.71386	0.0088431
3068	A_01_P1798661	MYLIP	ENSMMUT00000021701	Unknown	5.69541	0.327477	3.32493	0.325384	1.71294	0.00404735
39066	A_01_P010134	A_01_P010134	A_01_P010134	Unknown	2.88943	0.236622	1.68709	0.331401	1.71267	0.0409291
8438	A_01_P1769971	LOC714427	ENSMMUT00000027413	ref|PREDICTED: Macaca mulatta protein Niban-like, transcript variant 2 (LOC714427), mRNA [XM_001113897]	28.5053	0.43206	16.6463	1.85388	1.71241	0.00310355
4060	A_01_P1674811	SCPEP1	ENSMMUT00000003211	Unknown	5.26668	0.0610672	3.07578	0.436855	1.71231	0.00834351
39251	A_01_P1677286	ENSMMUT00000044102	ENSMMUT00000044102	Unknown	16.2855	0.957233	9.51269	2.05344	1.71198	0.0455662
40465	A_01_P1785124	ENSMMUT00000004275	ENSMMUT00000004275	Unknown	0.563487	0.100364	0.329284	0.0255945	1.71125	0.0468885
42632	A_01_P1679281	LOC716166	ENSMMUT00000024125	ref|PREDICTED: Macaca mulatta Sjoegren syndrome/scleroderma autoantigen 1-like, transcript variant 3 (LOC716166), mRNA [XM_001113617]	15.5776	0.462245	9.10775	1.18075	1.71036	0.00662145
32326	A_01_P019220	AP3M2	XM_002805326	gb|PREDICTED: Macaca mulatta adaptor-related protein complex 3, mu 2 subunit (AP3M2), mRNA [XM_002805326]	2.57666	0.331539	1.50939	0.189572	1.70709	0.0303827
33683	A_01_P009348	BMP4	XM_001084801	ref|PREDICTED: Macaca mulatta bone morphogenetic protein 4, transcript variant 6 (BMP4), mRNA [XM_001084801]	0.801538	0.0430135	0.469566	0.0538008	1.70698	0.00617027
39657	A_01_P002982	KBTBD10	ENSMMUT00000028863	ref|PREDICTED: Macaca mulatta kelch repeat and BTB (POZ) domain containing 10 (KBTBD10), mRNA [XM_001104263]	0.368733	0.0474978	0.216149	0.0231175	1.70592	0.0250162
23492	A_01_P000415	ENSMMUT00000028116	ENSMMUT00000028116	ens|Ras association (RalGDS/AF-6) domain family member 2 [Source:HGNC Symbol;Acc:9883] [ENSMMUT00000028116]	13.1718	1.12196	7.72477	1.02514	1.70514	0.0163623
30723	A_01_P1718796	LOC708088	ENSMMUT00000002612	ref|PREDICTED: Macaca mulatta PPPDE peptidase domain-containing protein 2-like, transcript variant 2 (LOC708088), mRNA [XM_001105883]	0.778093	0.0276449	0.456489	0.0622996	1.70452	0.00880058
31945	A_01_P1770926	ENSMMUT00000022889	ENSMMUT00000022889	ens|KIAA1383 [Source:HGNC Symbol;Acc:29265] [ENSMMUT00000022889]	0.908865	0.0919327	0.533236	0.0764368	1.70443	0.0249871
29736	A_01_P1831726	MS4A7	ENSMMUT00000006811	ref|PREDICTED: Macaca mulatta membrane-spanning 4-domains, subfamily A, member 7 (MS4A7), mRNA [XM_001086847]	230.85	16.4614	135.461	2.43836	1.70418	0.0010623
22705	A_01_P1757761	NDUFAF3	NM_001194523	ref|Macaca mulatta NADH dehydrogenase (ubiquinone) 1 alpha subcomplex, assembly factor 3 (NDUFAF3), nuclear gene encoding mitochondrial protein, mRNA [NM_001194523]	192.3	9.07988	112.883	15.9356	1.70353	0.0113318
36838	A_01_P1750221	ESR2	ENSMMUT00000039805	ens|Estrogen receptor beta [Source:UniProtKB/Swiss-Prot;Acc:Q9TTE5] [ENSMMUT00000039805]	0.356525	0.0208193	0.209328	0.0288837	1.70319	0.0121559
19880	A_01_P1672586	SULT1A3	NM_001194840	ref|Macaca mulatta sulfotransferase family, cytosolic, 1A, phenol-preferring, member 3 (SULT1A3), mRNA [NM_001194840]	65.8243	8.0078	38.6488	3.06129	1.70314	0.0160763
12401	A_01_P011036	RIOK2	ENSMMUT00000000449	ref|PREDICTED: Macaca mulatta RIO kinase 2 (yeast) (RIOK2), mRNA [XM_001095785]	27.8307	1.61759	16.3491	1.58192	1.70228	0.00420864
2421	A_01_P010582	RGS18	ENSMMUT00000019642	ens|Regulator of G-protein signaling 18 [Source:UniProtKB/TrEMBL;Acc:B6EYN8] [ENSMMUT00000019642]	8.86416	0.172373	5.21033	1.08854	1.70127	0.0371417
19966	A_01_P1808621	HMMR	XM_001088518	ref|PREDICTED: Macaca mulatta hyaluronan-mediated motility receptor (HMMR), mRNA [XM_001088518]	0.438499	0.0375322	0.257806	0.0287151	1.70089	0.0113448
33938	A_01_P008455	ELMOD3	ENSMMUT00000004384	ref|PREDICTED: Macaca mulatta ELMO/CED-12 domain containing 3 (ELMOD3), mRNA [XM_002799322]	38.5727	1.81094	22.6811	2.97416	1.70065	0.00892972
2664	A_01_P1676706	PIGT	ENSMMUT00000004828	Unknown	7.44672	0.748068	4.37915	0.785761	1.70049	0.0409364
19137	A_01_P1786144	A_01_P1786144	A_01_P1786144	Unknown	1.55817	0.0980229	0.916523	0.184703	1.70008	0.0403664
31106	A_01_P1785221	A_01_P1785221	A_01_P1785221	Unknown	49.1373	7.4028	28.9137	3.93301	1.69944	0.0476422
4191	A_01_P003804	ENSMMUT00000023567	ENSMMUT00000023567	ref|PREDICTED: Macaca mulatta mitochondrial ribosomal protein L38, transcript variant 3 (MRPL38), mRNA [XM_001101855]	28.743	1.65099	16.9151	2.0729	1.69925	0.00847417
33040	A_01_P006161	CB551618	CB551618	gb|MMSP0057_A06 MMSP Macaca mulatta cDNA, mRNA sequence [CB551618]	46.7288	1.93255	27.501	4.26587	1.69916	0.0150952
9310	A_01_P1687756	FAF2	ENSMMUT00000012676	gb|PREDICTED: Macaca mulatta Fas associated factor family member 2 (FAF2), mRNA [XM_001090859]	10.4117	0.0278698	6.12867	1.25457	1.69885	0.0343899
9513	A_01_P010636	LOC100425094	XM_002798288	ref|PREDICTED: Macaca mulatta hypothetical protein LOC100425094 (LOC100425094), mRNA [XM_002798288]	1.23761	0.0805734	0.728656	0.109861	1.69848	0.0177397
30531	A_01_P005831	MVK	ENSMMUT00000045631	Unknown	16.5749	1.52981	9.76416	0.629238	1.69752	0.00584252
21187	A_01_P1675671	PALB2	ENSMMUT00000024320	ref|PREDICTED: Macaca mulatta partner and localizer of BRCA2, transcript variant 2 (PALB2), mRNA [XM_001095569]	2.68008	0.0166984	1.57964	0.169465	1.69664	0.00277026
153	A_01_P1741861	ANKRD58	NM_001193702	ref|Macaca mulatta ankyrin repeat domain 58 (ANKRD58), mRNA [NM_001193702]	18.003	0.803658	10.6132	1.78918	1.69628	0.020849
16977	A_01_P1797086	A_01_P1797086	A_01_P1797086	Unknown	0.624501	0.0521361	0.368297	0.0455814	1.69565	0.0140931
29602	A_01_P1828381	A_01_P1828381	A_01_P1828381	Unknown	2.21242	0.0244777	1.30545	0.205256	1.69476	0.0136934
27995	A_01_P1758661	LOC695647	ENSMMUT00000032206	ref|PREDICTED: Macaca mulatta eukaryotic translation initiation factor 5A-2-like, transcript variant 1 (LOC695647), mRNA [XM_001088499]	0.616939	0.0423544	0.364111	0.0381956	1.69437	0.00700632
35595	A_01_P1741136	LOC711229	ENSMMUT00000047928	ref|PREDICTED: Macaca mulatta glutathione S-transferase omega-1-like (LOC711229), mRNA [XM_001099994]	25.6636	3.57183	15.1504	2.14416	1.69392	0.0437216
41961	A_01_P1680821	MYOF	ENSMMUT00000009575	ref|PREDICTED: Macaca mulatta myoferlin (MYOF), mRNA [XM_001089235]	2.47868	0.356438	1.46367	0.212527	1.69346	0.0481333
11064	A_01_P1771851	A_01_P1771851	A_01_P1771851	Unknown	0.224536	0.0168971	0.132624	0.0246109	1.69302	0.0362727
25520	A_01_P020050	EVC2	ENSMMUT00000029338	ref|PREDICTED: Macaca mulatta Ellis van Creveld syndrome 2 (EVC2), mRNA [XM_001118862]	6.7465	0.0260861	3.98505	0.831488	1.69295	0.0377191
5066	A_01_P1718461	ENSMMUT00000029608	ENSMMUT00000029608	ens|minichromosome maintenance complex component 5 [Source:HGNC Symbol;Acc:6948] [ENSMMUT00000029608]	3.79494	0.457932	2.24182	0.326461	1.6928	0.0356267
130	A_01_P014294	A_01_P014294	A_01_P014294	Unknown	2.82693	0.0626963	1.67035	0.372161	1.69242	0.0477805
19042	A_01_P1804361	GLRX	NM_001198722	ref|Macaca mulatta glutaredoxin (thioltransferase) (GLRX), mRNA [NM_001198722]	8.56012	1.06015	5.06266	0.18849	1.69084	0.0123221
18170	A_01_P015241	A_01_P015241	A_01_P015241	Unknown	28.4994	2.03992	16.8564	1.8495	1.69072	0.00852767
40771	A_01_P1741371	ENSMMUT00000030367	ENSMMUT00000030367	ref|PREDICTED: Macaca mulatta dystrophin related protein 2 (DRP2), mRNA [XM_001092374]	45.08	0.380853	26.6747	4.49211	1.68999	0.0181082
26907	A_01_P1798701	LOC710534	ENSMMUT00000024210	ref|PREDICTED: Macaca mulatta uncharacterized protein C16orf89-like (LOC710534), mRNA [XM_001099170]	0.205561	0.0274395	0.121665	0.0157098	1.68957	0.0362398
31676	A_01_P1805681	A_01_P1805681	A_01_P1805681	Unknown	0.213538	0.0212761	0.126414	0.0241252	1.68919	0.0488479
37584	A_01_P017051	LOC699003	ENSMMUT00000006621	ref|PREDICTED: Macaca mulatta uridine diphosphate glucose pyrophosphatase-like (LOC699003), mRNA [XM_001086418]	125.543	13.8995	74.3542	9.0207	1.68844	0.0228756
31318	A_01_P015222	ENSMMUT00000000731	ENSMMUT00000000731	ref|PREDICTED: Macaca mulatta thymosin beta-15A-like (LOC693501), mRNA [XM_001082206]	2.37751	0.406766	1.40843	0.0309594	1.68805	0.0366254
38727	A_01_P1679331	LOC722189	ENSMMUT00000025736	gb|PREDICTED: Macaca mulatta retinoic acid receptor responder protein 3-like (LOC722189), mRNA [XM_001118373]	3.45582	0.480895	2.04753	0.232249	1.6878	0.0341718
17464	A_01_P014905	SNRPA	ENSMMUT00000030985	ref|PREDICTED: Macaca mulatta small nuclear ribonucleoprotein polypeptide A, transcript variant 7 (SNRPA), mRNA [XM_001098504]	45.1662	5.90643	26.7696	1.68007	1.68722	0.0181635
8358	A_01_P1708636	ENSMMUT00000020273	ENSMMUT00000020273	ens|elaC homolog 2 (E. coli) [Source:HGNC Symbol;Acc:14198] [ENSMMUT00000020273]	1.98697	0.162326	1.17802	0.19903	1.6867	0.0309526
57	A_01_P1761456	ENSMMUT00000016381	ENSMMUT00000016381	ens|FK506 binding protein 9, 63 kDa [Source:HGNC Symbol;Acc:3725] [ENSMMUT00000016381]	4.19846	0.254344	2.49008	0.517313	1.68607	0.0461836
12017	A_01_P004475	DIAPH2	ENSMMUT00000029344	ref|PREDICTED: Macaca mulatta diaphanous homolog 2 (Drosophila), transcript variant 3 (DIAPH2), mRNA [XM_001087743]	0.727951	0.117409	0.43177	0.0466343	1.68597	0.0466009
9901	A_01_P1757186	OGG1	ENSMMUT00000046695	ref|PREDICTED: Macaca mulatta 8-oxoguanine DNA glycosylase (OGG1), mRNA [XM_001096322]	3.54247	0.373876	2.10123	0.311598	1.6859	0.0307713
22645	A_01_P1720901	ENSMMUT00000029861	ENSMMUT00000029861	ens|Holliday junction recognition protein [Source:HGNC Symbol;Acc:25444] [ENSMMUT00000029861]	0.194071	0.0175062	0.115121	0.00890892	1.6858	0.00718802
31912	A_01_P002329	A_01_P002329	A_01_P002329	Unknown	0.292712	0.0168946	0.173659	0.0107426	1.68556	0.00152258
33601	A_01_P008109	LOC704626	ENSMMUT00000009842	gb|PREDICTED: Macaca mulatta adiponectin receptor protein 1-like, transcript variant 7 (LOC704626), mRNA [XM_001105957]	23.0248	0.760302	13.6608	1.92724	1.68546	0.0107926
8156	A_01_P005204	EXOSC5	ENSMMUT00000020132	ref|PREDICTED: Macaca mulatta exosome component 5 (EXOSC5), mRNA [XM_001102687]	10.2192	0.46451	6.06529	0.691838	1.68487	0.00592543
42777	A_01_P003932	OGG1	ENSMMUT00000008553	ref|PREDICTED: Macaca mulatta 8-oxoguanine DNA glycosylase (OGG1), mRNA [XM_001096322]	14.6836	1.16051	8.71808	1.13617	1.68427	0.0155869
3878	A_01_P1698006	ENSMMUT00000038432	ENSMMUT00000038432	ens|chorionic gonadotropin, beta polypeptide 8 [Source:RefSeq peptide;Acc:NP_001028100] [ENSMMUT00000038432]	0.472966	0.0174021	0.280835	0.0497219	1.68414	0.0248114
23293	A_01_P1710671	SLC25A19	ENSMMUT00000025323	ref|PREDICTED: Macaca mulatta solute carrier family 25 (mitochondrial thiamine pyrophosphate carrier), member 19 (SLC25A19), mRNA [XM_001094462]	1.12396	0.0655543	0.667923	0.141718	1.68277	0.0491402
41062	A_01_P1808201	ENSMMUT00000008629	ENSMMUT00000008629	gb|PREDICTED: Macaca mulatta Rap guanine nucleotide exchange factor (GEF) 6, transcript variant 5 (RAPGEF6), mRNA [XM_001101236]	1.95586	0.245409	1.16279	0.129791	1.68204	0.027065
43618	A_01_P1677361	LGALS1	NM_001168627	ref|Macaca mulatta lectin, galactoside-binding, soluble, 1 (LGALS1), mRNA [NM_001168627]	167.57	20.5947	99.662	5.0227	1.68139	0.013631
4531	A_01_P1753271	PCDHB4	ENSMMUT00000020451	Unknown	1.90748	0.0791065	1.13481	0.193289	1.68089	0.0228131
34366	A_01_P1695751	AY369793	AY369793	gb|Macaca mulatta CBX6 mRNA, 3' UTR. [AY369793]	35.2841	2.31051	21.0022	2.56856	1.68002	0.0106877
14209	A_01_P019185	CMTM5	ENSMMUT00000020693	Unknown	8.13771	0.376825	4.84398	0.809119	1.67996	0.022253
17315	A_01_P1680586	ZMIZ1	ENSMMUT00000012285	Unknown	0.372268	0.0665532	0.221597	0.0151462	1.67994	0.0496854
9925	A_01_P016157	ENSMMUT00000014921	ENSMMUT00000014921	ens|cathepsin S [Source:HGNC Symbol;Acc:2545] [ENSMMUT00000014921]	11.2734	0.393043	6.71098	0.841003	1.67984	0.00733581
37603	A_01_P1687611	LOC713375	ENSMMUT00000032192	Unknown	0.767097	0.0680132	0.45708	0.0666302	1.67826	0.0243049
35848	A_01_P002830	LOC722189	XM_001118373	gb|PREDICTED: Macaca mulatta retinoic acid receptor responder protein 3-like (LOC722189), mRNA [XM_001118373]	7.78912	0.0410443	4.64315	0.146355	1.67755	1.02145e-05
33859	A_01_P1778861	A_01_P1778861	A_01_P1778861	Unknown	29.5143	2.10762	17.5957	1.69496	1.67736	0.00662151
41595	A_01_P1757606	RRP9	ENSMMUT00000005161	Unknown	3.97196	0.331655	2.36875	0.198224	1.67682	0.00693986
41934	A_01_P1760621	ENSMMUT00000033368	ENSMMUT00000033368	Unknown	32.7785	0.830733	19.5618	2.01343	1.67564	0.00312531
4189	A_01_P1732771	SMUG1	NM_001194757	ref|Macaca mulatta single-strand-selective monofunctional uracil-DNA glycosylase 1 (SMUG1), mRNA [NM_001194757]	1.08473	0.0682122	0.647357	0.0322401	1.67563	0.00140867
23745	A_01_P004082	ITM2C	ENSMMUT00000008702	gb|PREDICTED: Macaca mulatta integral membrane protein 2C, transcript variant 5 (ITM2C), mRNA [XM_001112946]	606.467	54.4413	362.098	56.0288	1.67487	0.0288123
41268	A_01_P002181	LOC715856	XM_001106270	ref|PREDICTED: Macaca mulatta podocan-like (LOC715856), mRNA [XM_001106270]	4.21901	0.413083	2.52039	0.262103	1.67395	0.0146248
18166	A_01_P010696	A_01_P010696	A_01_P010696	Unknown	11.0023	0.821573	6.57334	0.766725	1.67378	0.0115107
10914	A_01_P1723706	C15H9orf95	ENSMMUT00000014551	gb|PREDICTED: Macaca mulatta chromosome 9 open reading frame 95 ortholog, transcript variant 4 (C15H9orf95), mRNA [XM_001099414]	2.93412	0.171397	1.75337	0.179374	1.67342	0.00578899
16103	A_01_P000161	DNASE2B	ENSMMUT00000000591	ref|PREDICTED: Macaca mulatta deoxyribonuclease II beta (DNASE2B), mRNA [XM_001106353]	0.317109	0.0244569	0.189535	0.0282016	1.67309	0.0224655
6486	A_01_P1816226	A_01_P1816226	A_01_P1816226	Unknown	0.236422	0.0168485	0.141359	0.0163644	1.6725	0.0106449
36061	A_01_P1777321	A_01_P1777321	A_01_P1777321	Unknown	0.424675	0.0291931	0.253956	0.0431057	1.67224	0.0294532
2706	A_01_P1760571	ENSMMUT00000030467	ENSMMUT00000030467	ens|caspase recruitment domain family, member 11 [Source:HGNC Symbol;Acc:16393] [ENSMMUT00000030467]	0.701732	0.016744	0.41969	0.0904191	1.67202	0.0474427
24405	A_01_P1804791	LOC719154	XR_092086	ref|PREDICTED: Macaca mulatta hypothetical LOC719154 (LOC719154), miscRNA [XR_092086]	1.25367	0.0424991	0.75021	0.120875	1.67109	0.0189166
1692	A_01_P000318	PARP8	ENSMMUT00000019426	gb|PREDICTED: Macaca mulatta poly (ADP-ribose) polymerase family, member 8, transcript variant 3 (PARP8), mRNA [XM_001093952]	10.6347	0.628987	6.36735	0.7258	1.67019	0.00819431
24490	A_01_P1671981	TIMP3	NM_001032956	ref|Macaca mulatta TIMP metallopeptidase inhibitor 3 (TIMP3), mRNA [NM_001032956]	26.4708	0.501204	15.849	2.13229	1.67019	0.00888343
13555	A_01_P1700666	LOC721158	ENSMMUT00000015829	ref|PREDICTED: Macaca mulatta chondroadherin-like protein-like (LOC721158), partial mRNA [XM_001117220]	1.08305	0.0242849	0.648835	0.140256	1.66923	0.0484185
23387	A_01_P1676581	HRH3	ENSMMUT00000013410	ens|histamine H3 receptor [Source:RefSeq peptide;Acc:NP_001028070] [ENSMMUT00000013410]	0.460715	0.0191301	0.276056	0.0363654	1.66892	0.0100975
29627	A_01_P006656	ECH1	ENSMMUT00000020935	ref|PREDICTED: Macaca mulatta enoyl Coenzyme A hydratase 1, peroxisomal (ECH1), mRNA [XM_001084167]	26.8346	2.30057	16.0985	1.18489	1.6669	0.00634916
28975	A_01_P011399	CCDC91	ENSMMUT00000047016	gb|PREDICTED: Macaca mulatta coiled-coil domain containing 91, transcript variant 4 (CCDC91), mRNA [XM_001104875]	1.72268	0.183458	1.03358	0.0992317	1.66671	0.016114
12795	A_01_P1721066	CAPN10	ENSMMUT00000021934	Unknown	51.9303	3.55332	31.1582	3.0369	1.66667	0.0066775
31656	A_01_P010353	A_01_P010353	A_01_P010353	Unknown	1.94276	0.0878912	1.16576	0.189177	1.66653	0.0215254
18768	A_01_P005171	NFXL1	ENSMMUT00000030644	ref|PREDICTED: Macaca mulatta nuclear transcription factor, X-box binding-like 1, transcript variant 3 (NFXL1), mRNA [XM_001102612]	0.125467	0.0180751	0.0752935	0.00823984	1.66637	0.0385143
40	A_01_P001472	LOC703879	ENSMMUT00000010578	ref|PREDICTED: Macaca mulatta e3 ubiquitin-protein ligase CBL-B-like (LOC703879), mRNA [XM_002808310]	1.3566	0.0352484	0.814894	0.060324	1.66476	0.000908157
31427	A_01_P1703931	ENSMMUT00000000288	ENSMMUT00000000288	ens|solute carrier family 27 (fatty acid transporter), member 1 [Source:HGNC Symbol;Acc:10995] [ENSMMUT00000000288]	0.219028	0.0220521	0.131643	0.0188051	1.66379	0.0293099
30065	A_01_P1760746	BAIAP2L1	ENSMMUT00000018640	ref|PREDICTED: Macaca mulatta BAI1-associated protein 2-like 1 (BAIAP2L1), mRNA [XM_001110709]	0.649159	0.0874324	0.390257	0.030474	1.66342	0.0246879
14330	A_01_P1713556	LDHD	ENSMMUT00000031013	ref|PREDICTED: Macaca mulatta lactate dehydrogenase D (LDHD), mRNA [XM_001103000]	0.365129	0.0174203	0.219508	0.0441351	1.66339	0.0435127
22862	A_01_P1679821	XRRA1	ENSMMUT00000043844	Unknown	0.332041	0.0169062	0.199831	0.026674	1.66161	0.0123395
29862	A_01_P1758406	EPHB3	ENSMMUT00000004672	ref|PREDICTED: Macaca mulatta EPH receptor B3 (EPHB3), mRNA [XM_001097522]	0.396213	0.0531148	0.238462	0.0290817	1.66153	0.0376921
29358	A_01_P1748791	LOC100430031	ENSMMUT00000040212	ref|PREDICTED: Macaca mulatta UPF0552 protein C15orf38-like (LOC100430031), mRNA [XM_002804935]	3.48929	0.466962	2.10276	0.254475	1.65938	0.0375044
27484	A_01_P1708771	C17orf39	NM_001193962	ref|Macaca mulatta chromosome 17 open reading frame 39 (C17orf39), mRNA [NM_001193962]	0.444862	0.033173	0.268129	0.043404	1.65913	0.0291655
28160	A_01_P1765456	ENSMMUT00000047373	ENSMMUT00000047373	ref|PREDICTED: Macaca mulatta hypothetical LOC718677 (LOC718677), mRNA [XM_001111685]	0.175209	0.0166875	0.105752	0.0186668	1.65679	0.0449833
28276	A_01_P010548	LOC701416	ENSMMUT00000014454	ref|PREDICTED: Macaca mulatta protein cornichon homolog 3-like, transcript variant 2 (LOC701416), mRNA [XM_001095178]	0.269108	0.0168691	0.162442	0.0310033	1.65664	0.0420853
19816	A_01_P1684766	TCF19	ENSMMUT00000022004	ens|Transcription factor 19 [Source:UniProtKB/Swiss-Prot;Acc:Q5TM48] [ENSMMUT00000022004]	2.20278	0.24286	1.3304	0.199269	1.65573	0.0378674
40106	A_01_P015713	A_01_P015713	A_01_P015713	Unknown	1.26055	0.0832893	0.761416	0.151571	1.65553	0.0485891
29384	A_01_P1671761	MIF	NM_001032915	ref|Macaca mulatta macrophage migration inhibitory factor (glycosylation-inhibiting factor) (MIF), mRNA [NM_001032915]	153.99	6.26613	93.0196	10.0607	1.65546	0.00539769
42091	A_01_P1770036	ENSMMUT00000012562	ENSMMUT00000012562	ens|N-acetylneuraminate pyruvate lyase (dihydrodipicolinate synthase) [Source:HGNC Symbol;Acc:16781] [ENSMMUT00000012562]	4.04151	0.482967	2.44135	0.317173	1.65544	0.0337265
3882	A_01_P1676926	SIRPA	ENSMMUT00000009419	Unknown	0.611721	0.0706771	0.3696	0.0516917	1.65509	0.0359913
5327	A_01_P015979	BTD	XM_001083201	gb|PREDICTED: Macaca mulatta biotinidase (BTD), mRNA [XM_001083201]	30.4605	0.203448	18.4061	2.59828	1.65492	0.0112381
9288	A_01_P1704646	MAG	ENSMMUT00000024771	ref|PREDICTED: Macaca mulatta myelin associated glycoprotein, transcript variant 1 (MAG), mRNA [XM_001111459]	3.34881	0.263465	2.02462	0.337259	1.65404	0.0336077
30130	A_01_P1677027	RBBP9	ENSMMUT00000005882	ref|PREDICTED: Macaca mulatta retinoblastoma binding protein 9 (RBBP9), mRNA [XM_001090408]	2.01127	0.235002	1.21686	0.125519	1.65284	0.023361
33094	A_01_P1731516	PTPN6	ENSMMUT00000014246	ref|PREDICTED: Macaca mulatta protein tyrosine phosphatase, non-receptor type 6 (PTPN6), mRNA [XM_001110915]	4.78421	0.584987	2.8969	0.380624	1.65149	0.0363495
44057	A_01_P007503	MED11	ENSMMUT00000006910	ens|mediator of RNA polymerase II transcription subunit 11 [Source:RefSeq peptide;Acc:NP_001180943] [ENSMMUT00000006910]	3.33576	0.0167123	2.0203	0.421625	1.65112	0.0462086
32532	A_01_P1673411	LOC719475	ENSMMUT00000029801	ref|PREDICTED: Macaca mulatta leucine-rich repeat-containing protein 25-like, transcript variant 3 (LOC719475), mRNA [XM_001114428]	1.68647	0.0168279	1.02168	0.200847	1.65068	0.0383307
42245	A_01_P1698202	LOC694635	ENSMMUT00000047820	ref|PREDICTED: Macaca mulatta NADH dehydrogenase (ubiquinone) 1 alpha subcomplex, 1, 7.5kDa (NDUFA1), mRNA [XM_001109409]	172.739	11.777	104.649	14.5112	1.65065	0.018445
34070	A_01_P1772096	CN642818	CN642818	gb|ILLUMIGEN_MCQ_6887 Katze_MMPL2 Macaca mulatta cDNA clone IBIUW:4359 5' similar to Bases 307 to 925 highly similar to human PSMD5 (Hs.193725), mRNA sequence [CN642818]	2.5856	0.0189134	1.56889	0.234791	1.64804	0.0146894
20187	A_01_P000735	WNT2B	XM_001107861	ref|PREDICTED: Macaca mulatta wingless-type MMTV integration site family, member 2B, transcript variant 3 (WNT2B), mRNA [XM_001107861]	0.361459	0.0183756	0.21936	0.0411316	1.64779	0.0387108
29490	A_01_P1711441	ENSMMUT00000009846	ENSMMUT00000009846	ens|pentraxin 4, long [Source:HGNC Symbol;Acc:14171] [ENSMMUT00000009846]	0.294875	0.0289577	0.17897	0.0254412	1.64762	0.0301164
15503	A_01_P000783	PYCARD	NM_001194572	ref|Macaca mulatta PYD and CARD domain containing (PYCARD), mRNA [NM_001194572]	46.8519	4.93181	28.4395	3.11528	1.64743	0.0208288
23772	A_01_P001553	A_01_P001553	A_01_P001553	Unknown	0.162571	0.0191429	0.0986945	0.00634834	1.64721	0.0153665
29214	A_01_P007105	CD86	ENSMMUT00000001306	ens|T-lymphocyte activation antigen CD86 [Source:RefSeq peptide;Acc:NP_001036109] [ENSMMUT00000001306]	22.6584	0.633755	13.7556	1.66924	1.64721	0.00733568
17100	A_01_P000900	SFXN2	ENSMMUT00000027874	Unknown	3.43953	0.172141	2.08867	0.122982	1.64676	0.00120191
27257	A_01_P1702591	LOC721263	ENSMMUT00000004313	ref|PREDICTED: Macaca mulatta guanidinoacetate N-methyltransferase-like (LOC721263), mRNA [XM_001117362]	5.5201	0.607302	3.35637	0.444043	1.64467	0.0315054
33894	A_01_P1710721	ENSMMUT00000023573	ENSMMUT00000023573	ref|PREDICTED: Macaca mulatta mitochondrial ribosomal protein L38, transcript variant 3 (MRPL38), mRNA [XM_001101855]	10.4861	0.135248	6.37892	1.0981	1.64386	0.0254029
26941	A_01_P1672271	RAMP1	ENSMMUT00000048158	gb|PREDICTED: Macaca mulatta receptor (G protein-coupled) activity modifying protein 1 (RAMP1), mRNA [XM_001117343]	27.9138	1.18989	16.9848	2.76034	1.64346	0.0239729
42143	A_01_P001048	LOC704061	XM_002808441	ref|PREDICTED: Macaca mulatta dedicator of cytokinesis protein 2-like (LOC704061), mRNA [XM_002808441]	12.4415	1.21068	7.5765	1.16186	1.64211	0.0358652
24153	A_01_P1821311	ENSMMUT00000028817	ENSMMUT00000028817	ref|PREDICTED: Macaca mulatta ubiquinone biosynthesis protein COQ9, mitochondrial-like, transcript variant 3 (LOC715179), mRNA [XM_001112330]	39.8534	1.69248	24.2701	3.48188	1.64208	0.0159232
21095	A_01_P1810786	A_01_P1810786	A_01_P1810786	Unknown	0.151568	0.0203709	0.0923883	0.00884627	1.64056	0.0315608
40736	A_01_P1711666	ENSMMUT00000029490	ENSMMUT00000029490	Unknown	0.222145	0.0246454	0.135431	0.0159795	1.64028	0.0268665
44719	A_01_P1793651	A_01_P1793651	A_01_P1793651	Unknown	0.55923	0.0432068	0.34094	0.0459504	1.64026	0.0204763
26111	A_01_P1759006	ENSMMUT00000017394	ENSMMUT00000017394	gb|PREDICTED: Macaca mulatta procollagen C-endopeptidase enhancer 2-like (PCOLCE2), mRNA [XM_002802974]	1.92348	0.0892839	1.17281	0.124144	1.64005	0.00608343
31042	A_01_P1724681	LOC721211	ENSMMUT00000010843	ref|PREDICTED: Macaca mulatta potassium voltage-gated channel subfamily KQT member 1-like (LOC721211), mRNA [XM_002799447]	27.7987	1.22607	16.9546	3.43488	1.6396	0.04901
30326	A_01_P1724816	ENSMMUT00000027733	ENSMMUT00000027733	ens|anoctamin 1, calcium activated chloride channel [Source:HGNC Symbol;Acc:21625] [ENSMMUT00000027733]	0.57593	0.0256319	0.35137	0.0103329	1.6391	0.00026866
31797	A_01_P1709561	ACACA	ENSMMUT00000041667	Unknown	0.178573	0.0166783	0.108949	0.0182782	1.63905	0.042524
16830	A_01_P1750141	DHRS7	ENSMMUT00000039824	Unknown	58.7522	5.99964	35.8654	5.6176	1.63813	0.0404184
40549	A_01_P1698776	CUTL1	AY369801	gb|Macaca mulatta cut-like 1 (CUTL1) mRNA, partial cds. [AY369801]	9.44209	0.11986	5.76457	0.697542	1.63795	0.00687133
16651	A_01_P1671386	TLR8	NM_001130427	ref|Macaca mulatta toll-like receptor 8 (TLR8), mRNA [NM_001130427]	1.49419	0.0410963	0.912434	0.115314	1.63758	0.00904554
29964	A_01_P009512	A_01_P009512	A_01_P009512	Unknown	5.11824	0.242553	3.12556	0.40266	1.63754	0.0120261
18367	A_01_P000095	SRM	ENSMMUT00000027131	ref|PREDICTED: Macaca mulatta spermidine synthase (SRM), mRNA [XM_001102838]	8.00937	0.211476	4.89188	0.620948	1.63728	0.00912767
38017	A_01_P1792831	DHRS7B	ENSMMUT00000018508	ref|PREDICTED: Macaca mulatta dehydrogenase/reductase (SDR family) member 7B, transcript variant 3 (DHRS7B), mRNA [XM_001103593]	1.57133	0.185208	0.959834	0.145089	1.63708	0.0457479
42258	A_01_P1786466	PCDH9	XM_001087086	gb|PREDICTED: Macaca mulatta protocadherin 9, transcript variant 1 (PCDH9), mRNA [XM_001087086]	1.49937	0.044925	0.916013	0.128684	1.63684	0.0137175
9574	A_01_P006080	NDE1	ENSMMUT00000014501	ref|PREDICTED: Macaca mulatta nudE nuclear distribution gene E homolog 1 (A. nidulans) (NDE1), mRNA [XM_001109585]	12.8562	0.0210717	7.85467	1.49334	1.63676	0.0366532
23042	A_01_P1721341	LOC721674	ENSMMUT00000007117	ref|PREDICTED: Macaca mulatta hypothetical LOC721674 (LOC721674), mRNA [XM_001117869]	28.4285	1.97814	17.3724	3.30582	1.63641	0.0480675
4336	A_01_P1761031	ENSMMUT00000010294	ENSMMUT00000010294	ens|rhomboid domain containing 2 [Source:HGNC Symbol;Acc:23082] [ENSMMUT00000010294]	4.84889	0.193883	2.96331	0.596038	1.63631	0.0479225
22668	A_01_P004665	GNG2	ENSMMUT00000014534	ens|guanine nucleotide binding protein (G protein), gamma 2 [Source:RefSeq peptide;Acc:NP_001177839] [ENSMMUT00000014534]	0.802622	0.0861423	0.490547	0.0346365	1.63618	0.0131026
31888	A_01_P004708	LOC709521	XM_001098056	ref|PREDICTED: Macaca mulatta hypothetical LOC709521 (LOC709521), mRNA [XM_001098056]	17.4472	0.0175405	10.6646	2.12217	1.63599	0.0427276
8914	A_01_P002406	POM121	ENSMMUT00000032046	Unknown	3.23625	0.136131	1.97968	0.349874	1.63473	0.0327609
25090	A_01_P007077	SLIT2	XM_002808405	ref|PREDICTED: Macaca mulatta slit homolog 2 protein-like (SLIT2), mRNA [XM_002808405]	7.50931	0.085173	4.59805	0.656428	1.63315	0.0135349
11585	A_01_P1739596	PNPLA4	NM_001193844	ref|Macaca mulatta patatin-like phospholipase domain containing 4 (PNPLA4), mRNA [NM_001193844]	1.14751	0.0393252	0.702681	0.0687714	1.63304	0.00387362
35392	A_01_P1790756	SERPINB9	XM_001091156	gb|PREDICTED: Macaca mulatta serpin peptidase inhibitor, clade B (ovalbumin), member 9 (SERPINB9), mRNA [XM_001091156]	39.2808	3.39854	24.0578	3.44543	1.63277	0.0280139
7013	A_01_P015783	OLFML3	ENSMMUT00000046317	gb|PREDICTED: Macaca mulatta olfactomedin-like 3, transcript variant 1 (OLFML3), mRNA [XM_001111380]	333.141	15.4188	204.043	35.3498	1.63269	0.0319076
23903	A_01_P1722006	PSMB7	ENSMMUT00000046847	gb|ILLUMIGEN_MCQ_4326 Katze_MMPL2 Macaca mulatta cDNA 5' similar to human Unigene Hs.500464, mRNA sequence [CK232807]	134.746	12.9007	82.5603	14.4561	1.63209	0.0494206
22981	A_01_P005759	LXN	ENSMMUT00000006999	ref|PREDICTED: Macaca mulatta latexin (LXN), mRNA [XM_001101220]	22.7882	2.93224	13.9674	1.59688	1.63153	0.0358829
34543	A_01_P020205	MTHFD1	ENSMMUT00000013449	gb|PREDICTED: Macaca mulatta methylenetetrahydrofolate dehydrogenase (NADP+ dependent) 1, methenyltetrahydrofolate cyclohydrolase, formyltetrahydrofolate synthetase, transcript variant 1 (MTHFD1), mRNA [XM_001101708]	18.2326	0.199991	11.1789	1.77728	1.63098	0.0204698
17098	A_01_P008330	SLC30A3	ENSMMUT00000014356	ref|PREDICTED: Macaca mulatta solute carrier family 30 (zinc transporter), member 3, transcript variant 3 (SLC30A3), mRNA [XM_001092193]	4.69936	0.51325	2.88277	0.345835	1.63016	0.0280199
40861	A_01_P019719	A_01_P019719	A_01_P019719	Unknown	5.31321	0.742665	3.25965	0.320425	1.62999	0.0370544
26217	A_01_P1717996	LOC100430606	ENSMMUT00000015962	Unknown	9.2791	0.12613	5.69317	0.358659	1.62986	0.000438882
4173	A_01_P1787861	WFS1	ENSMMUT00000042444	gb|PREDICTED: Macaca mulatta Wolfram syndrome 1 (wolframin), transcript variant 2 (WFS1), mRNA [XM_001092811]	19.5067	0.0917192	11.9802	2.17567	1.62825	0.0329202
21835	A_01_P1762811	ZNF777	ENSMMUT00000003553	ref|PREDICTED: Macaca mulatta zinc finger protein 777 (ZNF777), mRNA [XM_001095994]	3.71355	0.316699	2.28101	0.279497	1.62803	0.0196628
17453	A_01_P1727366	LOC706971	ENSMMUT00000043745	Unknown	2.04051	0.222364	1.25493	0.20404	1.62599	0.0495863
20074	A_01_P1763406	GLTPD1	ENSMMUT00000019474	ref|PREDICTED: Macaca mulatta glycolipid transfer protein domain containing 1, transcript variant 2 (GLTPD1), mRNA [XM_001092407]	20.3167	1.51599	12.4971	2.00695	1.62572	0.0336102
22262	A_01_P003922	NINJ1	NM_001194415	ref|Macaca mulatta ninjurin 1 (NINJ1), mRNA [NM_001194415]	283.655	7.7187	174.525	34.2475	1.62529	0.0449096
36667	A_01_P1813061	A_01_P1813061	A_01_P1813061	Unknown	18.5184	1.53643	11.4087	1.98727	1.62319	0.0452588
3934	A_01_P012092	RRAS	ENSMMUT00000038425	gb|PREDICTED: Macaca mulatta related RAS viral (r-ras) oncogene homolog (RRAS), mRNA [XM_001115362]	165.075	3.02044	101.717	12.0505	1.62288	0.00718567
34108	A_01_P1786676	ARPC3	ENSMMUT00000009101	gb|AGENCOURT_11467553 NICHD_Rh_Ov1 Macaca mulatta cDNA clone IMAGE:6883653 5', mRNA sequence [CB230691]	85.2258	5.33452	52.5468	6.64526	1.6219	0.0153085
38612	A_01_P1737941	EIF4EBP1	ENSMMUT00000003323	ref|PREDICTED: Macaca mulatta eukaryotic translation initiation factor 4E binding protein 1 (EIF4EBP1), mRNA [XM_001091933]	2.0495	0.251026	1.26379	0.148763	1.62171	0.0351082
27399	A_01_P000104	MXRA5	ENSMMUT00000011528	gb|PREDICTED: Macaca mulatta matrix-remodelling associated 5 (MXRA5), mRNA [XM_001086428]	1.83807	0.152686	1.13348	0.171419	1.62162	0.0322778
2564	A_01_P000639	ACTN3	ENSMMUT00000003550	ref|PREDICTED: Macaca mulatta actinin, alpha 3, transcript variant 3 (ACTN3), mRNA [XM_001109697]	0.294771	0.030287	0.181827	0.0104547	1.62117	0.0102683
22579	A_01_P1784986	A_01_P1784986	A_01_P1784986	Unknown	286.168	26.0113	176.523	20.1888	1.62114	0.0193968
3828	A_01_P1681782	ENSMMUT00000026191	ENSMMUT00000026191	Unknown	13.8551	1.06329	8.54825	1.31569	1.62081	0.0315281
541	A_01_P1686146	RGMA	ENSMMUT00000024442	ref|PREDICTED: Macaca mulatta RGM domain family, member A, transcript variant 1 (RGMA), mRNA [XM_002804947]	11.7887	1.21849	7.27598	0.539134	1.62022	0.0132598
4035	A_01_P000216	A_01_P000216	A_01_P000216	Unknown	1.70503	0.0995788	1.0525	0.15443	1.61999	0.022713
16509	A_01_P1821806	ENSMMUT00000046983	ENSMMUT00000046983	ens|laminin, gamma 3 [Source:HGNC Symbol;Acc:6494] [ENSMMUT00000046983]	2.03378	0.167463	1.25548	0.15651	1.61992	0.0202933
40412	A_01_P003867	SYNGR4	NM_001194830	ref|Macaca mulatta synaptogyrin 4 (SYNGR4), mRNA [NM_001194830]	2.97645	0.0476256	1.83764	0.334414	1.61972	0.0352573
9034	A_01_P010196	CNO	ENSMMUT00000030791	Unknown	0.517956	0.0225287	0.319831	0.0330521	1.61947	0.00603635
22591	A_01_P1767706	LOC100427784	ENSMMUT00000014065	Unknown	8.73113	0.0279914	5.39304	0.825865	1.61896	0.0189389
11133	A_01_P005261	TYROBP	CN648808	gb|ILLUMIGEN_MCQ_31406 Katze_MMPB Macaca mulatta cDNA clone IBIUW:6242 5' similar to Bases 4 to 567 highly similar to human TYROBP (Hs.9963), mRNA sequence [CN648808]	147.935	11.6687	91.3854	13.9783	1.6188	0.032092
39033	A_01_P1786319	A_01_P1786319	A_01_P1786319	Unknown	3.28625	0.432364	2.0311	0.270161	1.61797	0.048246
33031	A_01_P1723146	LOC709988	ENSMMUT00000001600	ref|PREDICTED: Macaca mulatta cyclin-dependent kinase inhibitor 2A, isoforms 1/2/3-like (LOC709988), mRNA [XM_001098554]	3.78203	0.556574	2.33757	0.186429	1.61793	0.0378453
2999	A_01_P004463	A_01_P004463	A_01_P004463	Unknown	0.296664	0.0287322	0.183397	0.014204	1.6176	0.0118605
30333	A_01_P1733996	LOC709745	ENSMMUT00000018012	ref|PREDICTED: Macaca mulatta voltage-gated hydrogen channel 1-like, transcript variant 4 (LOC709745), mRNA [XM_001108107]	7.40429	0.538186	4.57753	0.630019	1.61753	0.022801
17925	A_01_P1778361	A_01_P1778361	A_01_P1778361	Unknown	446.223	40.3526	275.903	27.151	1.61732	0.0146763
10254	A_01_P003117	A_01_P003117	A_01_P003117	Unknown	329.561	36.655	203.79	20.4213	1.61716	0.0234302
10431	A_01_P1775931	A_01_P1775931	A_01_P1775931	Unknown	13.1948	1.35009	8.15952	0.644016	1.6171	0.014066
42891	A_01_P1744246	C4H6orf64	ENSMMUT00000022105	ens|hypothetical protein LOC719556 [Source:RefSeq peptide;Acc:NP_001177803] [ENSMMUT00000022105]	8.21796	0.586707	5.08591	0.524213	1.61583	0.0107468
12059	A_01_P1700301	ENSMMUT00000048347	ENSMMUT00000048347	ref|PREDICTED: Macaca mulatta ryanodine receptor 1-like (LOC722551), partial mRNA [XM_001118682]	0.311383	0.0248556	0.192745	0.0109885	1.61551	0.00472615
40015	A_01_P1682821	LOC704637	ENSMMUT00000018042	ref|PREDICTED: Macaca mulatta fumarylacetoacetate hydrolase domain-containing protein 2A-like (LOC704637), mRNA [XM_002808045]	20.589	2.80252	12.7466	1.05342	1.61525	0.0317639
40469	A_01_P018778	SLC25A10	ENSMMUT00000006312	Unknown	2.56703	0.022086	1.58935	0.0291425	1.61514	1.91403e-06
14563	A_01_P000344	CRTC2	ENSMMUT00000007054	Unknown	39.3862	2.13757	24.4191	4.44946	1.61292	0.0432031
4903	A_01_P005232	ENSMMUT00000010215	ENSMMUT00000010215	ens|WD repeat domain, phosphoinositide interacting 1 [Source:HGNC Symbol;Acc:25471] [ENSMMUT00000010215]	53.2335	7.74043	33.0118	3.54518	1.61256	0.0470546
16709	A_01_P1769021	SUSD4	ENSMMUT00000017801	Unknown	3.88281	0.0932895	2.41025	0.30703	1.61096	0.0107104
14028	A_01_P1761646	C3H7orf30	ENSMMUT00000006837	gb|PREDICTED: Macaca mulatta chromosome 7 open reading frame 30 ortholog (C3H7orf30), mRNA [XM_001098609]	21.2499	1.37413	13.1932	1.99753	1.61067	0.0279309
17516	A_01_P1728596	LOC711305	ENSMMUT00000014532	ref|PREDICTED: Macaca mulatta methionine-R-sulfoxide reductase B2, mitochondrial-like (LOC711305), mRNA [XM_001100084]	24.7574	2.67483	15.3882	2.10619	1.60886	0.0381165
41470	A_01_P1797036	ENSMMUT00000003727	ENSMMUT00000003727	ref|PREDICTED: Macaca mulatta polyamine-modulated factor 1-like (LOC719437), mRNA [XM_001113658]	1.87917	0.0335716	1.16804	0.132739	1.60882	0.00665844
39491	A_01_P006567	LOC709044	ENSMMUT00000004933	ref|PREDICTED: Macaca mulatta cyclin-dependent kinase 2-interacting protein-like (LOC709044), mRNA [XM_001107655]	15.4972	0.0193855	9.63547	1.55735	1.60835	0.0245116
42427	A_01_P017409	CTRB2	NM_001194456	ref|Macaca mulatta chymotrypsinogen B2 (CTRB2), mRNA [NM_001194456]	4.60742	0.469821	2.86656	0.466022	1.6073	0.0499875
39275	A_01_P1767516	PEX11B	ENSMMUT00000022564	ref|PREDICTED: Macaca mulatta peroxisomal biogenesis factor 11 beta, transcript variant 3 (PEX11B), mRNA [XM_002801752]	7.62351	0.513218	4.74465	0.333856	1.60676	0.00434392
4630	A_01_P1707056	ENSMMUT00000020350	ENSMMUT00000020350	ens|Rho GTPase activating protein 28 [Source:HGNC Symbol;Acc:25509] [ENSMMUT00000020350]	0.254873	0.0288947	0.158742	0.0179935	1.60558	0.0306518
27053	A_01_P017424	LOC718374	ENSMMUT00000026745	gb|PREDICTED: Macaca mulatta t-complex protein 1 subunit gamma-like, transcript variant 4 (LOC718374), mRNA [XM_001116562]	76.0447	8.38483	47.3736	5.64204	1.60521	0.0314945
22727	A_01_P1695071	AIF1	ENSMMUT00000041067	ens|Allograft inflammatory factor 1 [Source:UniProtKB/Swiss-Prot;Acc:Q5TM25] [ENSMMUT00000041067]	40.891	1.60298	25.4904	3.7031	1.60418	0.0200871
25285	A_01_P1825581	LOC696068	XM_001084710	ref|PREDICTED: Macaca mulatta 40S ribosomal protein S27-like (LOC696068), mRNA [XM_001084710]	361.182	19.304	225.198	34.6147	1.60385	0.0271985
37711	A_01_P1776656	A_01_P1776656	A_01_P1776656	Unknown	15.2673	2.21664	9.5241	0.963199	1.60302	0.0460635
5555	A_01_P1783166	A_01_P1783166	A_01_P1783166	Unknown	0.412927	0.0198786	0.257736	0.0267826	1.60213	0.00745493
33499	A_01_P1771931	CN644939	CN644939	gb|ILLUMIGEN_MCQ_11043 Katze_MMPL2 Macaca mulatta cDNA clone IBIUW:9755 5' similar to Bases 1 to 863 highly similar to human KIAA1609 (Hs.14449), mRNA sequence [CN644939]	6.05657	0.0741259	3.78335	0.401373	1.60085	0.00512129
24066	A_01_P017264	HSPA13	ENSMMUT00000028262	ens|heat shock 70 kDa protein 13 [Source:RefSeq peptide;Acc:NP_001180637] [ENSMMUT00000028262]	7.28014	0.058057	4.54787	0.245785	1.60078	0.000246007
18935	A_01_P1829701	ENSMMUT00000015922	ENSMMUT00000015922	ref|PREDICTED: Macaca mulatta SAGA-associated factor 29 homolog (LOC723169), partial mRNA [XM_001119230]	5.72382	0.559622	3.57671	0.395987	1.6003	0.0229114
32709	A_01_P015787	RPIA	ENSMMUT00000012935	ref|PREDICTED: Macaca mulatta ribose-5-phosphate isomerase-like (RPIA), mRNA [XM_001094618]	8.70283	0.382393	5.4401	0.812926	1.59976	0.0234995
5530	A_01_P1699721	ROPN1B	NM_001194626	ref|Macaca mulatta rhophilin associated tail protein 1B (ROPN1B), mRNA [NM_001194626]	3.22146	0.0227387	2.01431	0.246875	1.59929	0.00913952
43184	A_01_P017960	ITGB3BP	ENSMMUT00000028183	ref|PREDICTED: Macaca mulatta integrin beta 3 binding protein (beta3-endonexin) (ITGB3BP), mRNA [XM_001087746]	4.52015	0.27721	2.82746	0.3077	1.59866	0.0111683
41536	A_01_P1789856	A_01_P1789856	A_01_P1789856	Unknown	0.564879	0.0205417	0.353462	0.0503284	1.59813	0.0190216
17404	A_01_P1772353	WDR12	XM_001105358	gb|PREDICTED: Macaca mulatta WD repeat domain 12 (WDR12), mRNA [XM_001105358]	2.92472	0.339662	1.8314	0.226098	1.59698	0.0379363
2852	A_01_P001361	TFEC	ENSMMUT00000022955	ref|PREDICTED: Macaca mulatta transcription factor EC, transcript variant 2 (TFEC), mRNA [XM_002803434]	3.98351	0.554125	2.49444	0.20741	1.59695	0.0363025
22794	A_01_P005883	A_01_P005883	A_01_P005883	Unknown	2.06147	0.141655	1.29091	0.20012	1.59691	0.0333974
4820	A_01_P1747251	FAM82A2	ENSMMUT00000040800	gb|PREDICTED: Macaca mulatta family with sequence similarity 82, member A2, transcript variant 2 (FAM82A2), mRNA [XM_001097849]	2.46801	0.0229755	1.54632	0.26886	1.59605	0.0341064
31900	A_01_P1803654	A_01_P1803654	A_01_P1803654	Unknown	69.3237	1.5757	43.4481	6.45945	1.59555	0.0206362
38978	A_01_P014421	WFS1	ENSMMUT00000042444	gb|PREDICTED: Macaca mulatta Wolfram syndrome 1 (wolframin), transcript variant 2 (WFS1), mRNA [XM_001092811]	13.1385	0.395272	8.2378	1.46091	1.5949	0.0386919
23268	A_01_P003091	LOC719733	XM_002802245	gb|PREDICTED: Macaca mulatta stathmin-like, transcript variant 5 (LOC719733), mRNA [XM_002802245]	3.83673	0.289188	2.40727	0.186519	1.59381	0.00725622
20639	A_01_P007758	RHOH	ENSMMUT00000001476	ref|PREDICTED: Macaca mulatta ras homolog gene family, member H, transcript variant 1 (RHOH), mRNA [XM_001094054]	5.28021	0.529122	3.31408	0.3677	1.59327	0.024881
7807	A_01_P1779696	GAPDH	NM_001195426	ref|Macaca mulatta glyceraldehyde-3-phosphate dehydrogenase (GAPDH), mRNA [NM_001195426]	258.663	18.5591	162.362	18.8185	1.59313	0.0164298
24125	A_01_P004912	FBXO34	XM_001086106	gb|PREDICTED: Macaca mulatta F-box protein 34 (FBXO34), mRNA [XM_001086106]	3.21745	0.251574	2.0204	0.259642	1.59248	0.0236123
8139	A_01_P012253	TMCO4	ENSMMUT00000003546	Unknown	3.10855	0.211492	1.95204	0.209786	1.59246	0.0127078
30382	A_01_P1826206	A_01_P1826206	A_01_P1826206	Unknown	0.65737	0.0497189	0.412889	0.0655303	1.59212	0.0389714
37978	A_01_P1742381	LOC708996	ENSMMUT00000023341	ref|PREDICTED: Macaca mulatta hypothetical protein LOC100427845 (LOC100427845), mRNA [XM_002806431]	2.16935	0.258778	1.36348	0.0921639	1.59104	0.0209106
41964	A_01_P1735401	ENSMMUT00000011832	ENSMMUT00000011832	Unknown	129.872	6.87212	81.6362	9.18133	1.59086	0.0111327
9562	A_01_P1781113	A_01_P1781113	A_01_P1781113	Unknown	7.93967	0.528013	4.99281	0.441227	1.59022	0.00765037
8707	A_01_P1753116	LOC715781	ENSMMUT00000009263	ref|PREDICTED: Macaca mulatta uncharacterized protein KIAA0226-like (LOC715781), mRNA [XM_001106158]	0.192978	0.0170181	0.121354	0.00474558	1.59021	0.00543545
9847	A_01_P010674	A_01_P010674	A_01_P010674	Unknown	0.378831	0.016777	0.238398	0.0211086	1.58907	0.00446802
23470	A_01_P1777661	A_01_P1777661	A_01_P1777661	Unknown	333.234	22.3412	209.73	17.467	1.58887	0.00681512
25366	A_01_P1756301	ENSMMUT00000017053	ENSMMUT00000017053	ens|MLF1 interacting protein [Source:HGNC Symbol;Acc:21348] [ENSMMUT00000017053]	1.4767	0.233561	0.929473	0.0500942	1.58875	0.04383
24882	A_01_P1686761	LOC717591	ENSMMUT00000004075	Unknown	8.48335	0.263344	5.34347	0.203068	1.58761	0.000204615
15329	A_01_P015363	ENSMMUT00000023758	ENSMMUT00000023758	ens|docking protein 3 [Source:HGNC Symbol;Acc:24583] [ENSMMUT00000023758]	2.21024	0.193306	1.39397	0.15335	1.58557	0.0201463
8985	A_01_P1764376	ENSMMUT00000047523	ENSMMUT00000047523	ens|capping protein (actin filament) muscle Z-line, beta [Source:HGNC Symbol;Acc:1491] [ENSMMUT00000047523]	8.90235	0.403108	5.61464	0.473711	1.58556	0.00401468
4552	A_01_P016972	ENSMMUT00000026356	ENSMMUT00000026356	ens|FAST kinase domains 3 [Source:HGNC Symbol;Acc:28758] [ENSMMUT00000026356]	1.42319	0.0215086	0.89766	0.12763	1.58545	0.0181284
19586	A_01_P1751326	ENSMMUT00000027313	ENSMMUT00000027313	ens|solute carrier family 12 (potassium/chloride transporters), member 7 [Source:HGNC Symbol;Acc:10915] [ENSMMUT00000027313]	0.335035	0.0460389	0.211349	0.0133674	1.58522	0.0311439
3124	A_01_P1682211	HIP1R	ENSMMUT00000021340	ref|PREDICTED: Macaca mulatta huntingtin interacting protein 1 related (HIP1R), partial mRNA [XM_002798818]	0.70907	0.0839575	0.447632	0.0471353	1.58405	0.0332117
4613	A_01_P008464	ENSMMUT00000024364	ENSMMUT00000024364	Unknown	7.36904	0.675316	4.65323	0.721979	1.58364	0.045337
25535	A_01_P1773366	A_01_P1773366	A_01_P1773366	Unknown	0.249489	0.0310841	0.15759	0.0191707	1.58315	0.0447221
24787	A_01_P1722091	PTGS1	ENSMMUT00000046797	Unknown	0.768995	0.0292841	0.485942	0.0597094	1.58248	0.0128201
4459	A_01_P1782426	A_01_P1782426	A_01_P1782426	Unknown	516.479	41.4011	326.709	30.9608	1.58085	0.013103
40335	A_01_P1767506	RNF115	ENSMMUT00000023512	gb|PREDICTED: Macaca mulatta ring finger protein 115 (RNF115), mRNA [XM_001089703]	28.0693	0.388233	17.7606	3.205	1.58043	0.0423533
42858	A_01_P014740	ENSMMUT00000006786	ENSMMUT00000006786	ref|PREDICTED: Macaca mulatta coatomer subunit gamma-2-like (LOC707413), mRNA [XM_001095824]	2.98093	0.20099	1.88627	0.167274	1.58034	0.00836854
987	A_01_P1676536	ENSMMUT00000026535	ENSMMUT00000026535	ens|chromosome 20 open reading frame 201 [Source:HGNC Symbol;Acc:33718] [ENSMMUT00000026535]	0.646258	0.0467153	0.408943	0.0485606	1.58031	0.0189396
9070	A_01_P006410	ZMYM5	ENSMMUT00000043496	Unknown	1.14656	0.112592	0.72573	0.0624196	1.57987	0.0169981
38290	A_01_P1781316	GAPDH	NM_001195426	ref|Macaca mulatta glyceraldehyde-3-phosphate dehydrogenase (GAPDH), mRNA [NM_001195426]	197.644	10.9642	125.122	14.8095	1.57961	0.0144939
797	A_01_P007334	ZNF74	XM_001082863	ref|PREDICTED: Macaca mulatta zinc finger protein 74 (ZNF74), mRNA [XM_001082863]	7.13735	0.509717	4.5189	0.774901	1.57944	0.0488697
28305	A_01_P019562	LOC713997	ENSMMUT00000012023	ref|PREDICTED: Macaca mulatta transmembrane protein 176B-like (LOC713997), mRNA [XM_002803521]	46.1477	3.39767	29.2266	4.73081	1.57896	0.0430261
40046	A_01_P002456	SIT1	ENSMMUT00000022917	ref|PREDICTED: Macaca mulatta signaling threshold regulating transmembrane adaptor 1 (SIT1), mRNA [XM_001089384]	0.414949	0.0194972	0.262898	0.0383532	1.57837	0.0252912
7577	A_01_P1708421	TMEM107	ENSMMUT00000006475	ens|transmembrane protein 107 [Source:RefSeq peptide;Acc:NP_001181483] [ENSMMUT00000006475]	1.78455	0.181783	1.13073	0.0430309	1.57823	0.00957233
5266	A_01_P1757146	PRRT3	ENSMMUT00000025701	ref|PREDICTED: Macaca mulatta proline-rich transmembrane protein 3, transcript variant 2 (PRRT3), mRNA [XM_001091855]	1.55101	0.141779	0.983911	0.114762	1.57637	0.0255151
36539	A_01_P008146	LOC714749	ENSMMUT00000029765	ref|PREDICTED: Macaca mulatta uncharacterized protein C9orf9-like, transcript variant 4 (LOC714749), mRNA [XM_001104586]	36.3322	5.88961	23.0509	0.596142	1.57617	0.0444501
16380	A_01_P002115	LOC713351	XM_001110796	ref|PREDICTED: Macaca mulatta GTP-binding protein REM 1-like (LOC713351), mRNA [XM_001110796]	7.23671	0.575849	4.59174	0.644953	1.57603	0.0326035
4649	A_01_P003611	DCP1B	ENSMMUT00000015373	ref|PREDICTED: Macaca mulatta DCP1 decapping enzyme homolog B (S. cerevisiae), transcript variant 2 (DCP1B), mRNA [XM_001097703]	21.285	0.288204	13.5059	2.06822	1.57598	0.0249961
42334	A_01_P1788311	A_01_P1788311	A_01_P1788311	Unknown	3.31804	0.0674088	2.10551	0.267632	1.57588	0.0130267
17359	A_01_P1674256	ME2	ENSMMUT00000030960	gb|ILLUMIGEN_MCQ_45250 Katze_MMJJ Macaca mulatta cDNA clone IBIUW:16450 5' similar to Bases 120 to 914 highly similar to human ME2 (Hs.75342), mRNA sequence [CO583705]	2.99614	0.273112	1.90125	0.100658	1.57588	0.00809905
17599	A_01_P1775251	A_01_P1775251	A_01_P1775251	Unknown	0.836896	0.0949365	0.531349	0.0520562	1.57504	0.0287548
35093	A_01_P1789151	A_01_P1789151	A_01_P1789151	Unknown	1.36314	0.0426723	0.86559	0.0381639	1.57481	0.00034242
25059	A_01_P017393	LRP3	ENSMMUT00000032198	ref|PREDICTED: Macaca mulatta low density lipoprotein receptor-related protein 3, transcript variant 2 (LRP3), mRNA [XM_001088056]	84.3359	4.15521	53.5869	4.70238	1.57382	0.00540043
1900	A_01_P1710801	ENSMMUT00000031523	ENSMMUT00000031523	ens|matrix-remodelling associated 7 [Source:HGNC Symbol;Acc:7541] [ENSMMUT00000031523]	4.08489	0.280545	2.59556	0.106951	1.5738	0.00253776
40978	A_01_P015017	CD37	ENSMMUT00000020744	Unknown	26.6868	2.78569	16.9624	2.107	1.57329	0.0358501
22397	A_01_P002075	LOC706530	ENSMMUT00000017719	ref|PREDICTED: Macaca mulatta protein FAM131B-like, transcript variant 3 (LOC706530), mRNA [XM_001091747]	0.746066	0.0633506	0.474533	0.0434046	1.57221	0.0143061
16683	A_01_P001656	PHYH	ENSMMUT00000033488	ens|phytanoyl-CoA dioxygenase, peroxisomal [Source:RefSeq peptide;Acc:NP_001182418] [ENSMMUT00000033488]	9.57753	0.0552699	6.09272	0.174991	1.57196	1.526e-05
37856	A_01_P003511	MMP28	ENSMMUT00000031268	ens|Matrix metalloproteinase 28 [Source:UniProtKB/TrEMBL;Acc:Q8HY89] [ENSMMUT00000031268]	11.1598	0.558314	7.10344	0.455902	1.57104	0.00234766
4617	A_01_P1709666	ENSMMUT00000000430	ENSMMUT00000000430	Unknown	428.407	17.6692	272.715	39.5476	1.57089	0.0247411
35885	A_01_P1800546	A_01_P1800546	A_01_P1800546	Unknown	0.279659	0.036837	0.178029	0.0196213	1.57087	0.046316
14554	A_01_P1747616	LOC694916	ENSMMUT00000024521	gb|PREDICTED: Macaca mulatta lysM and putative peptidoglycan-binding domain-containing protein 2-like (LOC694916), mRNA [XM_001083565]	5.50084	0.319862	3.50384	0.300992	1.56994	0.00650194
17088	A_01_P1735551	ENSMMUT00000004680	ENSMMUT00000004680	ens|tetratricopeptide repeat domain 7A [Source:HGNC Symbol;Acc:19750] [ENSMMUT00000004680]	2.85352	0.0594083	1.81806	0.289011	1.56954	0.0302208
8542	A_01_P004645	CYB561D2	NM_001194850	ref|Macaca mulatta cytochrome b-561 domain containing 2 (CYB561D2), mRNA [NM_001194850]	12.8239	1.58675	8.17165	0.435838	1.56931	0.0222838
7709	A_01_P015897	A_01_P015897	A_01_P015897	Unknown	121.184	9.684	77.2279	6.38891	1.56917	0.0106707
25994	A_01_P000231	LOC709358	ENSMMUT00000021539	ref|PREDICTED: Macaca mulatta dysbindin-like (LOC709358), mRNA [XM_002808371]	32.5047	2.88881	20.7155	2.25675	1.5691	0.0221182
39247	A_01_P1728481	STAM	ENSMMUT00000002403	ref|PREDICTED: Macaca mulatta signal transducing adaptor molecule (SH3 domain and ITAM motif) 1 (STAM), mRNA [XM_001094352]	0.510391	0.0777604	0.325333	0.0177144	1.56882	0.0424067
41690	A_01_P1785771	A_01_P1785771	A_01_P1785771	Unknown	95.2816	4.79257	60.7421	6.92389	1.56862	0.0128008
32243	A_01_P013444	ENSMMUT00000016906	ENSMMUT00000016906	ens|chromosome 14 open reading frame 179 [Source:HGNC Symbol;Acc:29669] [ENSMMUT00000016906]	11.126	0.108173	7.0942	0.44141	1.56833	0.000624021
10917	A_01_P1764911	LOC720282	ENSMMUT00000009188	ref|PREDICTED: Macaca mulatta ras-related protein Rab-39A-like (LOC720282), mRNA [XM_001115563]	0.567272	0.0587052	0.361816	0.0222027	1.56784	0.0141667
38142	A_01_P1682112	ADAM1	NM_001195734	ref|Macaca mulatta a disintegrin and metalloproteinase domain 1 (ADAM1), mRNA [NM_001195734]	0.169769	0.0166675	0.1083	0.0119821	1.56758	0.0271276
42463	A_01_P1715931	LOC713191	ENSMMUT00000006888	ref|PREDICTED: Macaca mulatta CCAAT/enhancer-binding protein beta-like (LOC713191), mRNA [XM_001102454]	2.31987	0.0223035	1.48022	0.227991	1.56725	0.0266969
23651	A_01_P017671	LOC719183	XM_001112994	gb|PREDICTED: Macaca mulatta hypothetical LOC719183 (LOC719183), mRNA [XM_001112994]	10.1125	0.256128	6.46001	1.0736	1.5654	0.0364496
42848	A_01_P1683811	ENSMMUT00000011109	ENSMMUT00000011109	ens|ribosomal protein S2 (RPS2), mRNA [Source:RefSeq DNA;Acc:NM_001193577] [ENSMMUT00000011109]	1104.41	78.7932	705.783	44.9373	1.5648	0.00530541
10960	A_01_P1729416	TSPAN14	ENSMMUT00000019504	ref|PREDICTED: Macaca mulatta tetraspanin 14 (TSPAN14), mRNA [XM_001094353]	0.788231	0.0831301	0.504239	0.0550191	1.56321	0.0307617
40974	A_01_P013861	TNFAIP3	ENSMMUT00000012404	ref|PREDICTED: Macaca mulatta tumor necrosis factor, alpha-induced protein 3, transcript variant 4 (TNFAIP3), mRNA [XM_001096457]	18.9363	0.577203	12.1147	1.32698	1.56309	0.00888679
43814	A_01_P013283	A_01_P013283	A_01_P013283	Unknown	5.86145	0.203144	3.74994	0.333394	1.56308	0.00441349
35762	A_01_P1677876	PPIL3	ENSMMUT00000009290	ref|PREDICTED: Macaca mulatta peptidylprolyl isomerase (cyclophilin)-like 3 (PPIL3), mRNA [XM_001093554]	3.09805	0.036311	1.98241	0.33019	1.56277	0.0359505
36021	A_01_P000097	TMEM20	ENSMMUT00000002272	ref|PREDICTED: Macaca mulatta transmembrane protein 20, transcript variant 1 (TMEM20), mRNA [XM_001093499]	0.684464	0.0232151	0.438198	0.0640086	1.562	0.0253874
23845	A_01_P1829341	A_01_P1829341	A_01_P1829341	Unknown	29.3475	1.61293	18.7914	2.88594	1.56175	0.03479
28785	A_01_P1742191	ENSMMUT00000000432	ENSMMUT00000000432	Unknown	76.9625	6.33472	49.2892	7.10114	1.56145	0.0386417
574	A_01_P019253	TEX261	XM_001101384	ref|PREDICTED: Macaca mulatta testis expressed 261 (TEX261), mRNA [XM_001101384]	15.6138	0.595871	10.0039	1.4459	1.56078	0.0254309
38482	A_01_P1714826	MRPL27	ENSMMUT00000043212	ref|PREDICTED: Macaca mulatta mitochondrial ribosomal protein L27 (MRPL27), mRNA [XM_001086859]	24.0094	2.44432	15.3905	2.10595	1.56001	0.0441516
44945	A_01_P1782136	A_01_P1782136	A_01_P1782136	Unknown	422.774	31.2421	271.029	26.7403	1.55988	0.0140365
43296	A_01_P1777604	A_01_P1777604	A_01_P1777604	Unknown	44.8755	1.60964	28.7846	3.73714	1.55901	0.0176382
3195	A_01_P010354	A_01_P010354	A_01_P010354	Unknown	20.9619	0.226861	13.45	1.06441	1.5585	0.0019932
5910	A_01_P1717006	LOC716423	ENSMMUT00000006116	ref|PREDICTED: Macaca mulatta serine/threonine-protein kinase 35-like (LOC716423), mRNA [XM_002807962]	0.621297	0.0376882	0.39871	0.0171405	1.55827	0.00193531
20653	A_01_P1694311	AY680446	AY680446	gb|Macaca mulatta clone dl1_i19_t7_041 cellular repressor of E1A-stimulated genes (CREG) mRNA, 3' UTR. [AY680446]	78.2515	1.10663	50.2173	7.76548	1.55826	0.0288917
28932	A_01_P012437	FEZ1	ENSMMUT00000011262	gb|PREDICTED: Macaca mulatta fasciculation and elongation protein zeta 1 (zygin I) (FEZ1), mRNA [XM_002799841]	27.8158	1.77161	17.8521	2.71321	1.55812	0.0372055
40699	A_01_P1689796	LOC708206	ENSMMUT00000018240	gb|ILLUMIGEN_MCQ_34010 Katze_MMPL1 Macaca mulatta cDNA clone IBIUW:14096 5' similar to Bases 23 to 224 highly similar to human MASP1 (Hs.89983), mRNA sequence [CN803990]	0.568338	0.025977	0.36493	0.0486108	1.55739	0.0212832
44601	A_01_P1727906	PKNOX2	ENSMMUT00000011264	ref|PREDICTED: Macaca mulatta PBX/knotted 1 homeobox 2 (PKNOX2), mRNA [XM_001110645]	4.71505	0.36797	3.02771	0.18943	1.5573	0.00682258
44954	A_01_P1677226	ENSMMUT00000004711	ENSMMUT00000004711	ens|myosin XVIIIB [Source:HGNC Symbol;Acc:18150] [ENSMMUT00000004711]	0.464148	0.0591942	0.298081	0.0233026	1.55712	0.0326422
3700	A_01_P1723141	CDKN2B	ENSMMUT00000001598	ref|PREDICTED: Macaca mulatta cyclin-dependent kinase inhibitor 2B (p15, inhibits CDK4), transcript variant 2 (CDKN2B), mRNA [XM_001107263]	6.41834	0.232443	4.12221	0.733342	1.55701	0.0493033
8899	A_01_P010045	THTPA	NM_001194442	ref|Macaca mulatta thiamine triphosphatase (THTPA), mRNA [NM_001194442]	24.5968	3.55319	15.8011	1.10846	1.55665	0.042429
34893	A_01_P1686186	LOC707961	ENSMMUT00000040067	Unknown	0.490549	0.0568348	0.315161	0.0370578	1.5565	0.042198
18293	A_01_P1745821	ENSMMUT00000040118	ENSMMUT00000040118	ref|PREDICTED: Macaca mulatta nucleoporin Nup43-like (NUP43), mRNA [XM_002803862]	0.67291	0.0592538	0.432551	0.0366921	1.55568	0.0147878
29269	A_01_P005422	RGN	ENSMMUT00000048064	ref|PREDICTED: Macaca mulatta regucalcin (senescence marker protein-30), transcript variant 3 (RGN), mRNA [XM_001090835]	12.1998	0.870807	7.8429	1.18608	1.55552	0.0400538
32885	A_01_P1793316	A_01_P1793316	A_01_P1793316	Unknown	0.428555	0.043116	0.275583	0.021845	1.55508	0.0182958
38055	A_01_P1742116	ENSMMUT00000031140	ENSMMUT00000031140	ref|PREDICTED: Macaca mulatta protein FAM127C-like (LOC708659), mRNA [XM_001099364]	27.7334	0.522013	17.8345	1.86189	1.55504	0.00697257
23731	A_01_P1738737	ENSMMUT00000015759	ENSMMUT00000015759	Unknown	84.3387	2.11509	54.2459	7.43072	1.55475	0.0202092
38811	A_01_P1786201	A_01_P1786201	A_01_P1786201	Unknown	167.965	9.04642	108.063	12.3072	1.55433	0.0147484
1829	A_01_P1684441	SLC10A3	ENSMMUT00000012593	ref|PREDICTED: Macaca mulatta solute carrier family 10 (sodium/bile acid cotransporter family), member 3, transcript variant 3 (SLC10A3), mRNA [XM_001094935]	14.8463	0.0216932	9.55206	1.68647	1.55425	0.0452621
14029	A_01_P006445	DHRS11	NM_001194811	ref|Macaca mulatta dehydrogenase/reductase (SDR family) member 11 (DHRS11), mRNA [NM_001194811]	3.08231	0.155392	1.98328	0.243231	1.55415	0.0176554
6525	A_01_P012368	A_01_P012368	A_01_P012368	Unknown	16.8983	0.722492	10.8731	1.60158	1.55414	0.0291107
10806	A_01_P005648	NOXO1	ENSMMUT00000011130	Unknown	0.219796	0.0191901	0.141438	0.0160162	1.55401	0.0252416
41311	A_01_P1677021	SNX5	ENSMMUT00000044432	gb|Macaca mulatta sorting nexin 5 (SNX5) mRNA, 3' UTR. [FJ932751]	7.86609	0.956457	5.06443	0.329625	1.5532	0.0254599
25253	A_01_P012875	LIN7B	NM_001194649	ref|Macaca mulatta lin-7 homolog B (C. elegans) (LIN7B), mRNA [NM_001194649]	29.8459	1.00235	19.2295	0.890163	1.55208	0.000527407
37738	A_01_P007446	ENSMMUT00000000932	ENSMMUT00000000932	ens|SH3 domain binding glutamic acid-rich protein like 3 [Source:HGNC Symbol;Acc:15568] [ENSMMUT00000000932]	250.674	2.61618	161.508	25.2695	1.55208	0.031005
31812	A_01_P1823916	A_01_P1823916	A_01_P1823916	Unknown	1.18451	0.0180771	0.76325	0.0753461	1.55193	0.00553858
16401	A_01_P1718506	LOC697032	ENSMMUT00000044028	ref|PREDICTED: Macaca mulatta putative GTP-binding protein RAY-like (LOC697032), mRNA [XM_002798383]	9.74796	0.702133	6.28504	0.597165	1.55098	0.0130413
33221	A_01_P1791106	A_01_P1791106	A_01_P1791106	Unknown	35.3511	2.66607	22.797	3.43639	1.55069	0.0424287
4121	A_01_P1677266	AP1B1	ENSMMUT00000030094	ref|PREDICTED: Macaca mulatta adaptor-related protein complex 1, beta 1 subunit, transcript variant 7 (AP1B1), mRNA [XM_001106103]	409.136	18.7837	263.99	44.4355	1.54982	0.045699
10962	A_01_P1777206	A_01_P1777206	A_01_P1777206	Unknown	70.2066	0.807217	45.3131	3.26598	1.54937	0.00143482
5078	A_01_P000604	CXCR6	ENSMMUT00000046067	ens|C-X-C chemokine receptor type 6 [Source:UniProtKB/Swiss-Prot;Acc:Q9XT45] [ENSMMUT00000046067]	0.221199	0.0167434	0.142784	0.0128308	1.54919	0.0126801
41297	A_01_P1677026	RBBP9	ENSMMUT00000005882	ref|PREDICTED: Macaca mulatta retinoblastoma binding protein 9 (RBBP9), mRNA [XM_001090408]	1.76913	0.130696	1.14204	0.133758	1.54909	0.0224494
14878	A_01_P1746036	ENSMMUT00000005254	ENSMMUT00000005254	ens|family with sequence similarity 54, member A [Source:HGNC Symbol;Acc:21115] [ENSMMUT00000005254]	0.39571	0.0179678	0.255491	0.0421276	1.54882	0.043132
32199	A_01_P018849	ENSMMUT00000019680	ENSMMUT00000019680	ens|chromosome 6 open reading frame 201 [Source:HGNC Symbol;Acc:21620] [ENSMMUT00000019680]	0.254185	0.0328727	0.164121	0.018333	1.54877	0.0499617
4084	A_01_P1791641	A_01_P1791641	A_01_P1791641	Unknown	0.668897	0.0351726	0.431939	0.0474833	1.54859	0.0134852
7976	A_01_P019985	HOXA3	ENSMMUT00000017975	ens|HOXA3 [Source:UniProtKB/TrEMBL;Acc:A2D644] [ENSMMUT00000017975]	0.728419	0.0260661	0.470386	0.0510002	1.54855	0.0101064
17980	A_01_P012117	ENSMMUT00000006297	ENSMMUT00000006297	ens|WAP four-disulfide core domain 1 [Source:HGNC Symbol;Acc:15466] [ENSMMUT00000006297]	129.308	5.57306	83.503	12.1237	1.54854	0.0288591
36175	A_01_P1739316	ZNF696	ENSMMUT00000038810	Unknown	1.62923	0.0624977	1.05288	0.173003	1.54741	0.0413791
42788	A_01_P1821396	A_01_P1821396	A_01_P1821396	Unknown	0.576609	0.0455119	0.37269	0.0505061	1.54715	0.0346783
7745	A_01_P1812956	A_01_P1812956	A_01_P1812956	Unknown	32.0232	2.71496	20.703	2.85877	1.54679	0.0389787
42165	A_01_P015888	PRCP	ENSMMUT00000010977	gb|PREDICTED: Macaca mulatta prolylcarboxypeptidase, transcript variant 8 (PRCP), mRNA [XM_001096750]	149.619	2.41823	96.7594	10.4541	1.5463	0.00834882
37455	A_01_P1702711	LSM7	ENSMMUT00000000660	ref|PREDICTED: Macaca mulatta LSM7 homolog, U6 small nuclear RNA associated (S. cerevisiae) (LSM7), mRNA [XM_001117654]	10.1086	0.406557	6.53952	0.484363	1.54577	0.0030508
12379	A_01_P1814736	LOC100427516	XM_002798314	ref|PREDICTED: Macaca mulatta hypothetical protein LOC100427516 (LOC100427516), mRNA [XM_002798314]	0.765752	0.0843811	0.495393	0.0391917	1.54575	0.0239736
15468	A_01_P1674486	C17orf61	NM_001194393	ref|Macaca mulatta chromosome 17 open reading frame 61 (C17orf61), mRNA [NM_001194393]	42.5412	0.817791	27.5268	1.57041	1.54544	0.000633147
2412	A_01_P1681846	GLIPR1	ENSMMUT00000013458	gb|PREDICTED: Macaca mulatta GLI pathogenesis-related 1, transcript variant 2 (GLIPR1), mRNA [XM_001117594]	13.7574	0.016929	8.90543	1.45739	1.54483	0.0373897
18738	A_01_P011112	DEAF1	ENSMMUT00000003795	ref|PREDICTED: Macaca mulatta deformed epidermal autoregulatory factor 1 (DEAF1), mRNA [XM_001116691]	59.0295	2.89726	38.216	5.15815	1.54463	0.0248307
31326	A_01_P1827951	A_01_P1827951	A_01_P1827951	Unknown	0.655669	0.0213896	0.424659	0.069537	1.54399	0.0406205
38844	A_01_P011463	SLC24A3	ENSMMUT00000003285	ref|PREDICTED: Macaca mulatta solute carrier family 24 (sodium/potassium/calcium exchanger), member 3 (SLC24A3), mRNA [XM_001090485]	4.89333	0.194604	3.16946	0.338209	1.5439	0.0104247
4694	A_01_P1709991	G6PC3	ENSMMUT00000009517	ref|PREDICTED: Macaca mulatta glucose 6 phosphatase, catalytic, 3 (G6PC3), mRNA [XM_001114234]	57.7461	2.04058	37.4089	3.03657	1.54364	0.00373058
19525	A_01_P1757181	OGG1	ENSMMUT00000046696	ref|PREDICTED: Macaca mulatta 8-oxoguanine DNA glycosylase (OGG1), mRNA [XM_001096322]	12.0509	0.805259	7.81023	0.840743	1.54297	0.016746
30760	A_01_P005593	C5orf25	NM_001193868	ref|Macaca mulatta chromosome 5 open reading frame 25 (C5orf25), mRNA [NM_001193868]	1.47193	0.179064	0.95397	0.025404	1.54295	0.0194662
1590	A_01_P1786886	A_01_P1786886	A_01_P1786886	Unknown	0.375452	0.045743	0.243438	0.0254225	1.54229	0.0421756
9570	A_01_P1763396	PUSL1	ENSMMUT00000022868	ref|PREDICTED: Macaca mulatta hypothetical LOC705127 (PUSL1), mRNA [XM_001093509]	0.685079	0.058245	0.444267	0.0653519	1.54204	0.0462706
6182	A_01_P017730	ILK	NM_001195713	ref|Macaca mulatta integrin-linked kinase (ILK), mRNA [NM_001195713]	286.661	9.06365	185.964	21.6125	1.54149	0.0129529
16473	A_01_P1676956	ATRN	ENSMMUT00000031349	Unknown	0.414305	0.052166	0.268788	0.0230578	1.54138	0.0367966
26515	A_01_P1676651	ZFP64	ENSMMUT00000026498	ref|PREDICTED: Macaca mulatta zinc finger protein 64, transcript variant 2 (ZFP64), mRNA [XM_001092991]	0.690729	0.0227615	0.448142	0.069691	1.54132	0.0351407
38115	A_01_P007990	A_01_P007990	A_01_P007990	Unknown	16.0668	0.0386243	10.4245	1.75565	1.54125	0.0419837
7154	A_01_P1674626	LOC100427967	ENSMMUT00000025142	ref|PREDICTED: Macaca mulatta galectin-9B-like (LOC717823), partial mRNA [XM_001109730]	3.29372	0.125548	2.13844	0.363071	1.54025	0.0475368
6206	A_01_P009738	ZNF34	ENSMMUT00000020076	Unknown	2.38355	0.371058	1.54774	0.0558888	1.54002	0.046356
23818	A_01_P000535	N6AMT2	ENSMMUT00000018760	ref|PREDICTED: Macaca mulatta N-6 adenine-specific DNA methyltransferase 2 (putative), transcript variant 1 (N6AMT2), mRNA [XM_001085919]	14.4992	0.571595	9.42146	0.339362	1.53895	0.000456598
6204	A_01_P001444	B9D1	ENSMMUT00000000199	ref|PREDICTED: Macaca mulatta B9 protein domain 1, transcript variant 3 (B9D1), mRNA [XM_001100199]	4.63554	0.552698	3.01248	0.345616	1.53878	0.0465744
13724	A_01_P005419	ENSMMUT00000016835	ENSMMUT00000016835	ref|PREDICTED: Macaca mulatta RAS p21 protein activator 4 (RASA4), mRNA [XM_001114645]	109.119	4.15839	70.9176	12.1031	1.53868	0.0487065
40871	A_01_P1678451	PTGS1	ENSMMUT00000018079	ref|PREDICTED: Macaca mulatta prostaglandin-endoperoxide synthase 1, transcript variant 3 (PTGS1), mRNA [XM_001087917]	68.7171	6.36938	44.6615	4.69565	1.53862	0.0261128
9960	A_01_P1792366	KLHDC8A	XM_001093779	ref|PREDICTED: Macaca mulatta kelch domain containing 8A, transcript variant 4 (KLHDC8A), mRNA [XM_001093779]	0.223614	0.0175909	0.145345	0.0170602	1.53851	0.0258678
6892	A_01_P1769921	RPS2	NM_001193577	ref|Macaca mulatta ribosomal protein S2 (RPS2), mRNA [NM_001193577]	331.528	12.5163	215.53	22.9498	1.5382	0.0104718
28200	A_01_P007604	LOC712959	ENSMMUT00000017686	ref|PREDICTED: Macaca mulatta nucleoside-triphosphatase C1orf57-like (LOC712959), mRNA [XM_001104330]	5.45037	0.258764	3.54344	0.584139	1.53816	0.0463722
29097	A_01_P011862	C16orf70	ENSMMUT00000025427	ref|PREDICTED: Macaca mulatta chromosome 16 open reading frame 70 (C16orf70), mRNA [XM_001086873]	3.35853	0.0343044	2.18357	0.381165	1.53809	0.048251
19817	A_01_P011491	SLC2A5	ENSMMUT00000022903	gb|PREDICTED: Macaca mulatta solute carrier family 2 (facilitated glucose [XM_001118341]	121.231	2.53584	78.8193	13.5753	1.53809	0.047229
24041	A_01_P1769182	LOC100429231	ENSMMUT00000012172	Unknown	18.4992	0.768087	12.036	1.73509	1.53699	0.0299464
20291	A_01_P007011	A_01_P007011	A_01_P007011	Unknown	44.1667	0.515843	28.7374	4.12996	1.53691	0.0255163
14172	A_01_P004630	BM423165	BM423165	gb|PLATE3_A10 Rhesus Macaca mulatta cDNA, mRNA sequence [BM423165]	0.803567	0.105478	0.522887	0.0479966	1.53679	0.0441049
17138	A_01_P1670906	RING1	NM_001114959	ref|Macaca mulatta ring finger protein 1 (RING1), mRNA [NM_001114959]	10.8249	0.570993	7.04429	1.16365	1.5367	0.0485924
7767	A_01_P1778911	A_01_P1778911	A_01_P1778911	Unknown	393.973	35.1774	256.385	29.9657	1.53665	0.0305923
26726	A_01_P000801	PSRC1	ENSMMUT00000021560	ref|PREDICTED: Macaca mulatta proline/serine-rich coiled-coil 1, transcript variant 3 (PSRC1), mRNA [XM_001089702]	5.35512	0.258349	3.48647	0.2228	1.53597	0.00275565
1552	A_01_P018783	LOC711212	ENSMMUT00000023458	ref|PREDICTED: Macaca mulatta NADH dehydrogenase [ubiquinone] 1 alpha subcomplex subunit 7-like (LOC711212), partial mRNA [XM_002801056]	64.5244	1.16083	42.0106	4.49779	1.53591	0.00880949
41433	A_01_P1778846	A_01_P1778846	A_01_P1778846	Unknown	138.916	10.7215	90.4566	11.0928	1.53572	0.028483
22253	A_01_P003874	A_01_P003874	A_01_P003874	Unknown	2.38723	0.110069	1.55499	0.159009	1.5352	0.0106038
10026	A_01_P1802241	A_01_P1802241	A_01_P1802241	Unknown	0.410964	0.0171765	0.26777	0.0406102	1.53477	0.0356095
24152	A_01_P1707146	ENSMMUT00000012818	ENSMMUT00000012818	Unknown	374.642	12.005	244.182	7.66712	1.53427	0.000203846
7018	A_01_P1740421	SUV39H1	ENSMMUT00000027789	ref|PREDICTED: Macaca mulatta suppressor of variegation 3-9 homolog 1, transcript variant 1 (SUV39H1), mRNA [XM_001099361]	10.9246	0.0325071	7.12227	0.71636	1.53387	0.00649673
7686	A_01_P1675716	ALDOA	ENSMMUT00000001402	Unknown	177.585	13.4287	115.79	16.8877	1.53368	0.0430068
3143	A_01_P1762601	HIPK2	ENSMMUT00000003530	Unknown	0.373327	0.0190315	0.243437	0.0374382	1.53357	0.0398643
12608	A_01_P1730416	LOC711518	ENSMMUT00000024838	Unknown	0.960627	0.0249128	0.626463	0.0660947	1.53341	0.00909543
10104	A_01_P014170	TSFM	ENSMMUT00000046256	ref|PREDICTED: Macaca mulatta Ts translation elongation factor, mitochondrial (TSFM), mRNA [XM_001116504]	12.3118	1.02046	8.03006	1.05877	1.53321	0.036921
13991	A_01_P1743931	PFDN6	NM_001194865	ref|Macaca mulatta prefoldin subunit 6 (PFDN6), mRNA [NM_001194865]	39.7096	0.0638696	25.9052	4.19436	1.53288	0.0388388
24937	A_01_P1820016	A_01_P1820016	A_01_P1820016	Unknown	2.84201	0.380194	1.8542	0.127616	1.53274	0.0377533
29329	A_01_P1680111	CD3D	ENSMMUT00000024748	ref|PREDICTED: Macaca mulatta CD3d molecule, delta (CD3-TCR complex) (CD3D), mRNA [XM_001097302]	2.01857	0.221475	1.3181	0.167249	1.53142	0.0492061
13565	A_01_P010832	ASTE1	ENSMMUT00000007246	ref|PREDICTED: Macaca mulatta asteroid homolog 1 (Drosophila) (ASTE1), mRNA [XM_001113246]	2.96099	0.0619581	1.93391	0.257377	1.53109	0.0208969
32757	A_01_P1777976	A_01_P1777976	A_01_P1777976	Unknown	20.6355	1.84502	13.4798	1.42542	1.53085	0.0259642
1467	A_01_P007807	LRFN4	ENSMMUT00000006415	ref|PREDICTED: Macaca mulatta leucine rich repeat and fibronectin type III domain containing 4 (LRFN4), mRNA [XM_001107879]	6.13604	0.344235	4.0087	0.626299	1.53068	0.0440441
6566	A_01_P1682625	RPS2	NM_001193577	ref|Macaca mulatta ribosomal protein S2 (RPS2), mRNA [NM_001193577]	194.424	7.80254	127.085	13.9976	1.52988	0.0128555
4300	A_01_P015304	ANKRD11	XM_002808307	ref|PREDICTED: Macaca mulatta ankyrin repeat domain-containing protein 11-like (ANKRD11), mRNA [XM_002808307]	29.0888	0.783365	19.0144	3.23918	1.52983	0.0487803
27406	A_01_P1704096	LOC719729	ENSMMUT00000014995	Unknown	3.24028	0.259909	2.11819	0.0989868	1.52974	0.00615168
42679	A_01_P1689586	ENSMMUT00000018991	ENSMMUT00000018991	ref|PREDICTED: Macaca mulatta 28S ribosomal protein S15, mitochondrial-like (LOC718596), miscRNA [XR_013954]	16.5991	0.156349	10.8551	1.20948	1.52916	0.010353
34102	A_01_P1778991	LOC713703	XR_012859	ref|PREDICTED: Macaca mulatta glyceraldehyde-3-phosphate dehydrogenase-like (LOC713703), miscRNA [XR_012859]	120.687	7.87372	78.9249	9.80199	1.52914	0.0259274
2953	A_01_P1727241	CEP57	ENSMMUT00000020762	Unknown	2.00877	0.0499814	1.31434	0.0919421	1.52835	0.00190463
43558	A_01_P1726236	TMEM86A	ENSMMUT00000009942	Unknown	3.90413	0.154691	2.55458	0.393289	1.52829	0.0382616
10680	A_01_P1751216	LOC708068	ENSMMUT00000005724	Unknown	2.68326	0.206127	1.75621	0.174741	1.52787	0.0183712
14205	A_01_P1693116	ILK	NM_001195713	ref|Macaca mulatta integrin-linked kinase (ILK), mRNA [NM_001195713]	57.8127	1.12195	37.8429	2.89385	1.5277	0.00246004
14511	A_01_P003487	CHST11	ENSMMUT00000024080	ref|PREDICTED: Macaca mulatta carbohydrate (chondroitin 4) sulfotransferase 11, transcript variant 2 (CHST11), mRNA [XM_001098084]	18.9335	1.19974	12.3971	0.973475	1.52725	0.00787675
5284	A_01_P1681216	GAPDH	NM_001195426	ref|Macaca mulatta glyceraldehyde-3-phosphate dehydrogenase (GAPDH), mRNA [NM_001195426]	377.335	23.2394	247.07	28.0539	1.52724	0.0195412
24580	A_01_P1816506	RPL15	NM_001193561	ref|Macaca mulatta ribosomal protein L15 (RPL15), mRNA [NM_001193561]	768.743	89.2488	503.461	38.3689	1.52692	0.0288937
11390	A_01_P002486	VDAC1	ENSMMUT00000022810	gb|PREDICTED: Macaca mulatta voltage-dependent anion channel 1, transcript variant 2 (VDAC1), mRNA [XM_001107652]	104.477	1.64896	68.4456	5.05107	1.52643	0.00202907
12081	A_01_P1674487	C17orf61	NM_001194393	ref|Macaca mulatta chromosome 17 open reading frame 61 (C17orf61), mRNA [NM_001194393]	46.0477	1.1702	30.1967	1.56182	1.52492	0.000634371
16386	A_01_P017739	ARL4D	NM_001194080	ref|Macaca mulatta ADP-ribosylation factor-like 4D (ARL4D), mRNA [NM_001194080]	0.692409	0.0820627	0.454081	0.04071	1.52486	0.0361773
31147	A_01_P002651	ZNF142	ENSMMUT00000009431	ref|PREDICTED: Macaca mulatta zinc finger protein 142 (ZNF142), mRNA [XM_001090487]	7.60011	0.0466525	4.98526	0.744317	1.52452	0.0312946
10787	A_01_P006691	LOC721695	ENSMMUT00000026051	ref|PREDICTED: Macaca mulatta nucleoside diphosphate-linked moiety X motif 8, mitochondrial-like (LOC721695), mRNA [XM_001117890]	23.7748	0.369164	15.5952	0.872016	1.52449	0.000628495
44648	A_01_P010503	NAGPA	ENSMMUT00000039593	Unknown	19.4986	0.124488	12.7905	1.20431	1.52446	0.00536082
31599	A_01_P006409	GABRA5	XM_001109231	ref|PREDICTED: Macaca mulatta gamma-aminobutyric acid (GABA) A receptor, alpha 5, transcript variant 2 (GABRA5), mRNA [XM_001109231]	0.455458	0.0232369	0.29877	0.04821	1.52444	0.04825
17915	A_01_P1736976	UBXN4	ENSMMUT00000043060	Unknown	5.40707	0.373799	3.54872	0.531071	1.52367	0.0455568
5387	A_01_P1720666	ENSMMUT00000010764	ENSMMUT00000010764	ens|phenylalanyl-tRNA synthetase, beta subunit [Source:HGNC Symbol;Acc:17800] [ENSMMUT00000010764]	36.9007	2.9315	24.2198	3.37219	1.52358	0.0424015
3037	A_01_P018201	RNASE4	ENSMMUT00000040090	ens|Angiogenin [Source:UniProtKB/Swiss-Prot;Acc:Q8WN63] [ENSMMUT00000040090]	20.9215	0.294459	13.7357	1.60011	1.52315	0.0131072
25234	A_01_P007262	AKR1A1	ENSMMUT00000028248	gb|PREDICTED: Macaca mulatta aldo-keto reductase family 1, member A1, transcript variant 1 (AKR1A1), mRNA [XM_001082855]	176.87	11.4231	116.149	12.1054	1.52278	0.016805
38523	A_01_P005967	VAV3	ENSMMUT00000046532	ens|Vav 3 oncogene [Source:UniProtKB/TrEMBL;Acc:Q3YAQ3] [ENSMMUT00000046532]	31.8264	3.70464	20.9011	2.07706	1.52271	0.0397423
14684	A_01_P1671301	CDK20	NM_001032925	ref|Macaca mulatta cyclin-dependent kinase 20 (CDK20), mRNA [NM_001032925]	0.268731	0.0194573	0.176566	0.0243124	1.52199	0.0385195
7113	A_01_P008273	SLC50A1	ENSMMUT00000045844	Unknown	35.8613	4.20722	23.5637	2.43407	1.52189	0.0425847
2349	A_01_P001063	PHLPP1	ENSMMUT00000007248	ref|PREDICTED: Macaca mulatta PH domain and leucine rich repeat protein phosphatase 1 (PHLPP1), mRNA [XM_001094216]	37.1089	1.76892	24.3867	3.95285	1.52169	0.0486373
36176	A_01_P1730321	ERLIN1	NM_001194366	ref|Macaca mulatta ER lipid raft associated 1 (ERLIN1), mRNA [NM_001194366]	1.47239	0.180245	0.967879	0.097335	1.52125	0.0449491
23977	A_01_P1802236	LOC700978	XM_001096211	ref|PREDICTED: Macaca mulatta hypothetical LOC700978 (LOC700978), mRNA [XM_001096211]	3.46273	0.315793	2.27653	0.252145	1.52106	0.0309233
24419	A_01_P1780901	A_01_P1780901	A_01_P1780901	Unknown	630.543	52.3555	414.574	33.341	1.52094	0.0145397
18598	A_01_P017372	RNASE4	ENSMMUT00000007733	ens|Angiogenin [Source:UniProtKB/Swiss-Prot;Acc:Q8WN63] [ENSMMUT00000007733]	10.0288	1.44934	6.59464	0.138493	1.52075	0.0377004
41218	A_01_P1782696	A_01_P1782696	A_01_P1782696	Unknown	246.253	10.3254	161.934	19.4948	1.5207	0.0187719
33559	A_01_P1672956	ENSMMUT00000007908	ENSMMUT00000007908	ens|coiled-coil-helix-coiled-coil-helix domain containing 10 [Source:HGNC Symbol;Acc:15559] [ENSMMUT00000007908]	54.9589	1.18641	36.151	3.60625	1.52026	0.00776577
12056	A_01_P1674526	ENSMMUT00000025413	ENSMMUT00000025413	ens|growth arrest-specific 7 [Source:HGNC Symbol;Acc:4169] [ENSMMUT00000025413]	0.913902	0.0244722	0.60119	0.0797333	1.52015	0.022968
43364	A_01_P1711166	DUS1L	ENSMMUT00000040847	ref|PREDICTED: Macaca mulatta dihydrouridine synthase 1-like (S. cerevisiae) (DUS1L), mRNA [XM_001113015]	32.5431	0.742649	21.4118	3.35805	1.51986	0.0394646
11355	A_01_P1783016	LOC702542	XR_011033	ref|PREDICTED: Macaca mulatta 60S ribosomal protein L19-like (LOC702542), partial miscRNA [XR_011033]	162.62	8.15855	107.022	12.979	1.5195	0.0212802
15624	A_01_P1761111	EIF4H	ENSMMUT00000008679	gb|PREDICTED: Macaca mulatta eukaryotic translation initiation factor 4H, transcript variant 1 (EIF4H), mRNA [XM_001082007]	94.4887	8.52949	62.2232	8.20711	1.51854	0.0439559
38777	A_01_P1733301	ENSMMUT00000000894	ENSMMUT00000000894	Unknown	443.616	27.9094	292.211	34.6043	1.51814	0.0236717
15340	A_01_P1714571	LOC710486	ENSMMUT00000046598	Unknown	0.287265	0.0226879	0.189331	0.0195665	1.51727	0.0221691
2912	A_01_P003468	LOC719490	ENSMMUT00000045687	ref|PREDICTED: Macaca mulatta uncharacterized protein C1orf182 homolog (LOC719490), mRNA [XM_001113789]	1.145	0.0509943	0.754662	0.11554	1.51723	0.0414988
3969	A_01_P019283	ENSMMUT00000043312	ENSMMUT00000043312	ens|AT rich interactive domain 5A (MRF1-like) [Source:HGNC Symbol;Acc:17361] [ENSMMUT00000043312]	14.0058	0.657967	9.23186	1.29069	1.51712	0.0322264
155	A_01_P017111	LOC710527	ENSMMUT00000027766	ref|PREDICTED: Macaca mulatta NADH-cytochrome b5 reductase 2-like, transcript variant 2 (LOC710527), mRNA [XM_002799661]	3.53482	0.330211	2.33003	0.109893	1.51707	0.0108974
34987	A_01_P1825011	A_01_P1825011	A_01_P1825011	Unknown	138.162	5.85587	91.0783	7.13399	1.51696	0.00478079
19837	A_01_P017435	LOC100430470	ENSMMUT00000009561	Unknown	0.926047	0.0192561	0.610651	0.0477275	1.51649	0.00301296
5012	A_01_P1732736	ATF7	ENSMMUT00000005597	Unknown	4.78127	0.156871	3.15413	0.416852	1.51587	0.0243189
28607	A_01_P009618	FADS2	ENSMMUT00000000475	ens|fatty acid desaturase 2 [Source:RefSeq peptide;Acc:NP_001181646] [ENSMMUT00000000475]	19.7534	0.676616	13.0355	1.54536	1.51535	0.0171072
5709	A_01_P009491	MFSD3	NM_001193992	ref|Macaca mulatta major facilitator superfamily domain containing 3 (MFSD3), mRNA [NM_001193992]	25.9494	1.05211	17.1281	0.895233	1.51501	0.00137571
15130	A_01_P002930	C5H4orf27	ENSMMUT00000014304	gb|PREDICTED: Macaca mulatta chromosome 4 open reading frame 27 ortholog (C5H4orf27), mRNA [XM_001083741]	32.6171	2.54309	21.5346	1.44107	1.51464	0.00968533
40190	A_01_P008164	CN644139	CN644139	gb|ILLUMIGEN_MCQ_9651 Katze_MMBR Macaca mulatta cDNA clone IBIUW:8946 5' similar to Bases 3 to 316 highly similar to human RAMP1 (Hs.32989), mRNA sequence [CN644139]	115.16	1.71192	76.0322	6.61331	1.51463	0.00440238
18846	A_01_P1718131	ENSMMUT00000008177	ENSMMUT00000008177	ref|PREDICTED: Macaca mulatta uncharacterized protein KIAA1671-like (LOC713845), mRNA [XM_001103310]	0.334015	0.0226458	0.220613	0.0290181	1.51403	0.0341166
15249	A_01_P015874	C17orf61	NM_001194393	ref|Macaca mulatta chromosome 17 open reading frame 61 (C17orf61), mRNA [NM_001194393]	26.7937	0.519471	17.6972	0.927719	1.51401	0.000587628
2555	A_01_P019652	ENSMMUT00000020108	ENSMMUT00000020108	ens|ankyrin repeat and kinase domain containing 1 [Source:HGNC Symbol;Acc:21027] [ENSMMUT00000020108]	0.27243	0.0234899	0.179984	0.0193831	1.51364	0.0280761
39493	A_01_P1683061	ENSMMUT00000032311	ENSMMUT00000032311	Unknown	106.67	11.6256	70.4808	7.76399	1.51347	0.042533
25374	A_01_P1719611	LOC694251	ENSMMUT00000045159	ref|PREDICTED: Macaca mulatta uncharacterized protein LOC285141-like (LOC694251), mRNA [XM_001082956]	2.2288	0.127557	1.47293	0.196395	1.51317	0.0316677
10250	A_01_P1785697	A_01_P1785697	A_01_P1785697	Unknown	118.786	4.37616	78.5257	10.6478	1.51271	0.0278258
34836	A_01_P1735036	C2orf43	ENSMMUT00000043729	Unknown	3.09551	0.131493	2.04652	0.253163	1.51257	0.0217795
15455	A_01_P1719661	LOC698401	ENSMMUT00000007626	ref|PREDICTED: Macaca mulatta hypothetical LOC708712 (LOC708712), miscRNA [XR_013131]	119.055	5.48029	78.7262	6.88508	1.51227	0.00761311
20451	A_01_P1739726	LOC720922	ENSMMUT00000048184	ref|PREDICTED: Macaca mulatta gem-associated protein 8-like, transcript variant 3 (LOC720922), mRNA [XM_002806148]	7.41125	0.515956	4.90148	0.416519	1.51204	0.0122377
21403	A_01_P012851	NAGK	ENSMMUT00000002961	ref|PREDICTED: Macaca mulatta N-acetylglucosamine kinase, transcript variant 3 (NAGK), mRNA [XM_001102037]	44.2971	3.43593	29.2972	2.50065	1.51199	0.0149659
30781	A_01_P015748	ENSMMUT00000043133	ENSMMUT00000043133	ref|PREDICTED: Macaca mulatta multidrug resistance-associated protein 4-like (LOC697160), mRNA [XM_001085767]	22.1315	0.686082	14.6385	2.35721	1.51187	0.0464554
32559	A_01_P1693481	DQ148071	DQ148071	gb|Macaca mulatta clone dl2_b08_t7_241 BRI3 binding protein (BRI3BP) mRNA, 3' UTR. [DQ148071]	1.62798	0.0193862	1.07744	0.144711	1.51097	0.0239689
10585	A_01_P016362	LOC702348	ENSMMUT00000002192	ref|PREDICTED: Macaca mulatta RNA polymerase II subunit A C-terminal domain phosphatase SSU72-like (LOC702348), mRNA [XM_001094964]	41.8568	0.694294	27.7089	3.15007	1.51059	0.0132858
35564	A_01_P004234	TTC8	ENSMMUT00000006531	Unknown	1.38388	0.0559948	0.916139	0.0910198	1.51056	0.0105029
43633	A_01_P012979	MAP1S	ENSMMUT00000038668	ref|PREDICTED: Macaca mulatta microtubule-associated protein 1S, transcript variant 3 (MAP1S), mRNA [XM_001113830]	164.545	8.68667	108.932	16.5234	1.51053	0.0445459
5971	A_01_P1674741	PNPO	ENSMMUT00000004700	ref|PREDICTED: Macaca mulatta pyridoxamine 5'-phosphate oxidase, transcript variant 3 (PNPO), mRNA [XM_001084391]	0.861749	0.0441677	0.57055	0.0429967	1.51038	0.00567814
14836	A_01_P1775916	LOC100425958	XM_002802015	ref|PREDICTED: Macaca mulatta hypothetical protein LOC100425958 (LOC100425958), mRNA [XM_002802015]	1.19009	0.0601081	0.788105	0.109421	1.51007	0.0340189
40610	A_01_P1824721	A_01_P1824721	A_01_P1824721	Unknown	0.462826	0.0249745	0.306609	0.0449226	1.5095	0.0410234
29723	A_01_P008065	A_01_P008065	A_01_P008065	Unknown	19.454	1.19756	12.8894	1.40645	1.5093	0.0196857
20026	A_01_P1705226	ENSMMUT00000012790	ENSMMUT00000012790	ens|AXL receptor tyrosine kinase [Source:HGNC Symbol;Acc:905] [ENSMMUT00000012790]	2.01164	0.0893128	1.33339	0.20366	1.50867	0.0433839
18025	A_01_P1683711	LOC705288	ENSMMUT00000038836	ens|T-STAR [Source:UniProtKB/TrEMBL;Acc:Q6J4Q6] [ENSMMUT00000038836]	8.42417	0.560208	5.58603	0.531816	1.50808	0.0152649
21845	A_01_P1710781	LOC710441	ENSMMUT00000025298	ref|PREDICTED: Macaca mulatta sphingosine kinase 1-like (LOC710441), mRNA [XM_001099066]	0.791906	0.0206304	0.525311	0.0653736	1.5075	0.0200239
1085	A_01_P1673711	ENSMMUT00000009038	ENSMMUT00000009038	Unknown	118.833	6.64538	78.8842	9.66064	1.50642	0.0255849
12571	A_01_P1674591	B9D1	ENSMMUT00000000195	Unknown	0.1808	0.0172767	0.120045	0.0156231	1.5061	0.048893
23271	A_01_P1783058	A_01_P1783058	A_01_P1783058	Unknown	34.995	1.46415	23.2356	2.28139	1.50609	0.0106685
28544	A_01_P1700506	ENSMMUT00000025067	ENSMMUT00000025067	ref|PREDICTED: Macaca mulatta cytochrome P450 2U1-like (LOC720915), partial miscRNA [XR_092153]	1.10567	0.0204028	0.734229	0.0857768	1.50589	0.0153955
34685	A_01_P004712	CN646166	CN646166	gb|ILLUMIGEN_MCQ_25768 Katze_MMBR Macaca mulatta cDNA clone IBIUW:10982 5' similar to Bases 162 to 575 highly similar to human Unigene Hs.397044, mRNA sequence [CN646166]	2.18295	0.155991	1.44969	0.109753	1.50581	0.0105024
37191	A_01_P000648	C15orf57	ENSMMUT00000002089	ens|coiled-coil domain containing 32 [Source:RefSeq peptide;Acc:NP_001181001] [ENSMMUT00000002089]	32.0645	1.28024	21.2973	0.664224	1.50557	0.000463755
17015	A_01_P002939	ZDHHC15	NM_001194087	ref|Macaca mulatta zinc finger, DHHC-type containing 15 (ZDHHC15), mRNA [NM_001194087]	1.64716	0.146644	1.09419	0.105865	1.50537	0.0252718
21328	A_01_P1694161	DQ148247	DQ148247	gb|Macaca mulatta clone ss1_n08_t7_484 LOC283070 mRNA, 3' UTR. [DQ148247]	4.17421	0.0574851	2.7736	0.329915	1.50498	0.0161964
17187	A_01_P1740191	GPR34	ENSMMUT00000031774	ref|PREDICTED: Macaca mulatta G protein-coupled receptor 34, transcript variant 4 (GPR34), mRNA [XM_001088105]	61.1443	0.0278501	40.6543	5.3962	1.50401	0.0237517
5637	A_01_P1724511	SLC25A22	ENSMMUT00000010508	ref|PREDICTED: Macaca mulatta solute carrier family 25 (mitochondrial carrier: glutamate), member 22, transcript variant 1 (SLC25A22), mRNA [XM_001087788]	0.196431	0.0167862	0.130708	0.0111951	1.50282	0.019161
15959	A_01_P1741991	UTP14A	ENSMMUT00000047800	ref|PREDICTED: Macaca mulatta UTP14, U3 small nucleolar ribonucleoprotein, homolog A (yeast) (UTP14A), mRNA [XM_001091813]	3.55934	0.21041	2.36894	0.31324	1.5025	0.0337443
16745	A_01_P1749791	LOC700745	ENSMMUT00000039888	ref|PREDICTED: Macaca mulatta 40S ribosomal protein S2-like (LOC700745), mRNA [XM_001094179]	261.043	11.3099	173.742	15.3301	1.50248	0.0079598
22529	A_01_P1833536	A_01_P1833536	A_01_P1833536	Unknown	3.98523	0.220427	2.65249	0.312223	1.50245	0.0232642
19569	A_01_P1741866	RNF113A	NM_001198701	ref|Macaca mulatta ring finger protein 113A (RNF113A), mRNA [NM_001198701]	14.2015	0.278634	9.45227	1.29633	1.50245	0.0280645
44413	A_01_P1786346	LOC693576	XR_009671	ref|PREDICTED: Macaca mulatta 60S ribosomal protein L23a-like (LOC693576), miscRNA [XR_009671]	190.964	16.143	127.11	14.2444	1.50236	0.0316473
442	A_01_P018383	ME3	XM_001103502	ref|PREDICTED: Macaca mulatta malic enzyme 3, NADP(+)-dependent, mitochondrial, transcript variant 2 (ME3), mRNA [XM_001103502]	14.3964	1.25056	9.58528	0.319516	1.50193	0.00753776
38937	A_01_P018749	TGIF1	ENSMMUT00000007177	Unknown	1.45579	0.0716633	0.969362	0.101755	1.5018	0.0152757
21827	A_01_P1677576	CACNB4	ENSMMUT00000045324	Unknown	12.186	1.60072	8.11459	0.358121	1.50174	0.0338518
4850	A_01_P1809206	A_01_P1809206	A_01_P1809206	Unknown	0.931852	0.0269146	0.620878	0.0858444	1.50086	0.0304816
27267	A_01_P016676	ENSMMUT00000013414	ENSMMUT00000013414	ens|Fibroblast growth factor receptor 2 [Source:UniProtKB/TrEMBL;Acc:Q8SPP5] [ENSMMUT00000013414]	0.886006	0.0413265	0.590375	0.0290773	1.50075	0.00176453
