# Supplementary material for: Methamphetamine abuse affects gene expression in brain-derived microglia of SIV-infected macaques to enhance inflammation and promote virus targets
Source: BMC Immunol. 2016 Apr 23;17:7. doi: 10.1186/s12865-016-0145-0 (PMC4841970; doi:10.1186/s12865-016-0145-0)
Supplement: Additional file 2: — Complete list of genes upregulated in microglia isolated from SIV-infected animals compared to controls. Genes in this list are increased above 1.5-fold in SIV versus control, with a p value below 0.05. (XLSX 306 kb) [file 12865_2016_145_MOESM2_ESM.xlsx]

## Sheet: Sheet1
FeatureNum	ProbeName	GeneName	SystematicName	Description	SIV Ave	SIV SEM	Ctr Ave	Ctr SEM	SIV/Ctr FC	SIV/Ctr pvalue
19059	A_01_P006418	FCN1	ENSMMUT00000020211	ref|PREDICTED: Macaca mulatta ficolin (collagen/fibrinogen domain containing) 1 (FCN1), mRNA [XM_001098002]	4.45521	1.31872	0.21982	0.0476945	20.2675	0.0183753
35858	A_01_P1815241	APOBEC3A	JF714484	gb|Macaca mulatta apolipoprotein B mRNA editing enzyme catalytic polypeptide-like 3A (APOBEC3A) mRNA, complete cds. [JF714484]	2.6544	0.972578	0.173029	0.0746494	15.3408	0.0438525
10899	A_01_P010569	GZMA	ENSMMUT00000002260	gb|PREDICTED: Macaca mulatta granzyme A (granzyme 1, cytotoxic T-lymphocyte-associated serine esterase 3) (GZMA), mRNA [XM_001097639]	6.17447	2.20349	0.412688	0.117254	14.9616	0.0400589
34233	A_01_P1698751	MAMU-A	NM_001171838	ref|Macaca mulatta MHC class I antigen (MAMU-A), mRNA [NM_001171838]	70.0043	9.93924	6.57635	1.90236	10.6449	0.00076611
10795	A_01_P1749546	GZMB	ENSMMUT00000039953	gb|PREDICTED: Macaca mulatta granzyme B (granzyme 2, cytotoxic T-lymphocyte-associated serine esterase 1), transcript variant 3 (GZMB), mRNA [XM_001114420]	93.9457	33.503	9.37424	2.44648	10.0217	0.0454349
21673	A_01_P1681226	LPAR5	ENSMMUT00000024772	ref|PREDICTED: Macaca mulatta lysophosphatidic acid receptor 5, transcript variant 2 (LPAR5), mRNA [XM_001107804]	1.67882	0.594118	0.174282	0.0722517	9.63278	0.0456638
4387	A_01_P1706186	NKG7	ENSMMUT00000038383	gb|PREDICTED: Macaca mulatta natural killer cell group 7 sequence (NKG7), mRNA [XM_001116332]	1.74539	0.498161	0.191449	0.0545108	9.11674	0.0210935
15745	A_01_P1670121	PDCD1LG2	NM_001083599	ref|Macaca mulatta programmed cell death 1 ligand 2 (PDCD1LG2), mRNA [NM_001083599]	1.4163	0.424082	0.155507	0.0497654	9.10762	0.0255224
2352	A_01_P012403	GPR18	ENSMMUT00000017295	ref|PREDICTED: Macaca mulatta G protein-coupled receptor 18, transcript variant 3 (GPR18), mRNA [XM_001091731]	0.480239	0.113778	0.0593277	0.0111339	8.09467	0.0103083
38700	A_01_P1692006	CD2	NM_001195473	ref|Macaca mulatta CD2 molecule (CD2), mRNA [NM_001195473] LFA2	0.308532	0.0605852	0.0398375	0.00514148	7.74476	0.00447526
20061	A_01_P1756766	TIGIT	ENSMMUT00000029037	ens|T cell immunoreceptor with Ig and ITIM domains [Source:HGNC Symbol;Acc:26838] [ENSMMUT00000029037]	1.70583	0.595013	0.226379	0.0788803	7.53527	0.0487976
23116	A_01_P1719711	CHRNA1	ENSMMUT00000030673	ref|PREDICTED: Macaca mulatta cholinergic receptor, nicotinic, alpha 1 (muscle), transcript variant 3 (CHRNA1), mRNA [XM_001091711]	9.4704	3.26227	1.29932	0.683248	7.28872	0.0496876
26091	A_01_P1731691	CLEC2D	ENSMMUT00000021443	ens|C-type lectin domain family 2, member D [Source:HGNC Symbol;Acc:14351] [ENSMMUT00000021443]	1.23721	0.397336	0.176436	0.0437081	7.01225	0.0378402
39103	A_01_P015926	GLIPR1	XM_001117594	gb|PREDICTED: Macaca mulatta GLI pathogenesis-related 1, transcript variant 2 (GLIPR1), mRNA [XM_001117594]	0.694245	0.217318	0.106146	0.0214561	6.54047	0.0359054
26788	A_01_P1756696	BTLA	ENSMMUT00000019970	ref|PREDICTED: Macaca mulatta b- and T-lymphocyte attenuator-like, transcript variant 2 (BTLA), mRNA [XM_001104281]	0.694388	0.124432	0.109865	0.0188836	6.32036	0.00352441
31680	A_01_P002200	ABCC3	ENSMMUT00000004841	ref|PREDICTED: Macaca mulatta ATP-binding cassette, sub-family C (CFTR/MRP), member 3 (ABCC3), mRNA [XM_001094709]	2.24174	0.574869	0.356277	0.127293	6.29211	0.0185476
14898	A_01_P1758676	GPR160	NM_001193759	ref|Macaca mulatta G protein-coupled receptor 160 (GPR160), mRNA [NM_001193759]	0.210209	0.0608173	0.0348388	0.00457895	6.03377	0.0282263
1939	A_01_P1716981	LOC715792	ENSMMUT00000044619	ref|PREDICTED: Macaca mulatta signal-regulatory protein beta-2-like, transcript variant 2 (LOC715792), mRNA [XM_001113403]	1.40436	0.325354	0.234299	0.0481797	5.9939	0.0119634
23190	A_01_P1830156	LOC702002	XM_001090280	ref|PREDICTED: Macaca mulatta leukocyte immunoglobulin-like receptor subfamily A member 3-like (LOC702002), partial mRNA [XM_001090280]	7.44263	1.61268	1.27752	0.475167	5.82583	0.0104912
24817	A_01_P1701501	LILRAB	NM_001040677	ref|Macaca mulatta leukocyte immunoglobulin-like receptor, subfamily A, member b (LILRAB), mRNA [NM_001040677]	1.28502	0.402784	0.220686	0.096231	5.82286	0.0423279
16875	A_01_P1750036	DLGAP5	ENSMMUT00000005043	gb|PREDICTED: Macaca mulatta discs, large (Drosophila) homolog-associated protein 5 (DLGAP5), mRNA [XM_002805075]	0.259833	0.0803779	0.0448132	0.00639524	5.79813	0.0371909
36053	A_01_P1731681	ENSMMUT00000021441	ENSMMUT00000021441	ens|C-type lectin domain family 2, member D [Source:HGNC Symbol;Acc:14351] [ENSMMUT00000021441]	1.72831	0.50555	0.300124	0.072482	5.75864	0.0313116
15808	A_01_P1675586	ENSMMUT00000010893	ENSMMUT00000010893	ens|class II, major histocompatibility complex, transactivator [Source:HGNC Symbol;Acc:7067] [ENSMMUT00000010893]	0.742351	0.22041	0.13241	0.041307	5.60648	0.034645
18949	A_01_P1697396	M60553	M60553	gb|Macaca mulatta T-cell receptor rearranged beta-chain C-region (MmCBB) mRNA. [M60553]	4.7382	1.174	0.84615	0.11475	5.59972	0.0164183
30023	A_01_P000180	CD2	ENSMMUT00000017192	ens|CD2 molecule [Source:RefSeq peptide;Acc:NP_001182402] [ENSMMUT00000017192]	7.32919	1.01925	1.3153	0.321043	5.57225	0.00134613
29695	A_01_P1718241	AP1B1	ENSMMUT00000030096	Unknown	10.2076	2.94292	1.83481	0.523871	5.56332	0.0311211
22284	A_01_P012843	LOC720291	ENSMMUT00000006395	ref|PREDICTED: Macaca mulatta high affinity immunoglobulin epsilon receptor subunit gamma-like (LOC720291), mRNA [XM_001115585]	59.3655	18.7857	10.6997	1.76719	5.54834	0.0418149
4593	A_01_P1697186	PTAFR	ENSMMUT00000016361	ens|Platelet-activating factor receptor [Source:UniProtKB/Swiss-Prot;Acc:P35366] [ENSMMUT00000016361]	1.49709	0.495961	0.27193	0.0501509	5.50541	0.0492708
1576	A_01_P1698016	LILRAD	NM_001040675	ref|Macaca mulatta leukocyte immunoglobulin-like receptor, subfamily A, member d (LILRAD), mRNA [NM_001040675]	3.46903	0.999949	0.632779	0.200336	5.48222	0.0319491
31513	A_01_P014410	A_01_P014410	A_01_P014410	Unknown	25.2692	8.00371	4.6536	1.3519	5.43003	0.0440942
17710	A_01_P1754696	TXK	ENSMMUT00000026181	Unknown	0.223935	0.0561135	0.041699	0.0107942	5.37027	0.0188563
23660	A_01_P1694701	BTD	ENSMMUT00000029203	ens|Biotinidase [Source:UniProtKB/TrEMBL;Acc:Q4G3W1] [ENSMMUT00000029203]	2.059	0.54675	0.388863	0.130158	5.29494	0.0249049
1866	A_01_P007601	A_01_P007601	A_01_P007601	Unknown	1.01444	0.254137	0.191659	0.0620457	5.29296	0.0199363
18806	A_01_P1692271	LOC720264	ENSMMUT00000045527	ref|PREDICTED: Macaca mulatta rho GTPase-activating protein 30-like (LOC720264), mRNA [XM_001115527]	5.70032	1.78748	1.0785	0.236281	5.28542	0.0427148
24559	A_01_P1694881	AB112049	AB112049	gb|Macaca mulatta Mamu-DRB mRNA for major histocompatibility complex class II, partial cds, clone:R96063DR07. [AB112049]	31.0906	8.73749	5.98073	1.93005	5.19847	0.0309118
27457	A_01_P006498	HESX1	ENSMMUT00000010094	ens|HESX1 [Source:UniProtKB/TrEMBL;Acc:A2D6C0] [ENSMMUT00000010094]	0.193783	0.0585488	0.037351	0.00473778	5.18815	0.0373685
37777	A_01_P1770786	KMO	ENSMMUT00000007969	ref|PREDICTED: Macaca mulatta kynurenine 3-monooxygenase (kynurenine 3-hydroxylase), transcript variant 2 (KMO), mRNA [XM_002802100]	0.581951	0.158173	0.112581	0.0285176	5.1692	0.0266184
44986	A_01_P1696856	ENSMMUT00000029842	ENSMMUT00000029842	ens|immunoglobulin kappa constant [Source:HGNC Symbol;Acc:5716] [ENSMMUT00000029842]	13.48	3.52507	2.61303	0.610968	5.15877	0.0228767
22259	A_01_P1672136	CXCL10	NM_001032892	ref|Macaca mulatta chemokine (C-X-C motif) ligand 10 (CXCL10), mRNA [NM_001032892]	3.27688	1.0132	0.635909	0.219829	5.15307	0.0436487
35226	A_01_P1696840	ENSMMUT00000029842	ENSMMUT00000029842	ens|immunoglobulin kappa constant [Source:HGNC Symbol;Acc:5716] [ENSMMUT00000029842]	18.9839	4.9205	3.69105	0.91817	5.14323	0.0223607
10570	A_01_P1673281	ACP5	ENSMMUT00000004212	ref|PREDICTED: Macaca mulatta acid phosphatase 5, tartrate resistant, transcript variant 3 (ACP5), mRNA [XM_001106957]	0.370409	0.0887627	0.0726853	0.0160508	5.09607	0.0163951
44331	A_01_P014186	GPNMB	ENSMMUT00000017739	gb|PREDICTED: Macaca mulatta glycoprotein (transmembrane) nmb, transcript variant 3 (GPNMB), mRNA [XM_001099739]	0.473765	0.145204	0.092969	0.0253565	5.09595	0.0415789
31956	A_01_P1724671	TSPAN32	ENSMMUT00000001873	Unknown	0.457993	0.0805921	0.0899468	0.0305453	5.09183	0.005261
23428	A_01_P1718676	APOBEC3G	ENSMMUT00000015044	ens|DNA dC->dU-editing enzyme APOBEC-3G [Source:UniProtKB/Swiss-Prot;Acc:Q7YR23] [ENSMMUT00000015044]	3.39177	0.883702	0.674165	0.262338	5.03107	0.0256766
29660	A_01_P1786526	A_01_P1786526	A_01_P1786526	Unknown	2.19391	0.51894	0.436383	0.060721	5.0275	0.0151577
39953	A_01_P1706466	LILRAC	NM_001040671	ref|Macaca mulatta leukocyte immunoglobulin-like receptor, subfamily A, member c (LILRAC), mRNA [NM_001040671]	4.40935	1.21377	0.882867	0.244833	4.99436	0.0292571
31887	A_01_P1726956	ENSMMUT00000025568	ENSMMUT00000025568	ens|myosin VIIA [Source:HGNC Symbol;Acc:7606] [ENSMMUT00000025568]	1.59399	0.440118	0.320176	0.116981	4.97849	0.0312814
38987	A_01_P1694966	ENSMMUT00000029842	ENSMMUT00000029842	ens|immunoglobulin kappa constant [Source:HGNC Symbol;Acc:5716] [ENSMMUT00000029842]	20.9841	5.18491	4.21737	1.16353	4.97563	0.0196825
12651	A_01_P1676881	LOC715723	ENSMMUT00000000168	ref|PREDICTED: Macaca mulatta tyrosine-protein kinase HCK-like (LOC715723), mRNA [XM_002798175]	9.89604	1.88643	2.00156	0.452758	4.94417	0.00658092
38585	A_01_P1671791	FCGR3	NM_001048248	ref|Macaca mulatta Fc gamma RIIIa (FCGR3), mRNA [NM_001048248]	10.0771	1.59716	2.04253	0.347849	4.93362	0.00266942
5302	A_01_P1676201	ALOX5AP	ENSMMUT00000007833	ens|Arachidonate 5-lipoxygenase-activating protein [Source:UniProtKB/Swiss-Prot;Acc:P30354] [ENSMMUT00000007833]	26.9287	7.50957	5.48427	1.27631	4.91017	0.0305448
43441	A_01_P1683176	ENSMMUT00000033015	ENSMMUT00000033015	ref|PREDICTED: Macaca mulatta docking protein 2-like (LOC719591), partial mRNA [XM_001114039]	0.332288	0.0283472	0.067851	0.00951181	4.89732	0.000116172
11093	A_01_P013464	CRTAM	ENSMMUT00000004144	Unknown	0.330602	0.10512	0.067981	0.0162584	4.86315	0.0485268
25624	A_01_P1715586	SLCO4A1	ENSMMUT00000045224	Unknown	0.435806	0.0890332	0.0900573	0.0362343	4.83922	0.0114088
26392	A_01_P1674336	CNDP2	ENSMMUT00000012496	ref|PREDICTED: Macaca mulatta CNDP dipeptidase 2 (metallopeptidase M20 family) (CNDP2), mRNA [XM_002800972]	12.3588	3.63583	2.55646	0.733117	4.83435	0.0383933
5333	A_01_P1676202	ALOX5AP	ENSMMUT00000007833	ens|Arachidonate 5-lipoxygenase-activating protein [Source:UniProtKB/Swiss-Prot;Acc:P30354] [ENSMMUT00000007833]	23.1549	6.47043	4.85379	1.0239	4.77048	0.0314254
26028	A_01_P1729126	ALOX5	ENSMMUT00000018848	ref|PREDICTED: Macaca mulatta arachidonate 5-lipoxygenase, transcript variant 1 (ALOX5), mRNA [XM_001102354]	6.12697	1.91011	1.28902	0.314969	4.75319	0.0465872
1224	A_01_P1697541	U04574	U04574	gb|Macaca mulatta clone 2IR13 T cell receptor beta chain mRNA, partial cds. [U04574]	0.207845	0.0659764	0.0437628	0.00120186	4.74936	0.0473817
43849	A_01_P006830	KCNK5	ENSMMUT00000012561	Unknown	0.357434	0.0797003	0.0753293	0.0185372	4.74496	0.0136739
17880	A_01_P017937	PTPN22	ENSMMUT00000009494	gb|PREDICTED: Macaca mulatta protein tyrosine phosphatase, non-receptor type 22 (lymphoid), transcript variant 3 (PTPN22), mRNA [XM_001110241]	0.388311	0.106347	0.0819172	0.0142544	4.74028	0.0289703
12995	A_01_P1826536	A_01_P1826536	A_01_P1826536	Unknown	5.85314	1.53805	1.25519	0.387186	4.66314	0.0273698
33780	A_01_P1717546	ENTPD6	ENSMMUT00000044371	Unknown	0.825082	0.11625	0.177092	0.0176965	4.65906	0.00149998
8443	A_01_P018651	LOC697859	ENSMMUT00000000333	ens|Glycoprotein hormones alpha chain [Source:UniProtKB/Swiss-Prot;Acc:P22762] [ENSMMUT00000000333]	0.165271	0.0197528	0.0355072	0.00508522	4.65458	0.000707782
43361	A_01_P007303	CA9	ENSMMUT00000022919	ref|PREDICTED: Macaca mulatta carbonic anhydrase IX, transcript variant 2 (CA9), mRNA [XM_001088481]	3.36677	0.855243	0.731851	0.247535	4.60035	0.0253013
5444	A_01_P017436	RAC2	ENSMMUT00000026506	Unknown	29.7387	3.82015	6.49636	1.31378	4.57774	0.00120074
24659	A_01_P1742606	ENSMMUT00000047723	ENSMMUT00000047723	ens|ATPase, H+ transporting, lysosomal accessory protein 1 [Source:HGNC Symbol;Acc:868] [ENSMMUT00000047723]	7.4634	1.6437	1.63542	0.412569	4.56359	0.0138185
12668	A_01_P1768561	LOC719781	ENSMMUT00000024359	ref|PREDICTED: Macaca mulatta SLAM family member 7-like (LOC719781), mRNA [XM_001117618]	1.38414	0.17834	0.303524	0.0508732	4.56024	0.00112407
43079	A_01_P002980	A_01_P002980	A_01_P002980	Unknown	36.3685	10.8446	8.04176	2.56139	4.52246	0.043955
40033	A_01_P1671051	MX1	NM_001079693	ref|Macaca mulatta myxovirus (influenza virus) resistance 1, interferon-inducible protein p78 (mouse) (MX1), mRNA [NM_001079693]	60.5651	17.2095	13.4047	4.67502	4.51819	0.0383078
25403	A_01_P1815491	CDCA3	NM_001194737	ref|Macaca mulatta cell division cycle associated 3 (CDCA3), mRNA [NM_001194737]	0.315148	0.0686035	0.0698187	0.0185443	4.5138	0.0135972
10301	A_01_P1740971	IL2RG	NM_001035529	ref|Macaca mulatta interleukin 2 receptor, gamma (IL2RG), mRNA [NM_001035529]	0.995754	0.0914658	0.221694	0.0451186	4.49157	0.000272185
11610	A_01_P1764941	LOC704041	ENSMMUT00000012216	ref|PREDICTED: Macaca mulatta lysosomal-associated transmembrane protein 5-like (LOC704041), mRNA [XM_001092380]	6.6622	1.95702	1.48609	0.353416	4.48304	0.0405104
43843	A_01_P1768691	LOC720009	ENSMMUT00000005343	gb|PREDICTED: Macaca mulatta low affinity immunoglobulin gamma Fc region receptor II-b-like, transcript variant 2 (LOC720009), mRNA [XM_001118081]	35.8135	10.7329	8.03236	2.7946	4.45865	0.046221
24400	A_01_P1703571	ENSMMUT00000023692	ENSMMUT00000023692	ens|mannosidase, alpha, class 2B, member 1 [Source:HGNC Symbol;Acc:6826] [ENSMMUT00000023692]	27.036	8.01421	6.07026	1.71163	4.45385	0.0430028
38727	A_01_P1679331	LOC722189	ENSMMUT00000025736	gb|PREDICTED: Macaca mulatta retinoic acid receptor responder protein 3-like (LOC722189), mRNA [XM_001118373]	9.02399	2.36971	2.04753	0.232249	4.40725	0.026288
4563	A_01_P019702	ENSMMUT00000032995	ENSMMUT00000032995	ens|Spi-B transcription factor (Spi-1/PU.1 related) [Source:HGNC Symbol;Acc:11242] [ENSMMUT00000032995]	2.74163	0.588934	0.629543	0.0509956	4.35495	0.0117429
22042	A_01_P005063	CST7	ENSMMUT00000008085	Unknown	12.3583	3.29259	2.84468	0.487627	4.34435	0.0288686
4109	A_01_P017921	DQ683004	DQ683004	gb|Macaca mulatta TCR Valpha24 mRNA, partial cds. [DQ683004]	0.384421	0.0434712	0.088988	0.0425292	4.31992	0.00282888
17277	A_01_P1774701	CO580995	CO580995	gb|ILLUMIGEN_MCQ_47923 Katze_MMOV Macaca mulatta cDNA clone IBIUW:17210 5' similar to Bases 74 to 903 highly similar to human Unigene Hs.352898, mRNA sequence [CO580995]	2.94479	0.763387	0.682737	0.187615	4.31321	0.0281478
39684	A_01_P1760456	ADAP1	ENSMMUT00000023997	ref|PREDICTED: Macaca mulatta ArfGAP with dual PH domains 1 (ADAP1), mRNA [XM_001084174]	0.275931	0.0750627	0.0646847	0.0100745	4.26577	0.0316089
12922	A_01_P1778641	A_01_P1778641	A_01_P1778641	Unknown	22.513	5.58794	5.27807	0.356074	4.26538	0.0217167
8370	A_01_P002628	A_01_P002628	A_01_P002628	Unknown	5.04048	1.37032	1.18618	0.191158	4.24933	0.0317564
42977	A_01_P1692351	SUSD4	ENSMMUT00000045339	ref|PREDICTED: Macaca mulatta sushi domain containing 4, transcript variant 5 (SUSD4), mRNA [XM_001099396]	0.472174	0.124201	0.111373	0.0108713	4.23958	0.0275524
32532	A_01_P1673411	LOC719475	ENSMMUT00000029801	ref|PREDICTED: Macaca mulatta leucine-rich repeat-containing protein 25-like, transcript variant 3 (LOC719475), mRNA [XM_001114428]	4.32665	0.668667	1.02168	0.200847	4.23483	0.00321226
5562	A_01_P1712831	NOD2	ENSMMUT00000039347	Unknown	0.175234	0.0398697	0.0414182	0.0012332	4.23084	0.0153295
10464	A_01_P1686271	RBM23	ENSMMUT00000025831	Unknown	3.5176	0.539069	0.832059	0.217639	4.22759	0.00361714
3174	A_01_P1702771	GNA11	ENSMMUT00000023948	ref|PREDICTED: Macaca mulatta guanine nucleotide-binding protein subunit alpha-15-like (LOC721669), mRNA [XM_001117863]	7.22647	1.90235	1.72193	0.540147	4.19671	0.0318487
23435	A_01_P1698891	SIGLEC5	NM_001109886	ref|Macaca mulatta sialic acid binding Ig-like lectin 5 (SIGLEC5), mRNA [NM_001109886]	6.69307	1.71444	1.59518	0.611766	4.19582	0.0311413
38478	A_01_P1718956	LOC712624	ENSMMUT00000019936	ref|PREDICTED: Macaca mulatta gamma-parvin-like (LOC712624), mRNA [XM_001109305]	1.81956	0.515476	0.434468	0.0831784	4.18801	0.0378919
22015	A_01_P1708431	AURKB	ENSMMUT00000004246	ref|PREDICTED: Macaca mulatta aurora kinase B, transcript variant 1 (AURKB), mRNA [XM_001118154]	0.496697	0.133475	0.118719	0.0283815	4.18381	0.032427
36494	A_01_P1807771	LOC711702	XR_092179	ref|PREDICTED: Macaca mulatta bridging integrator 2-like (LOC711702), miscRNA [XR_092179]	6.94662	2.03637	1.66154	0.408342	4.18083	0.0438028
8506	A_01_P016719	RTP4	ENSMMUT00000018242	ens|receptor-transporting protein 4 [Source:RefSeq peptide;Acc:NP_001181166] [ENSMMUT00000018242]	11.0935	3.11097	2.67431	1.42408	4.14819	0.0490703
31219	A_01_P010627	ENSMMUT00000041648	ENSMMUT00000041648	Unknown	13.4462	2.35531	3.26558	0.481371	4.11755	0.00547067
43100	A_01_P1731546	ENSMMUT00000009076	ENSMMUT00000009076	ens|complement component 1, r subcomponent [Source:HGNC Symbol;Acc:1246] [ENSMMUT00000009076]	0.435474	0.0799993	0.10655	0.0200084	4.08706	0.007211
43854	A_01_P006571	SIRPG	ENSMMUT00000030350	ref|PREDICTED: Macaca mulatta signal-regulatory protein gamma, transcript variant 3 (SIRPG), mRNA [XM_001113667]	2.18373	0.24786	0.53557	0.122442	4.07739	0.00099739
4832	A_01_P1677411	APOBEC3G	NM_001198693	ref|Macaca mulatta apolipoprotein B mRNA editing enzyme, catalytic polypeptide-like 3G (APOBEC3G), mRNA [NM_001198693]	6.93579	1.75454	1.71339	0.507429	4.04799	0.0288273
11233	A_01_P1789421	LAT2	NM_001193697	ref|Macaca mulatta linker for activation of T cells family, member 2 (LAT2), mRNA [NM_001193697]	33.0917	8.74558	8.24787	1.96773	4.01216	0.0323605
31882	A_01_P1737746	PTK2B	ENSMMUT00000026918	ref|PREDICTED: Macaca mulatta PTK2B protein tyrosine kinase 2 beta, transcript variant 5 (PTK2B), mRNA [XM_001109122]	0.404604	0.117989	0.101025	0.0276779	4.00498	0.0462179
19432	A_01_P1729591	PSAP	ENSMMUT00000018187	Unknown	34.0302	6.93762	8.50486	0.908857	4.00126	0.0107308
8363	A_01_P1767046	LOC695041	ENSMMUT00000046528	ref|PREDICTED: Macaca mulatta calcium-binding mitochondrial carrier protein SCaMC-1-like (LOC695041), mRNA [XM_001084129]	0.432646	0.112378	0.108159	0.0363764	4.00011	0.0334187
39612	A_01_P1816481	A_01_P1816481	A_01_P1816481	Unknown	0.889267	0.236767	0.223432	0.0409006	3.98005	0.032373
6859	A_01_P006558	L12230	L12230	gb|Macaca mulatta rearranged T-cell receptor beta chain C-region mRNA, partial cds. [L12230]	8.75578	1.82752	2.21912	0.426566	3.94561	0.013092
36168	A_01_P1830251	ENSMMUT00000023276	ENSMMUT00000023276	ens|leukocyte immunoglobulin-like receptor, subfamily A, member d [Source:RefSeq peptide;Acc:NP_001035765] [ENSMMUT00000023276]	8.8664	2.62669	2.24832	0.198313	3.94357	0.0457545
1929	A_01_P1706506	ENSMMUT00000030781	ENSMMUT00000030781	ref|PREDICTED: Macaca mulatta leukocyte immunoglobulin-like receptor subfamily A member 6-like (LOC100424418), mRNA [XM_002801406]	4.07999	1.16191	1.03478	0.202534	3.94286	0.0416608
29449	A_01_P1709701	IKZF3	ENSMMUT00000024379	Unknown	0.545897	0.0535089	0.138878	0.0253521	3.93077	0.000467242
15669	A_01_P1756801	PLA1A	ENSMMUT00000001288	ref|PREDICTED: Macaca mulatta phospholipase A1 member A, transcript variant 2 (PLA1A), mRNA [XM_001109981]	1.16942	0.0904154	0.298241	0.101717	3.92105	0.000684906
18321	A_01_P1697896	U57955	U57955	gb|Macaca mulatta MHC class II (MHC-DRB1) mRNA, (Mamu-DRB1*0315 allele) exon 2 and partial cds. [U57955]	39.8415	9.65709	10.1699	3.01796	3.91759	0.0261967
27459	A_01_P008995	A_01_P008995	A_01_P008995	Unknown	7.46265	1.80758	1.92145	0.616127	3.88387	0.0272772
9487	A_01_P1694856	ENSMMUT00000011502	ENSMMUT00000011502	ens|MHC class II antigen [Source:RefSeq peptide;Acc:NP_001037726] [ENSMMUT00000011502]	25.856	5.4562	6.66895	2.03545	3.87707	0.0165154
24784	A_01_P000497	A_01_P000497	A_01_P000497	Unknown	0.434717	0.0534699	0.112404	0.0407608	3.86745	0.00301964
6109	A_01_P1694831	AB112035	AB112035	gb|Macaca mulatta Mamu-DRB mRNA for major histocompatibility complex class II, partial cds, clone:R00205DR09. [AB112035]	42.1266	10.2015	10.9579	3.2366	3.84439	0.0269013
22863	A_01_P1764076	TNFRSF1B	ENSMMUT00000030190	ref|PREDICTED: Macaca mulatta tumor necrosis factor receptor superfamily, member 1B (TNFRSF1B), mRNA [XM_001105753]	27.2337	6.55928	7.08554	1.7301	3.84356	0.0249536
15829	A_01_P1801926	A_01_P1801926	A_01_P1801926	Unknown	1.77065	0.449919	0.462384	0.105281	3.8294	0.0299066
2136	A_01_P1727646	CD3G	ENSMMUT00000024750	ref|PREDICTED: Macaca mulatta CD3g molecule, gamma (CD3-TCR complex) (CD3G), mRNA [XM_001093643]	0.856666	0.213428	0.225664	0.064988	3.7962	0.0300247
27117	A_01_P002386	ABHD15	ENSMMUT00000027630	ref|PREDICTED: Macaca mulatta abhydrolase domain containing 15 (ABHD15), mRNA [XM_001111217]	1.13137	0.332338	0.298696	0.0572896	3.78769	0.048518
6676	A_01_P1670976	FASLG	NM_001032838	ref|Macaca mulatta Fas ligand (TNF superfamily, member 6) (FASLG), mRNA [NM_001032838]	0.182338	0.0509585	0.048195	0.00166159	3.78334	0.0390073
28842	A_01_P1713746	ENSMMUT00000019015	ENSMMUT00000019015	ens|ATPase, Ca++ transporting, type 2C, member 2 [Source:HGNC Symbol;Acc:29103] [ENSMMUT00000019015]	0.838291	0.242697	0.221608	0.0626742	3.78276	0.0491029
1633	A_01_P005767	ELF4	XM_001092376	ref|PREDICTED: Macaca mulatta E74-like factor 4 (ets domain transcription factor), transcript variant 1 (ELF4), mRNA [XM_001092376]	3.28116	0.683712	0.86783	0.11415	3.78088	0.0131176
39703	A_01_P015831	GZMK	ENSMMUT00000028382	ref|PREDICTED: Macaca mulatta granzyme K (GZMK), mRNA [XM_001097338]	1.80245	0.378629	0.477407	0.141067	3.7755	0.016836
27874	A_01_P1753481	CSF1R	ENSMMUT00000016183	ref|PREDICTED: Macaca mulatta colony stimulating factor 1 receptor, transcript variant 1 (CSF1R), mRNA [XM_001107711]	362.851	93.2913	96.3971	33.7089	3.76412	0.0362368
39707	A_01_P1694906	AB219102	AB219102	gb|Macaca mulatta mRNA for major histocompatibility complex class II, partial cds, allele:Mm9712DPA01. [AB219102]	39.7934	10.7375	10.5793	3.65238	3.76145	0.0420054
28041	A_01_P006614	A_01_P006614	A_01_P006614	Unknown	0.178394	0.0455419	0.0474595	0.00767811	3.75887	0.0297606
41884	A_01_P1671671	NAT2	NM_001044736	ref|Macaca mulatta N-acetyltransferase 2 (arylamine N-acetyltransferase) (NAT2), mRNA [NM_001044736]	0.274676	0.015113	0.0731857	0.0197022	3.75314	0.000188024
38248	A_01_P004760	A_01_P004760	A_01_P004760	Unknown	26.2506	5.7029	7.00929	1.67301	3.74512	0.0177421
34842	A_01_P012787	LOC708080	XM_002801763	gb|PREDICTED: Macaca mulatta cathepsin S-like (LOC708080), mRNA [XM_002801763]	15.399	1.85852	4.1401	0.794887	3.71948	0.00141969
6947	A_01_P1814446	LOC705915	ENSMMUT00000012865	Unknown	5.51078	1.55753	1.48374	0.289551	3.71411	0.0439639
37547	A_01_P1732801	KIAA0748	ENSMMUT00000022768	ens|KIAA0748 [Source:RefSeq peptide;Acc:NP_001180892] [ENSMMUT00000022768]	1.04051	0.107236	0.280266	0.0512961	3.71258	0.00068828
30308	A_01_P007533	PTGS1	XM_001088270	ref|PREDICTED: Macaca mulatta prostaglandin-endoperoxide synthase 1, transcript variant 6 (PTGS1), mRNA [XM_001088270]	3.21301	0.931136	0.866146	0.136049	3.70955	0.0469105
16404	A_01_P1804721	A_01_P1804721	A_01_P1804721	Unknown	1.06211	0.225393	0.286381	0.13009	3.70874	0.0246105
8151	A_01_P1703136	STXBP2	ENSMMUT00000031014	ref|PREDICTED: Macaca mulatta syntaxin binding protein 2 (STXBP2), mRNA [XM_001097163]	1.34431	0.309431	0.363883	0.106774	3.69435	0.024158
12966	A_01_P1716906	TRIB3	ENSMMUT00000017657	Unknown	0.222389	0.0341246	0.0602053	0.01289	3.69385	0.00434738
18097	A_01_P004537	C1QC	ENSMMUT00000029196	gb|PREDICTED: Macaca mulatta complement component 1, q subcomponent, C chain, transcript variant 1 (C1QC), mRNA [XM_001102022]	12.7341	3.26145	3.45377	0.438612	3.68701	0.0303516
15999	A_01_P1718476	APOL6	ENSMMUT00000044041	ens|Apolipoprotein L6 [Source:UniProtKB/TrEMBL;Acc:C4N391] [ENSMMUT00000044041]	0.684469	0.150354	0.185775	0.0642005	3.68439	0.0225018
3736	A_01_P1773906	FHIT	CN803386	gb|ILLUMIGEN_MCQ_32907 Katze_MMBR Macaca mulatta cDNA clone IBIUW:13802 5' similar to Bases 99 to 932 highly similar to human FHIT (Hs.408289), mRNA sequence [CN803386]	0.224835	0.052528	0.0610405	0.0120315	3.68338	0.0228167
8372	A_01_P1697836	U57940	U57940	gb|Macaca mulatta MHC class II (MHC-DRB) mRNA, (Mamu-DRB*W703 allele) exon 2 and partial cds. [U57940]	43.4783	9.0653	11.8495	3.56072	3.6692	0.017522
25377	A_01_P1675726	CORO1A	ENSMMUT00000010239	gb|PREDICTED: Macaca mulatta coronin, actin binding protein, 1A (CORO1A), mRNA [XM_001099485]	45.9014	10.2461	12.5403	2.51018	3.66031	0.0195042
43117	A_01_P1718546	CYTH4	ENSMMUT00000026507	ref|PREDICTED: Macaca mulatta cytohesin 4 (CYTH4), mRNA [XM_001086587]	0.394856	0.114835	0.108037	0.0209156	3.65482	0.0493036
41557	A_01_P1811546	A_01_P1811546	A_01_P1811546	Unknown	3.42872	0.908215	0.938375	0.256498	3.65389	0.0386022
2421	A_01_P010582	RGS18	ENSMMUT00000019642	ens|Regulator of G-protein signaling 18 [Source:UniProtKB/TrEMBL;Acc:B6EYN8] [ENSMMUT00000019642]	18.9909	4.92463	5.21033	1.08854	3.64486	0.0340796
1356	A_01_P1710791	RHBDF2	ENSMMUT00000040992	gb|PREDICTED: Macaca mulatta rhomboid 5 homolog 2 (Drosophila), transcript variant 2 (RHBDF2), mRNA [XM_001104817]	3.62918	0.991547	0.996831	0.300413	3.64072	0.0440368
11274	A_01_P1678396	ENSMMUT00000046910	ENSMMUT00000046910	ens|zinc finger, DHHC-type containing 12 [Source:HGNC Symbol;Acc:19159] [ENSMMUT00000046910]	1.77269	0.478373	0.487935	0.18431	3.63305	0.0461459
6646	A_01_P1727901	SLC37A2	ENSMMUT00000008954	ref|PREDICTED: Macaca mulatta solute carrier family 37 (glycerol-3-phosphate transporter), member 2 (SLC37A2), mRNA [XM_001110578]	0.773053	0.195329	0.213005	0.0579581	3.62927	0.033347
25448	A_01_P005752	ENSMMUT00000043885	ENSMMUT00000043885	ens|ubiquilin-like [Source:HGNC Symbol;Acc:28294] [ENSMMUT00000043885]	0.76036	0.195542	0.209679	0.0410084	3.6263	0.0330191
24363	A_01_P1703091	ENSMMUT00000027122	ENSMMUT00000027122	ens|vav 1 guanine nucleotide exchange factor [Source:HGNC Symbol;Acc:12657] [ENSMMUT00000027122]	11.2556	3.1244	3.11443	0.657386	3.614	0.0435008
27029	A_01_P017691	HCST	NM_001032835	ref|Macaca mulatta hematopoietic cell signal transducer (HCST), mRNA [NM_001032835]	11.485	3.25267	3.18197	0.314508	3.60942	0.0440306
7428	A_01_P1800301	LOC717810	CN648841	gb|ILLUMIGEN_MCQ_31486 Katze_MMPB Macaca mulatta cDNA clone IBIUW:6211 5' similar to Bases 1 to 968 highly similar to human LCK (Hs.1765), mRNA sequence [CN648841]	2.99764	0.716938	0.830512	0.170472	3.60938	0.0259221
33228	A_01_P1775041	ENSMMUT00000004400	ENSMMUT00000004400	ens|Tyrosine kinase-2 [Source:UniProtKB/TrEMBL;Acc:Q9N143] [ENSMMUT00000004400]	6.60142	1.8278	1.8375	0.472229	3.59261	0.0450729
7088	A_01_P1795047	LOC722466	CK231669	gb|ILLUMIGEN_MCQ_2732 Katze_MMLG Macaca mulatta cDNA 5' similar to human TFPI2 (Hs.438231), mRNA sequence [CK231669]	1.43643	0.305791	0.400037	0.233741	3.59074	0.0359245
16663	A_01_P001468	LCP2	ENSMMUT00000019827	ref|PREDICTED: Macaca mulatta lymphocyte cytosolic protein 2, transcript variant 1 (LCP2), mRNA [XM_001092472]	48.5426	13.8012	13.5634	2.80572	3.57894	0.0475661
33835	A_01_P1796426	MCOLN2	XM_001107980	ref|PREDICTED: Macaca mulatta mucolipin 2 (MCOLN2), mRNA [XM_001107980]	0.51763	0.0659018	0.144768	0.0537355	3.57558	0.00464338
29329	A_01_P1680111	CD3D	ENSMMUT00000024748	ref|PREDICTED: Macaca mulatta CD3d molecule, delta (CD3-TCR complex) (CD3D), mRNA [XM_001097302]	4.70745	0.649848	1.3181	0.167249	3.57139	0.00233133
22525	A_01_P1718466	ENSMMUT00000044043	ENSMMUT00000044043	ens|minichromosome maintenance complex component 5 [Source:HGNC Symbol;Acc:6948] [ENSMMUT00000044043]	0.757572	0.146805	0.212593	0.0692009	3.56349	0.0152692
23378	A_01_P1697876	U57950	U57950	gb|Macaca mulatta MHC class II (MHC-DRB) mRNA, (Mamu-DRB*W311 allele) exon 2 and partial cds. [U57950]	35.6447	7.43869	10.0048	2.78534	3.56276	0.0179564
8766	A_01_P1749276	PRMT5	ENSMMUT00000001480	Unknown	1.29924	0.172644	0.365362	0.104802	3.55603	0.00360039
44150	A_01_P1703946	GLT25D1	ENSMMUT00000000294	ref|PREDICTED: Macaca mulatta glycosyltransferase 25 domain containing 1 (GLT25D1), mRNA [XM_001114885]	0.477969	0.116057	0.134753	0.0163616	3.54701	0.0263431
5410	A_01_P1672066	GPR56	NM_001033020	ref|Macaca mulatta G protein-coupled receptor 56 (GPR56), mRNA [NM_001033020]	3.90439	0.76091	1.10292	0.242926	3.54006	0.0127125
32953	A_01_P1810566	A_01_P1810566	A_01_P1810566	Unknown	0.589348	0.0804747	0.16653	0.0544378	3.539	0.00481279
18432	A_01_P008776	ACSS1	ENSMMUT00000044379	ref|PREDICTED: Macaca mulatta acyl-CoA synthetase short-chain family member 1, transcript variant 2 (ACSS1), mRNA [XM_001099300]	4.72834	1.32628	1.33621	0.308744	3.53863	0.0470965
43919	A_01_P1760976	LOC714917	ENSMMUT00000016840	ref|PREDICTED: Macaca mulatta protein orai-2-like, transcript variant 1 (LOC714917), mRNA [XM_001108554]	0.14953	0.0340268	0.0423227	0.00387134	3.53309	0.0203121
27630	A_01_P1831606	APOBEC3G	NM_001198693	ref|Macaca mulatta apolipoprotein B mRNA editing enzyme, catalytic polypeptide-like 3G (APOBEC3G), mRNA [NM_001198693]	34.1313	5.84262	9.66445	2.46197	3.53163	0.00837172
4684	A_01_P1726946	ENSMMUT00000025561	ENSMMUT00000025561	ens|myosin VIIA [Source:HGNC Symbol;Acc:7606] [ENSMMUT00000025561]	3.91381	0.985336	1.10834	0.296639	3.53123	0.0343519
12091	A_01_P1825106	A_01_P1825106	A_01_P1825106	Unknown	3.13428	0.882568	0.887816	0.122682	3.53033	0.045218
35861	A_01_P1832571	C1QC	ENSMMUT00000029197	gb|PREDICTED: Macaca mulatta complement C1q subcomponent subunit B-like (LOC718307), mRNA [XM_001110783]	322.904	80.2929	91.6379	19.0317	3.5237	0.0310559
43277	A_01_P1719386	ENSMMUT00000019894	ENSMMUT00000019894	ens|cytohesin 1 interacting protein [Source:HGNC Symbol;Acc:9506] [ENSMMUT00000019894]	2.18256	0.353708	0.620755	0.100875	3.51597	0.00540269
18398	A_01_P1732781	NFE2	NM_001194758	ref|Macaca mulatta nuclear factor (erythroid-derived 2), 45kDa (NFE2), mRNA [NM_001194758]	0.336089	0.0766244	0.096129	0.0394476	3.49623	0.0318146
11811	A_01_P1695251	TGFB1	AF251269	gb|Macaca mulatta transforming growth factor beta1 mRNA, partial cds. [AF251269]	1.35348	0.274994	0.388748	0.0601532	3.48164	0.0140197
30743	A_01_P1698625	AB444909	AB444909	gb|Macaca mulatta Mamu-A mRNA for MHC class I antigen, allele: Mamu-A*0511, clone: 90030B12. [AB444909]	6.91795	1.63561	1.99283	0.686093	3.47142	0.0321334
17920	A_01_P1708681	ENSMMUT00000021904	ENSMMUT00000021904	ens|transient receptor potential cation channel, subfamily V, member 2 [Source:HGNC Symbol;Acc:18082] [ENSMMUT00000021904]	1.25987	0.165248	0.363152	0.0986573	3.46928	0.00346984
22809	A_01_P011133	LOC719379	ENSMMUT00000004481	gb|PREDICTED: Macaca mulatta gamma-interferon-inducible lysosomal thiol reductase-like (LOC719379), mRNA [XM_001114116]	91.2494	12.1749	26.3171	3.65311	3.4673	0.0022034
37418	A_01_P1764551	ENSMMUT00000005987	ENSMMUT00000005987	ens|fucosidase, alpha-L- 1, tissue [Source:HGNC Symbol;Acc:4006] [ENSMMUT00000005987]	11.8126	2.94792	3.41096	0.689731	3.46312	0.0322063
16621	A_01_P1700726	LOC721619	ENSMMUT00000047638	ref|PREDICTED: Macaca mulatta n-acetylgalactosamine-6-sulfatase-like (LOC721619), partial mRNA [XM_001117804]	3.82958	0.885379	1.1091	0.189087	3.45286	0.0238567
30695	A_01_P1721441	CARD9	ENSMMUT00000004365	ref|PREDICTED: Macaca mulatta caspase recruitment domain family, member 9, transcript variant 3 (CARD9), mRNA [XM_001095549]	5.2631	1.21827	1.52922	0.250747	3.4417	0.0239467
3856	A_01_P1800296	A_01_P1800296	A_01_P1800296	Unknown	5.51545	0.88689	1.60326	0.227974	3.44014	0.00525014
27733	A_01_P1677491	ENSMMUT00000013569	ENSMMUT00000013569	ref|PREDICTED: Macaca mulatta serine hydrolase-like protein 2-like (LOC713892), mRNA [XM_001103385]	0.43399	0.0998272	0.126286	0.0240444	3.43655	0.0241118
34976	A_01_P1727356	CASP1	ENSMMUT00000013765	Unknown	47.593	13.3197	13.929	3.17897	3.41682	0.0492305
28295	A_01_P1701876	APOC2	NM_001195136	ref|Macaca mulatta apolipoprotein C-II (APOC2), mRNA [NM_001195136]	0.196775	0.0493842	0.0576907	0.0221925	3.41085	0.042398
42993	A_01_P016355	TRIB3	XM_001111877	ref|PREDICTED: Macaca mulatta tribbles homolog 3 (Drosophila), transcript variant 2 (TRIB3), mRNA [XM_001111877]	0.975375	0.14664	0.287447	0.106945	3.39323	0.00906991
12056	A_01_P1674526	ENSMMUT00000025413	ENSMMUT00000025413	ens|growth arrest-specific 7 [Source:HGNC Symbol;Acc:4169] [ENSMMUT00000025413]	2.03685	0.551978	0.60119	0.0797333	3.38804	0.042095
11391	A_01_P016180	ENSMMUT00000007743	ENSMMUT00000007743	ens|ATPase, H+ transporting, lysosomal accessory protein 1 [Source:HGNC Symbol;Acc:868] [ENSMMUT00000007743]	6.90737	1.54651	2.04062	0.69832	3.38494	0.0284981
6714	A_01_P1671251	DDR1	NM_001114952	ref|Macaca mulatta discoidin domain receptor tyrosine kinase 1 (DDR1), mRNA [NM_001114952]	0.828476	0.216055	0.244758	0.0972566	3.38487	0.0488795
64	A_01_P002919	SASH3	ENSMMUT00000029109	ref|PREDICTED: Macaca mulatta SAM and SH3 domain containing 3 (SASH3), mRNA [XM_001091319]	2.54523	0.583793	0.753812	0.122365	3.37649	0.0239052
32644	A_01_P1671931	IFNG	NM_001032905	ref|Macaca mulatta interferon-gamma (IFNG), mRNA [NM_001032905]	0.548243	0.115463	0.162417	0.0404995	3.37552	0.0197341
35650	A_01_P000321	A_01_P000321	A_01_P000321	Unknown	62.5285	14.7614	18.5891	3.24546	3.36371	0.0270792
16359	A_01_P016548	GIMAP2	ENSMMUT00000023911	ens|GTPase IMAP family member 2 [Source:RefSeq peptide;Acc:NP_001180445] [ENSMMUT00000023911]	9.00975	2.20962	2.70538	0.850162	3.33031	0.0373816
42143	A_01_P001048	LOC704061	XM_002808441	ref|PREDICTED: Macaca mulatta dedicator of cytokinesis protein 2-like (LOC704061), mRNA [XM_002808441]	25.1516	6.99981	7.5765	1.16186	3.31968	0.0480065
1772	A_01_P1718976	ENSMMUT00000005866	ENSMMUT00000005866	ens|KIAA0930 [Source:HGNC Symbol;Acc:1314] [ENSMMUT00000005866]	2.36707	0.354514	0.717367	0.20931	3.29966	0.00706153
35848	A_01_P002830	LOC722189	XM_001118373	gb|PREDICTED: Macaca mulatta retinoic acid receptor responder protein 3-like (LOC722189), mRNA [XM_001118373]	15.2992	3.97286	4.64315	0.146355	3.295	0.0365177
23978	A_01_P1753111	TGFBI	ENSMMUT00000000488	ref|PREDICTED: Macaca mulatta transforming growth factor, beta-induced, 68kDa, transcript variant 6 (TGFBI), mRNA [XM_001111447]	0.526885	0.122026	0.160436	0.0174955	3.28409	0.0248721
23072	A_01_P013870	ENSMMUT00000038666	ENSMMUT00000038666	ens|FCH domain only 1 [Source:HGNC Symbol;Acc:29002] [ENSMMUT00000038666]	4.73446	0.855051	1.4471	0.496133	3.27168	0.0158977
26410	A_01_P019381	ARHGAP9	ENSMMUT00000031043	ref|PREDICTED: Macaca mulatta Rho GTPase activating protein 9, transcript variant 2 (ARHGAP9), mRNA [XM_002798643]	10.8555	1.99531	3.31899	0.714843	3.27073	0.0119875
15986	A_01_P1779866	A_01_P1779866	A_01_P1779866	Unknown	0.159752	0.0163908	0.0488652	0.00747641	3.26924	0.000843284
17542	A_01_P1776546	A_01_P1776546	A_01_P1776546	Unknown	2.7732	0.312632	0.849521	0.19004	3.26443	0.00190515
43981	A_01_P000331	A_01_P000331	A_01_P000331	Unknown	0.34984	0.0792557	0.107606	0.0439487	3.25111	0.0368828
28729	A_01_P1694861	AB112042	AB112042	gb|Macaca mulatta Mamu-DRB mRNA for major histocompatibility complex class II, partial cds, clone:R91010DR01. [AB112042]	26.0201	5.86917	8.02408	2.6288	3.24275	0.031233
39245	A_01_P1692421	IL10	ENSMMUT00000033151	ens|Interleukin-10 [Source:UniProtKB/Swiss-Prot;Acc:P51496] [ENSMMUT00000033151]	5.54047	1.29029	1.7095	0.550626	3.24098	0.0341493
12035	A_01_P1674976	DHX58	ENSMMUT00000020699	ref|PREDICTED: Macaca mulatta DEXH (Asp-Glu-X-His) box polypeptide 58, transcript variant 1 (DHX58), mRNA [XM_001108799]	12.7112	2.79993	3.9258	1.97799	3.23787	0.0427503
3588	A_01_P1801946	LOC719098	XM_001112754	ref|PREDICTED: Macaca mulatta beta-galactosidase-like (LOC719098), partial mRNA [XM_001112754]	3.35176	0.725544	1.03803	0.366814	3.22897	0.0293379
23258	A_01_P008026	GPR141	ENSMMUT00000021744	ref|PREDICTED: Macaca mulatta G protein-coupled receptor 141, transcript variant 2 (GPR141), mRNA [XM_002803315]	0.211916	0.0301413	0.065721	0.019504	3.22448	0.00656005
15758	A_01_P1825496	A_01_P1825496	A_01_P1825496	Unknown	9.93125	2.56243	3.08141	0.707151	3.22296	0.0419466
16709	A_01_P1769021	SUSD4	ENSMMUT00000017801	Unknown	7.76813	1.85264	2.41025	0.30703	3.22296	0.0290632
28962	A_01_P1766126	ENSMMUT00000019210	ENSMMUT00000019210	ens|acyl-CoA thioesterase 11 [Source:HGNC Symbol;Acc:18156] [ENSMMUT00000019210]	0.113021	0.0161329	0.0351038	0.00474538	3.21962	0.003565
31964	A_01_P1712001	ENSMMUT00000039533	ENSMMUT00000039533	ref|PREDICTED: Macaca mulatta multidrug resistance-associated protein 1-like (LOC717857), mRNA [XM_002802407]	1.60273	0.383885	0.49894	0.119407	3.21227	0.0334882
39253	A_01_P018988	P2RY6	ENSMMUT00000043855	Unknown	57.8121	11.5253	18.0607	3.977	3.20098	0.0172399
10197	A_01_P1798541	AB496712	AB496712	gb|Macaca mulatta Mamu-A mRNA for MHC class I antigen, partial cds, allele: MamuA3*1313. [AB496712]	44.7224	5.32308	14.0304	2.04271	3.18753	0.0016907
38475	A_01_P1708076	LOC721549	ENSMMUT00000032177	ref|PREDICTED: Macaca mulatta protein spinster homolog 2-like (LOC721549), mRNA [XM_001117725]	1.98159	0.484255	0.623378	0.147495	3.1788	0.0363876
21166	A_01_P1673681	ENSMMUT00000038471	ENSMMUT00000038471	ens|apolipoprotein C-I [Source:HGNC Symbol;Acc:607] [ENSMMUT00000038471]	29.8867	6.78599	9.412	2.35732	3.17538	0.0291768
33099	A_01_P1697636	U04600	U04600	gb|Macaca mulatta clone IR40 T cell receptor beta chain mRNA, partial cds. [U04600]	0.165888	0.00978756	0.0522435	0.0100791	3.17528	0.000191345
22734	A_01_P1764436	ENSMMUT00000012348	ENSMMUT00000012348	ens|dolichyl-diphosphooligosaccharide--protein glycosyltransferase [Source:HGNC Symbol;Acc:2728] [ENSMMUT00000012348]	20.1958	3.23145	6.36625	2.36359	3.17232	0.0135619
26949	A_01_P1729946	LIPN	ENSMMUT00000000692	ref|PREDICTED: Macaca mulatta lipase, family member N (LIPN), mRNA [XM_001082459]	0.268646	0.0490361	0.0848638	0.0261875	3.16562	0.0162857
19934	A_01_P1712491	ITGAL	ENSMMUT00000023708	Unknown	1.03428	0.176389	0.327307	0.0640122	3.15998	0.00931466
11603	A_01_P019887	COX10	NM_001194644	ref|Macaca mulatta COX10 homolog, cytochrome c oxidase assembly protein, heme A: farnesyltransferase (yeast) (COX10), nuclear gene encoding mitochondrial protein, mRNA [NM_001194644]	0.639458	0.0917425	0.202784	0.0980956	3.15339	0.0174398
9961	A_01_P1705016	LOC695255	ENSMMUT00000033255	ref|PREDICTED: Macaca mulatta ras and Rab interactor-like protein-like (LOC695255), mRNA [XM_001083885]	0.69655	0.182833	0.221522	0.031425	3.14439	0.0428734
28411	A_01_P004130	NUP210	ENSMMUT00000022467	ref|PREDICTED: Macaca mulatta nucleoporin 210kDa (NUP210), mRNA [XM_001083137]	0.16618	0.0377649	0.0528695	0.00881875	3.14321	0.0265688
31921	A_01_P1700366	LOC718236	ENSMMUT00000042498	ref|PREDICTED: Macaca mulatta rho GTPase-activating protein 30-like (LOC718236), partial mRNA [XM_001110628]	0.666872	0.167341	0.212249	0.0451802	3.14194	0.0394361
12745	A_01_P014080	A_01_P014080	A_01_P014080	Unknown	7.76303	1.89524	2.47527	0.916956	3.13623	0.0458095
3395	A_01_P003663	LOC100426050	XM_002800233	ref|PREDICTED: Macaca mulatta hypothetical protein LOC100426050 (LOC100426050), mRNA [XM_002800233]	12.7774	2.93517	4.08006	1.01668	3.13168	0.0311657
41344	A_01_P1694846	AB112039	AB112039	gb|Macaca mulatta Mamu-DRB mRNA for major histocompatibility complex class II, partial cds, clone:R89075DR01. [AB112039]	22.1105	3.86352	7.06231	2.09339	3.13077	0.0140651
20158	A_01_P017062	LOC704041	CO647232	gb|ILLUMIGEN_MCQ_40205 Katze_MMPB2 Macaca mulatta cDNA clone IBIUW:23541 5' similar to Bases 5 to 978 highly similar to human LAPTM5 (Hs.436200), mRNA sequence [CO647232]	44.4559	11.0664	14.2257	2.15227	3.12503	0.0364652
23272	A_01_P1797731	A_01_P1797731	A_01_P1797731	Unknown	4.4572	0.460387	1.42856	0.599875	3.12006	0.00707702
42870	A_01_P005697	A_01_P005697	A_01_P005697	Unknown	1.94069	0.391408	0.622987	0.201678	3.11514	0.0242366
38717	A_01_P1797896	ENSMMUT00000030245	ENSMMUT00000030245	ens|Niemann-Pick disease, type C1 [Source:HGNC Symbol;Acc:7897] [ENSMMUT00000030245]	4.64391	1.02024	1.49103	0.4119	3.11456	0.0285908
27275	A_01_P1761196	PHKG1	ENSMMUT00000021417	ref|PREDICTED: Macaca mulatta phosphorylase kinase, gamma 1 (muscle), transcript variant 1 (PHKG1), mRNA [XM_001089751]	0.866352	0.207613	0.27865	0.0466691	3.10911	0.0327742
29736	A_01_P1831726	MS4A7	ENSMMUT00000006811	ref|PREDICTED: Macaca mulatta membrane-spanning 4-domains, subfamily A, member 7 (MS4A7), mRNA [XM_001086847]	420.126	105.707	135.461	2.43836	3.10145	0.0359446
35545	A_01_P006385	SLAMF8	ENSMMUT00000015880	Unknown	0.203424	0.0454926	0.0656927	0.00830952	3.09659	0.0246919
30413	A_01_P001816	CN647492	CN647492	gb|ILLUMIGEN_MCQ_28598 Katze_MMPB Macaca mulatta cDNA clone IBIUW:7532 5' similar to Bases 1 to 534 highly similar to human SPI1 (Hs.157441), mRNA sequence [CN647492]	26.3817	6.91779	8.52217	1.02935	3.09565	0.0432824
28452	A_01_P1748736	ISG20	ENSMMUT00000040225	ref|PREDICTED: Macaca mulatta interferon stimulated exonuclease gene 20kDa, transcript variant 3 (ISG20), mRNA [XM_001090239]	26.033	4.6978	8.42036	2.21071	3.09167	0.0146343
24093	A_01_P1746751	RNASET2	ENSMMUT00000007975	gb|PREDICTED: Macaca mulatta ribonuclease T2 (RNASET2), mRNA [XM_001101976]	188.855	45.6338	61.1186	15.7074	3.08998	0.0381935
34362	A_01_P1811268	LOC714217	CK230424	gb|ILLUMIGEN_MCQ_747 Katze_MMPL2 Macaca mulatta cDNA 5' similar to human IL13RA2 (Hs.336046), mRNA sequence [CK230424]	11.5718	2.20434	3.75208	0.890087	3.08409	0.0166268
28747	A_01_P1702561	HMHA1	ENSMMUT00000021454	ref|PREDICTED: Macaca mulatta histocompatibility (minor) HA-1, transcript variant 1 (HMHA1), mRNA [XM_001117237]	39.2114	9.51948	12.7249	2.57489	3.08148	0.036253
6732	A_01_P1679791	P2RY6	ENSMMUT00000043856	Unknown	1.38622	0.350154	0.45031	0.136833	3.07838	0.0471923
12479	A_01_P011084	LCP1	ENSMMUT00000043332	gb|PREDICTED: Macaca mulatta lymphocyte cytosolic protein 1 (L-plastin) (LCP1), mRNA [XM_002800741]	85.4763	16.6075	27.8294	3.3654	3.07145	0.0144603
2037	A_01_P002564	MX1	ENSMMUT00000042650	ens|Interferon-induced GTP-binding protein Mx1Interferon-induced GTP-binding protein Mx1, N-terminally processed [Source:UniProtKB/Swiss-Prot;Acc:A1E2I4] [ENSMMUT00000042650]	549.28	126.602	178.995	54.7821	3.06869	0.0363288
21690	A_01_P1698951	GQ153354	GQ153354	gb|Macaca mulatta MHC class I antigen (Mamu-A) mRNA, Mamu-A*nov004 allele, partial cds. [GQ153354]	10.8448	2.54161	3.5343	0.923339	3.06846	0.0354123
35963	A_01_P1684961	LOC703388	ENSMMUT00000031922	ref|PREDICTED: Macaca mulatta adenosine 3'-phospho 5'-phosphosulfate transporter 1-like (LOC703388), mRNA [XM_002803797]	2.28675	0.512667	0.745576	0.148289	3.06709	0.0277727
40037	A_01_P007092	LOC696317	XM_002805747	ref|PREDICTED: Macaca mulatta 5-hydroxytryptamine receptor 7-like (LOC696317), mRNA [XM_002805747]	1.00316	0.13191	0.327117	0.187678	3.06668	0.0257113
13886	A_01_P1786929	ENSMMUT00000005007	ENSMMUT00000005007	ens|non-SMC element 2, MMS21 homolog (S. cerevisiae) [Source:HGNC Symbol;Acc:26513] [ENSMMUT00000005007]	3.96106	0.843026	1.29354	0.37877	3.06218	0.0278287
12446	A_01_P1670001	LILRAC	NM_001040671	ref|Macaca mulatta leukocyte immunoglobulin-like receptor, subfamily A, member c (LILRAC), mRNA [NM_001040671]	3.41003	0.510007	1.11465	0.382161	3.05927	0.0113432
16482	A_01_P1750896	SERPINA1	ENSMMUT00000028727	gb|PREDICTED: Macaca mulatta serpin peptidase inhibitor, clade A (alpha-1 antiproteinase, antitrypsin), member 1, transcript variant 6 (SERPINA1), mRNA [XM_001099255]	43.4781	9.00944	14.2376	4.09048	3.05376	0.0254403
41905	A_01_P1744576	POLR1C	ENSMMUT00000008673	Unknown	1.81902	0.435993	0.597609	0.133175	3.04383	0.0365725
44159	A_01_P011205	ENSMMUT00000001359	ENSMMUT00000001359	ens|integrin, beta 2 (complement component 3 receptor 3 and 4 subunit) [Source:HGNC Symbol;Acc:6155] [ENSMMUT00000001359]	278.897	6.48295	91.6454	15.158	3.04322	2.79008e-05
5451	A_01_P006034	BATF	ENSMMUT00000005429	ref|PREDICTED: Macaca mulatta basic leucine zipper transcription factor, ATF-like, transcript variant 2 (BATF), mRNA [XM_001099352]	2.81642	0.472637	0.926048	0.0518041	3.04134	0.00731809
40046	A_01_P002456	SIT1	ENSMMUT00000022917	ref|PREDICTED: Macaca mulatta signaling threshold regulating transmembrane adaptor 1 (SIT1), mRNA [XM_001089384]	0.799306	0.0815603	0.262898	0.0383532	3.04037	0.00100634
41278	A_01_P1724091	SYK	ENSMMUT00000002472	ref|PREDICTED: Macaca mulatta spleen tyrosine kinase, transcript variant 6 (SYK), mRNA [XM_001101034]	83.0674	21.2084	27.3239	6.42169	3.0401	0.0455583
31199	A_01_P1748206	ENSMMUT00000040385	ENSMMUT00000040385	ens|CUGBP Elav-like family member 6 [Source:RefSeq peptide;Acc:NP_001180884] [ENSMMUT00000040385]	19.3851	4.49649	6.38471	2.02788	3.03617	0.0387683
16029	A_01_P1725221	NAALADL1	ENSMMUT00000017255	Unknown	0.241692	0.0433199	0.0796835	0.0136345	3.03315	0.0118226
27611	A_01_P1697501	U04566	U04566	gb|Macaca mulatta clone IR15 T cell receptor beta chain mRNA, partial cds. [U04566]	0.111605	0.0225187	0.0368493	0.00551886	3.02869	0.0180394
17773	A_01_P017648	SHMT1	ENSMMUT00000042138	ref|PREDICTED: Macaca mulatta serine hydroxymethyltransferase, cytosolic-like (LOC707951), mRNA [XM_001096387]	3.40517	0.859598	1.1262	0.226613	3.02361	0.0426997
39489	A_01_P1826906	LOC722322	XM_001118483	ref|PREDICTED: Macaca mulatta intermediate conductance calcium-activated potassium channel protein 4-like (LOC722322), partial mRNA [XM_001118483]	0.44884	0.109802	0.148509	0.0185537	3.0223	0.0357198
24361	A_01_P015012	A_01_P015012	A_01_P015012	Unknown	4.48791	1.17639	1.49694	0.252623	2.99806	0.0474299
23527	A_01_P1679426	ENSMMUT00000001886	ENSMMUT00000001886	ens|ubiquitin-conjugating enzyme E2L 6 [Source:HGNC Symbol;Acc:12490] [ENSMMUT00000001886]	10.5836	1.74753	3.53398	1.36169	2.99482	0.0190255
13737	A_01_P1753416	PPP2R2B	ENSMMUT00000040887	Unknown	0.596214	0.157706	0.199816	0.020867	2.98381	0.0470467
36864	A_01_P002893	RGS19	NM_001194745	ref|Macaca mulatta regulator of G-protein signaling 19 (RGS19), mRNA [NM_001194745]	9.71054	1.93411	3.25795	0.694492	2.98057	0.0200698
19268	A_01_P1699816	LOC720472	ENSMMUT00000041854	ref|PREDICTED: Macaca mulatta transient receptor potential cation channel subfamily V member 3-like (LOC720472), partial mRNA [XM_001115945]	0.405137	0.0478969	0.136293	0.0496559	2.97255	0.00801371
9683	A_01_P1791116	LOC715459	XM_001113519	ref|PREDICTED: Macaca mulatta sialic acid synthase-like (LOC715459), mRNA [XM_001113519]	3.11895	0.421368	1.05085	0.216724	2.96802	0.00474678
6652	A_01_P1679371	RAB3IL1	ENSMMUT00000044314	ref|PREDICTED: Macaca mulatta RAB3A interacting protein (rabin3)-like 1, transcript variant 1 (RAB3IL1), mRNA [XM_001116598]	1.08811	0.254605	0.367436	0.10098	2.96137	0.0389987
3031	A_01_P1675266	LOC100425169	ENSMMUT00000041011	ref|PREDICTED: Macaca mulatta CST complex subunit TEN1-like (LOC100425169), mRNA [XM_002800607]	1.19046	0.172422	0.402016	0.0970677	2.96123	0.00724406
21892	A_01_P1679176	LOC721048	ENSMMUT00000004710	ref|PREDICTED: Macaca mulatta lymphocyte-specific protein 1-like (LOC721048), mRNA [XM_002799439]	0.474505	0.077579	0.160264	0.0345554	2.96077	0.0100868
42703	A_01_P1710106	FMNL1	ENSMMUT00000011012	ref|PREDICTED: Macaca mulatta formin-like 1, transcript variant 9 (FMNL1), mRNA [XM_001115518]	13.1873	2.86387	4.45612	1.12043	2.95937	0.0295989
31607	A_01_P1717676	ENSMMUT00000008420	ENSMMUT00000008420	ens|BH3 interacting domain death agonist [Source:HGNC Symbol;Acc:1050] [ENSMMUT00000008420]	40.2674	5.77499	13.6175	2.60241	2.95703	0.00564033
12099	A_01_P011964	APOBEC3G	NM_001198693	ref|Macaca mulatta apolipoprotein B mRNA editing enzyme, catalytic polypeptide-like 3G (APOBEC3G), mRNA [NM_001198693]	6.02746	1.27282	2.03923	0.615218	2.95575	0.0303096
41874	A_01_P1778606	A_01_P1778606	A_01_P1778606	Unknown	5.21996	0.612548	1.76953	0.442485	2.9499	0.00382595
4069	A_01_P019978	PHC1	ENSMMUT00000025080	Unknown	0.585997	0.114647	0.198757	0.0667481	2.94831	0.0266661
1512	A_01_P1720776	SP140	ENSMMUT00000017084	Unknown	0.228351	0.0515033	0.0774553	0.0245956	2.94817	0.0383436
19447	A_01_P017597	FZD2	ENSMMUT00000015431	ref|PREDICTED: Macaca mulatta frizzled homolog 2 (Drosophila) (FZD2), mRNA [XM_001101358]	3.5456	0.859235	1.20293	0.354598	2.94748	0.04527
12724	A_01_P1777941	A_01_P1777941	A_01_P1777941	Unknown	1.79934	0.411561	0.610649	0.223888	2.94661	0.0442509
44006	A_01_P1686021	LOC709811	ENSMMUT00000007360	ref|PREDICTED: Macaca mulatta mannose-6-phosphate isomerase-like, transcript variant 5 (LOC709811), mRNA [XM_002804869]	1.19406	0.214659	0.405834	0.116195	2.94225	0.0179271
29794	A_01_P017402	CLIC5	ENSMMUT00000004965	gb|PREDICTED: Macaca mulatta chloride intracellular channel 5, transcript variant 2 (CLIC5), mRNA [XM_001101512]	0.358774	0.046103	0.122061	0.046919	2.93929	0.0113856
33453	A_01_P1696471	MAMU-DPB	NM_001134293	ref|Macaca mulatta major histocompatibility complex, class II, DP beta (MAMU-DPB), mRNA [NM_001134293]	78.5097	11.2068	26.7191	12.8214	2.93834	0.0227632
32887	A_01_P010523	A_01_P010523	A_01_P010523	Unknown	1.10997	0.220642	0.37803	0.100617	2.93619	0.0234486
40770	A_01_P1715981	ENSMMUT00000021127	ENSMMUT00000021127	ens|phosphatidylinositol-3,4,5-trisphosphate-dependent Rac exchange factor 1 [Source:HGNC Symbol;Acc:32594] [ENSMMUT00000021127]	1.08016	0.23137	0.367944	0.0819895	2.93567	0.0272822
20899	A_01_P1727721	HMBS	ENSMMUT00000043660	Unknown	0.751839	0.13392	0.256658	0.0732937	2.92934	0.0176075
12115	A_01_P1797771	A_01_P1797771	A_01_P1797771	Unknown	7.35385	1.86564	2.51301	0.327673	2.92631	0.0431629
24787	A_01_P1722091	PTGS1	ENSMMUT00000046797	Unknown	1.42155	0.33462	0.485942	0.0597094	2.92534	0.0331801
38592	A_01_P000338	AMIGO3	ENSMMUT00000020455	ref|PREDICTED: Macaca mulatta adhesion molecule with Ig-like domain 3 (AMIGO3), mRNA [XM_001107400]	0.896057	0.202072	0.306463	0.0784937	2.92387	0.034654
21091	A_01_P1716096	CTSA	ENSMMUT00000013904	gb|PREDICTED: Macaca mulatta cathepsin A, transcript variant 3 (CTSA), mRNA [XM_001105880]	12.0105	1.98456	4.10822	1.20132	2.92352	0.0143825
37031	A_01_P1691161	LOC714840	ENSMMUT00000047571	Unknown	1.90644	0.329103	0.652192	0.158189	2.92313	0.0138872
7426	A_01_P1689676	LOC698344	ENSMMUT00000007239	ref|PREDICTED: Macaca mulatta S-adenosylhomocysteine hydrolase (AHCY), mRNA [XM_001089745]	0.605582	0.101369	0.207611	0.0773017	2.91691	0.0205369
35793	A_01_P1773296	CD44	XM_001115390	gb|PREDICTED: Macaca mulatta CD44 molecule (Indian blood group), transcript variant 10 (CD44), mRNA [XM_001115390]	0.65097	0.0839477	0.223247	0.0791948	2.91591	0.0100149
38591	A_01_P1765051	LOC708441	ENSMMUT00000047416	gb|ILLUMIGEN_MCQ_41121 Katze_MMPB2 Macaca mulatta cDNA clone IBIUW:21480 5' similar to Bases 4 to 942 highly similar to human HDAC1 (Hs.88556), mRNA sequence [CO647910]	1.56982	0.264794	0.538999	0.0820121	2.91248	0.00986816
2412	A_01_P1681846	GLIPR1	ENSMMUT00000013458	gb|PREDICTED: Macaca mulatta GLI pathogenesis-related 1, transcript variant 2 (GLIPR1), mRNA [XM_001117594]	25.8914	6.65216	8.90543	1.45739	2.90738	0.0468886
27817	A_01_P1737531	ENSMMUT00000006658	ENSMMUT00000006658	ens|lipoprotein lipase [Source:HGNC Symbol;Acc:6677] [ENSMMUT00000006658]	4.4701	0.794774	1.53943	0.421257	2.90374	0.0172907
17312	A_01_P1679081	LOC717150	ENSMMUT00000019227	ref|PREDICTED: Macaca mulatta bcl10-interacting CARD protein-like (LOC717150), mRNA [XM_001108398]	9.81064	2.21014	3.37909	1.29129	2.90334	0.0457418
19586	A_01_P1751326	ENSMMUT00000027313	ENSMMUT00000027313	ens|solute carrier family 12 (potassium/chloride transporters), member 7 [Source:HGNC Symbol;Acc:10915] [ENSMMUT00000027313]	0.611946	0.129009	0.211349	0.0133674	2.89542	0.0214249
35957	A_01_P015850	LOC714511	XR_012996	gb|PREDICTED: Macaca mulatta hypothetical LOC714511 (LOC714511), miscRNA [XR_012996]	1.49643	0.249416	0.517609	0.178999	2.89105	0.0188755
7095	A_01_P1718236	AP1B1	ENSMMUT00000030095	ref|PREDICTED: Macaca mulatta adaptor-related protein complex 1, beta 1 subunit, transcript variant 7 (AP1B1), mRNA [XM_001106103]	30.009	7.44217	10.3801	2.26831	2.89102	0.0451073
24934	A_01_P1673821	NAPSA	ENSMMUT00000038406	gb|PREDICTED: Macaca mulatta napsin-A-like (LOC719235), miscRNA [XR_091792]	1.07352	0.218873	0.371411	0.0553324	2.89039	0.020849
21556	A_01_P1754361	LOC714399	ENSMMUT00000021449	Unknown	0.934017	0.215737	0.323764	0.0375449	2.88487	0.0317111
40177	A_01_P1764871	ENSMMUT00000018178	ENSMMUT00000018178	ens|XK, Kell blood group complex subunit-related family, member 8 [Source:HGNC Symbol;Acc:25508] [ENSMMUT00000018178]	1.71013	0.368133	0.592817	0.126358	2.88476	0.0284012
13647	A_01_P1810861	LOC717591	ENSMMUT00000004075	Unknown	0.879646	0.221599	0.305372	0.0447887	2.88057	0.0440731
29201	A_01_P1711196	C17orf62	NM_001194814	ref|Macaca mulatta chromosome 17 open reading frame 62 (C17orf62), mRNA [NM_001194814]	2.81686	0.560706	0.977966	0.300625	2.88033	0.0276798
41655	A_01_P1814246	SIRPA	ENSMMUT00000009419	Unknown	1.08198	0.265985	0.376208	0.0385648	2.87603	0.0392698
15503	A_01_P000783	PYCARD	NM_001194572	ref|Macaca mulatta PYD and CARD domain containing (PYCARD), mRNA [NM_001194572]	81.6703	15.731	28.4395	3.11528	2.87172	0.0160173
32508	A_01_P004699	LOC694029	ENSMMUT00000044039	ref|PREDICTED: Macaca mulatta apolipoprotein L2-like, transcript variant 2 (LOC694029), mRNA [XM_002798347]	19.8714	3.63266	6.93497	2.47886	2.8654	0.0258955
41521	A_01_P000438	NOD2	ENSMMUT00000017096	ref|PREDICTED: Macaca mulatta nucleotide-binding oligomerization domain containing 2 (NOD2), mRNA [XM_001084287]	8.72168	2.27212	3.04599	0.291728	2.86333	0.0479586
37037	A_01_P1698131	CASP12	ENSMMUT00000023241	ens|Caspase-12 [Source:UniProtKB/Swiss-Prot;Acc:Q153Z0] [ENSMMUT00000023241]	17.9458	3.88949	6.26784	0.525726	2.86315	0.0247844
29220	A_01_P002462	AOAH	ENSMMUT00000031333	ref|PREDICTED: Macaca mulatta acyloxyacyl hydrolase, transcript variant 3 (AOAH), mRNA [XM_002803320]	74.4181	17.7479	25.9945	2.86213	2.86284	0.03588
41996	A_01_P1737151	LOC712092	ENSMMUT00000020816	ref|PREDICTED: Macaca mulatta glycophorin-C-like (LOC712092), mRNA [XM_001100989]	8.71162	2.15635	3.04483	0.306403	2.86112	0.0405629
45062	A_01_P1720861	ENSMMUT00000013644	ENSMMUT00000013644	ens|inositol polyphosphate-5-phosphatase, 145kDa [Source:HGNC Symbol;Acc:6079] [ENSMMUT00000013644]	6.21129	1.62231	2.17234	0.289247	2.85927	0.0497249
39743	A_01_P1744571	POLR1C	ENSMMUT00000040568	ref|PREDICTED: Macaca mulatta polymerase (RNA) I polypeptide C, 30kDa (POLR1C), partial mRNA [XM_001096103]	4.92452	1.15462	1.72291	0.337482	2.85826	0.0374481
23949	A_01_P008630	LOC719475	XM_001114428	ref|PREDICTED: Macaca mulatta leucine-rich repeat-containing protein 25-like, transcript variant 3 (LOC719475), mRNA [XM_001114428]	21.6939	3.23308	7.59467	1.14363	2.85647	0.00627716
37319	A_01_P015375	NOL12	ENSMMUT00000021339	ens|nucleolar protein 12 [Source:RefSeq peptide;Acc:NP_001180760] [ENSMMUT00000021339]	0.180163	0.0141025	0.0630808	0.0237979	2.85606	0.005485
14455	A_01_P1724421	SIRT3	ENSMMUT00000011868	ref|PREDICTED: Macaca mulatta sirtuin (silent mating type information regulation 2 homolog) 3 (S. cerevisiae) (SIRT3), mRNA [XM_001116486]	0.186399	0.0436718	0.0652878	0.013865	2.85505	0.0383753
6783	A_01_P1815306	A_01_P1815306	A_01_P1815306	Unknown	0.681566	0.104069	0.239762	0.0737219	2.84267	0.0133988
23997	A_01_P1802596	TBL2	ENSMMUT00000012721	ref|PREDICTED: Macaca mulatta transducin (beta)-like 2, transcript variant 2 (TBL2), mRNA [XM_001111975]	0.75027	0.172379	0.264103	0.0443108	2.84082	0.0341165
41580	A_01_P1712801	ADCY7	ENSMMUT00000004421	ref|PREDICTED: Macaca mulatta adenylate cyclase 7 (ADCY7), mRNA [XM_002802474]	5.96481	1.49232	2.10092	0.382775	2.83914	0.0460277
125	A_01_P1768531	NCSTN	ENSMMUT00000045546	Unknown	1.60956	0.260078	0.568331	0.167728	2.83207	0.0151449
15103	A_01_P1708641	HS3ST3B1	ENSMMUT00000022515	Unknown	0.120561	0.0127839	0.0425917	0.00980606	2.83062	0.00288287
11133	A_01_P005261	TYROBP	CN648808	gb|ILLUMIGEN_MCQ_31406 Katze_MMPB Macaca mulatta cDNA clone IBIUW:6242 5' similar to Bases 4 to 567 highly similar to human TYROBP (Hs.9963), mRNA sequence [CN648808]	258.535	64.334	91.3854	13.9783	2.82907	0.0441451
17154	A_01_P1790796	A_01_P1790796	A_01_P1790796	Unknown	0.176167	0.0126995	0.0622858	0.0204606	2.82836	0.00322783
21836	A_01_P1688536	ENSMMUT00000011546	ENSMMUT00000011546	ens|transmembrane protein 154 [Source:HGNC Symbol;Acc:26489] [ENSMMUT00000011546]	2.47643	0.470533	0.876664	0.121985	2.82483	0.016591
16601	A_01_P1746026	PEX7	ENSMMUT00000040065	Unknown	0.315521	0.0742937	0.111827	0.0280262	2.82151	0.0426047
734	A_01_P1708961	LOC716064	ENSMMUT00000017141	ref|PREDICTED: Macaca mulatta protein unc-119 homolog A-like (LOC716064), mRNA [XM_002800339]	3.17499	0.515114	1.12578	0.346439	2.82026	0.0163865
16185	A_01_P1804811	PPIL1	XM_001096296	ref|PREDICTED: Macaca mulatta peptidylprolyl isomerase (cyclophilin)-like 1 (PPIL1), mRNA [XM_001096296]	0.184819	0.0127233	0.06578	0.0192252	2.80966	0.00208761
45112	A_01_P1721400	AGPAT2	ENSMMUT00000029515	ref|PREDICTED: Macaca mulatta 1-acylglycerol-3-phosphate O-acyltransferase 2 (lysophosphatidic acid acyltransferase, beta), transcript variant 1 (AGPAT2), mRNA [XM_001094264]	1.43663	0.185455	0.511529	0.116084	2.8085	0.00551076
36756	A_01_P1684101	CXCR3	ENSMMUT00000047946	ens|C-X-C chemokine receptor type 3 [Source:RefSeq peptide;Acc:NP_001138512] [ENSMMUT00000047946]	0.970295	0.156143	0.345816	0.0296902	2.80581	0.00772147
7327	A_01_P1763181	ENSMMUT00000011694	ENSMMUT00000011694	ens|family with sequence similarity 53, member A [Source:HGNC Symbol;Acc:31860] [ENSMMUT00000011694]	0.273915	0.0569226	0.0976945	0.0350292	2.80379	0.0387182
24175	A_01_P1724621	LOC721041	ENSMMUT00000006832	ref|PREDICTED: Macaca mulatta troponin I, fast skeletal muscle-like (LOC721041), mRNA [XM_001117040]	1.45132	0.165793	0.518797	0.0836024	2.79747	0.00239875
32014	A_01_P1782401	A_01_P1782401	A_01_P1782401	Unknown	0.352409	0.0540704	0.126121	0.0382775	2.7942	0.0142175
25631	A_01_P1722606	ANKS6	ENSMMUT00000046515	Unknown	0.131338	0.0166278	0.0470605	0.0070873	2.79083	0.00345802
26674	A_01_P1791136	LOC100428801	XM_002798148	ref|PREDICTED: Macaca mulatta zinc finger protein 714-like (LOC100428801), mRNA [XM_002798148]	32.1816	4.86456	11.5474	3.19382	2.78692	0.0121333
40662	A_01_P1672076	CASP12	NM_001042431	ref|Macaca mulatta caspase 12 (gene/pseudogene) (CASP12), mRNA [NM_001042431]	17.5366	4.0208	6.2937	1.01221	2.78638	0.0350323
18369	A_01_P1759406	LOC709355	ENSMMUT00000028289	ref|PREDICTED: Macaca mulatta beta-galactosidase-like (LOC709355), mRNA [XM_001097877]	3.27037	0.701659	1.17471	0.123717	2.78398	0.0259022
24351	A_01_P004662	A_01_P004662	A_01_P004662	Unknown	30.3135	6.20371	10.8919	3.47285	2.78311	0.0341078
7863	A_01_P1726776	LOC718143	ENSMMUT00000004450	Unknown	19.46	3.72164	6.99484	1.00356	2.78205	0.0178239
27317	A_01_P004640	ENSMMUT00000038367	ENSMMUT00000038367	Unknown	15.3155	3.14425	5.521	1.49102	2.77404	0.0305701
39451	A_01_P1739576	LOC711259	ENSMMUT00000038294	gb|ILLUMIGEN_MCQ_60372 Katze_MMOV Macaca mulatta cDNA clone IBIUW:33017 5' similar to Bases 8 to 645 highly similar to human RPS5 (Hs.378103), mRNA sequence [DR767745]	17.4962	2.93556	6.30774	1.01784	2.77378	0.0113521
19897	A_01_P1682146	ENSMMUT00000028984	ENSMMUT00000028984	ens|coenzyme Q5 homolog, methyltransferase (S. cerevisiae) [Source:HGNC Symbol;Acc:28722] [ENSMMUT00000028984]	1.40244	0.346559	0.505703	0.109917	2.77325	0.0486907
39661	A_01_P1672076	CASP12	NM_001042431	ref|Macaca mulatta caspase 12 (gene/pseudogene) (CASP12), mRNA [NM_001042431]	18.444	4.27441	6.65624	1.07343	2.77093	0.0367955
45018	A_01_P1801651	A_01_P1801651	A_01_P1801651	Unknown	0.978425	0.236653	0.353538	0.0724306	2.76752	0.0449881
15014	A_01_P1710266	STRADA	ENSMMUT00000041193	Unknown	0.603252	0.111646	0.218014	0.0848072	2.76703	0.0333933
14098	A_01_P013430	BAG2	ENSMMUT00000025287	ref|PREDICTED: Macaca mulatta BCL2-associated athanogene 2, transcript variant 3 (BAG2), mRNA [XM_001110620]	0.450368	0.0540867	0.162829	0.07163	2.76589	0.0185171
3015	A_01_P1754401	ENSMMUT00000025383	ENSMMUT00000025383	ens|non-SMC condensin I complex, subunit G [Source:HGNC Symbol;Acc:24304] [ENSMMUT00000025383]	1.26734	0.270308	0.458286	0.0408465	2.7654	0.0252993
4446	A_01_P1754756	HPSE	ENSMMUT00000018725	ref|PREDICTED: Macaca mulatta heparanase, transcript variant 2 (HPSE), mRNA [XM_002804055]	0.345122	0.0457783	0.124961	0.0168959	2.76185	0.00405269
9510	A_01_P1826866	A_01_P1826866	A_01_P1826866	Unknown	11.3044	1.79431	4.09308	1.08313	2.76184	0.0137888
27389	A_01_P1724661	LOC721175	ENSMMUT00000001867	ref|PREDICTED: Macaca mulatta achaete-scute homolog 2-like (LOC721175), mRNA [XM_001117240]	1.77526	0.409301	0.643286	0.075696	2.75968	0.0346649
36480	A_01_P003825	TMEM171	ENSMMUT00000021637	ref|PREDICTED: Macaca mulatta transmembrane protein 171 (TMEM171), mRNA [XM_001099752]	0.151106	0.0171373	0.054925	0.0100373	2.75113	0.00287246
18965	A_01_P1709296	ENSMMUT00000012403	ENSMMUT00000012403	ens|solute carrier family 35, member B1 [Source:HGNC Symbol;Acc:20798] [ENSMMUT00000012403]	4.4906	0.64967	1.63297	0.330328	2.74997	0.00779411
26564	A_01_P1734121	ENSMMUT00000045551	ENSMMUT00000045551	ens|IQ motif containing D [Source:HGNC Symbol;Acc:25168] [ENSMMUT00000045551]	0.0945825	0.0220006	0.034421	0.00479801	2.74781	0.0369404
28347	A_01_P1734826	RSAD2	ENSMMUT00000022457	ref|PREDICTED: Macaca mulatta radical S-adenosyl methionine domain containing 2 (RSAD2), mRNA [XM_001099610]	2.38285	0.364527	0.867286	0.234896	2.74748	0.0129067
22509	A_01_P1700321	ENSMMUT00000047202	ENSMMUT00000047202	Unknown	0.3362	0.047107	0.122477	0.00778035	2.745	0.00420889
23038	A_01_P1700696	LOC720621	ENSMMUT00000003429	ref|PREDICTED: Macaca mulatta drebrin-like protein-like (LOC720621), partial mRNA [XM_001116234]	5.21953	1.13845	1.90177	0.371353	2.74456	0.0323967
24367	A_01_P1699156	GQ153404	GQ153404	gb|Macaca mulatta MHC class I antigen (Mamu-B) pseudogene mRNA, Mamu-B*nov041 allele, partial sequence. [GQ153404]	10.1032	2.26934	3.68933	1.19149	2.7385	0.0463778
9419	A_01_P1672076	CASP12	NM_001042431	ref|Macaca mulatta caspase 12 (gene/pseudogene) (CASP12), mRNA [NM_001042431]	19.1264	4.46991	6.99027	1.16307	2.73615	0.0391861
25522	A_01_P1696486	ENSMMUT00000040916	ENSMMUT00000040916	ens|MHC class II antigen [Source:RefSeq peptide;Acc:NP_001037726] [ENSMMUT00000040916]	33.402	4.7201	12.2151	4.49865	2.73449	0.0174824
10427	A_01_P1722636	C9orf156	NM_001194620	ref|Macaca mulatta chromosome 9 open reading frame 156 (C9orf156), mRNA [NM_001194620]	2.56316	0.514438	0.937547	0.0781528	2.7339	0.0204767
27044	A_01_P1713886	ENSMMUT00000032692	ENSMMUT00000032692	ens|acyl-CoA synthetase family member 3 [Source:HGNC Symbol;Acc:27288] [ENSMMUT00000032692]	0.716545	0.0979836	0.262428	0.0801967	2.73044	0.0115525
36249	A_01_P1672076	CASP12	NM_001042431	ref|Macaca mulatta caspase 12 (gene/pseudogene) (CASP12), mRNA [NM_001042431]	20.0187	4.50162	7.33872	1.19924	2.72782	0.0345584
15696	A_01_P1672076	CASP12	NM_001042431	ref|Macaca mulatta caspase 12 (gene/pseudogene) (CASP12), mRNA [NM_001042431]	19.7772	4.68001	7.25086	1.22055	2.72756	0.0412159
37907	A_01_P1813296	A_01_P1813296	A_01_P1813296	Unknown	0.11237	0.0151675	0.0412195	0.00153818	2.72614	0.00344197
37602	A_01_P009626	CARD9	ENSMMUT00000019124	Unknown	39.0219	8.32082	14.3602	2.80487	2.71736	0.0308139
15114	A_01_P1750796	GPR68	ENSMMUT00000031488	Unknown	1.55759	0.181211	0.573595	0.10854	2.71549	0.00347316
16733	A_01_P1792536	LOC722799	XR_014808	ref|PREDICTED: Macaca mulatta x-ray repair cross-complementing protein 6-like (LOC722799), partial miscRNA [XR_014808]	1.08948	0.170049	0.401576	0.0812012	2.713	0.0107005
25929	A_01_P000668	LOC705561	XR_012726	gb|PREDICTED: Macaca mulatta ubiquitin [XR_012726]	19.4473	2.79742	7.17694	2.20377	2.7097	0.0137071
10935	A_01_P1711426	CLCN7	ENSMMUT00000030288	ref|PREDICTED: Macaca mulatta chloride channel 7 (CLCN7), mRNA [XM_002802358]	4.77907	0.849079	1.76456	0.753301	2.70837	0.037736
31082	A_01_P018080	LOC712701	ENSMMUT00000024963	Unknown	0.111301	0.0259843	0.0411168	0.0051116	2.70694	0.0380174
12456	A_01_P011161	A_01_P011161	A_01_P011161	Unknown	0.96354	0.195913	0.355982	0.102395	2.70671	0.0333617
1137	A_01_P1823476	U55062	U55062	gb|Macaca mulatta MHC class I HLA-G ortholog (Mamu-G*02) pseudogene mRNA, splice variant, partial cds. [U55062]	3.12203	0.67587	1.15421	0.127332	2.7049	0.0287564
9519	A_01_P1725856	LOC712010	ENSMMUT00000021888	ref|PREDICTED: Macaca mulatta transcription factor PU.1-like (LOC712010), mRNA [XM_001100894]	0.948021	0.231685	0.350872	0.0360654	2.7019	0.0436819
20724	A_01_P1803731	ENSMMUT00000015652	ENSMMUT00000015652	Unknown	0.142203	0.0134608	0.0527268	0.00863474	2.69698	0.00138727
21825	A_01_P1677051	PYGB	ENSMMUT00000012864	Unknown	5.16765	0.767495	1.9161	0.388702	2.69697	0.00918568
2444	A_01_P1702566	LOC721178	ENSMMUT00000019549	ref|PREDICTED: Macaca mulatta DNA-directed RNA polymerases I, II, and III subunit RPABC1-like (LOC721178), mRNA [XM_001117242]	5.48257	1.01165	2.03712	0.21426	2.69133	0.0157701
22818	A_01_P012690	CKLF	ENSMMUT00000000038	Unknown	4.04269	0.601305	1.50324	0.369712	2.68932	0.0113991
11084	A_01_P1680296	IL15RA	ENSMMUT00000021237	ens|interleukin-15 receptor subunit alpha isoform 2 precursor [Source:RefSeq peptide;Acc:NP_001072985] [ENSMMUT00000021237]	19.5891	4.68177	7.28977	0.683377	2.6872	0.0406886
24129	A_01_P1817401	DNPEP	ENSMMUT00000025197	gb|PREDICTED: Macaca mulatta aspartyl aminopeptidase, transcript variant 7 (DNPEP), mRNA [XM_001103498]	3.77149	0.648119	1.40395	0.361507	2.68635	0.0188306
23479	A_01_P012525	PITPNM1	ENSMMUT00000016563	Unknown	7.01055	1.10971	2.61158	0.553911	2.68441	0.0121192
15915	A_01_P001245	RGS14	ENSMMUT00000027839	ref|PREDICTED: Macaca mulatta regulator of G-protein signaling 14, transcript variant 3 (RGS14), mRNA [XM_001089197]	6.09432	1.1822	2.27646	0.716712	2.67711	0.0327848
2277	A_01_P1748361	ENSMMUT00000005355	ENSMMUT00000005355	ens|protein tyrosine phosphatase, non-receptor type 9 [Source:HGNC Symbol;Acc:9661] [ENSMMUT00000005355]	0.77945	0.0886682	0.291375	0.0819783	2.67507	0.00678918
17329	A_01_P1705356	ENSMMUT00000006528	ENSMMUT00000006528	ens|plasminogen activator, urokinase receptor [Source:HGNC Symbol;Acc:9053] [ENSMMUT00000006528]	1.14975	0.196714	0.429901	0.120937	2.67446	0.020654
22618	A_01_P1673901	ENSMMUT00000018655	ENSMMUT00000018655	ens|leukocyte immunoglobulin-like receptor, subfamily B (with TM and ITIM domains), member 4 [Source:HGNC Symbol;Acc:6608] [ENSMMUT00000018655]	4.87906	0.957286	1.82533	0.563275	2.67298	0.0333204
14066	A_01_P1682172	P2RX4	ENSMMUT00000004981	ref|PREDICTED: Macaca mulatta p2X purinoceptor 4-like (P2RX4), mRNA [XM_001090844]	7.4733	1.63106	2.80057	0.673326	2.66849	0.0381264
18326	A_01_P005869	SUSD4	ENSMMUT00000045332	ref|PREDICTED: Macaca mulatta sushi domain containing 4, transcript variant 3 (SUSD4), mRNA [XM_001099084]	7.25329	1.58287	2.71949	0.284399	2.66716	0.030388
24591	A_01_P1716486	SLA2	ENSMMUT00000011461	ref|PREDICTED: Macaca mulatta Src-like-adaptor 2, transcript variant 1 (SLA2), mRNA [XM_001094483]	0.181613	0.0334499	0.068342	0.0174619	2.65741	0.0239504
18429	A_01_P020178	SH3BP2	ENSMMUT00000020115	ref|PREDICTED: Macaca mulatta SH3-domain binding protein 2 (SH3BP2), mRNA [XM_001088909]	7.30464	1.24773	2.75243	0.877162	2.65388	0.024489
21102	A_01_P1817611	SCLY	ENSMMUT00000025993	Unknown	0.333022	0.0593646	0.125502	0.0247982	2.65352	0.0180106
13569	A_01_P1807996	ENSMMUT00000022705	ENSMMUT00000022705	Unknown	0.493985	0.0985619	0.186225	0.0379592	2.65263	0.0268445
133	A_01_P019707	KRBA2	ENSMMUT00000042237	ref|PREDICTED: Macaca mulatta KRAB-A domain containing 2, transcript variant 3 (KRBA2), mRNA [XM_001113012]	0.851833	0.104984	0.322137	0.0771143	2.64432	0.00660272
16981	A_01_P1721291	MAN1B1	ENSMMUT00000047216	Unknown	2.35622	0.46511	0.891331	0.120736	2.64349	0.0225546
44049	A_01_P1701816	DHRSX	ENSMMUT00000016669	Unknown	7.31068	1.18367	2.76694	1.11335	2.64216	0.031322
1418	A_01_P1697136	GQ153375	GQ153375	gb|Macaca mulatta MHC class I antigen (Mamu-B) mRNA, Mamu-B*nov012 allele, partial cds. [GQ153375]	18.6692	3.86731	7.0768	1.44081	2.63809	0.0307996
20249	A_01_P1674376	PRPF8	ENSMMUT00000042437	gb|PREDICTED: Macaca mulatta PRP8 pre-mRNA processing factor 8 homolog (S. cerevisiae) (PRPF8), mRNA [XM_001117328]	15.7317	2.64004	5.96749	1.67341	2.63623	0.0204849
8268	A_01_P1769206	SMYD2	ENSMMUT00000045267	ref|PREDICTED: Macaca mulatta SET and MYND domain containing 2 (SMYD2), mRNA [XM_001106482]	1.96172	0.418156	0.744232	0.0992223	2.63589	0.0298441
23531	A_01_P1673551	LOC719551	ENSMMUT00000038528	ref|PREDICTED: Macaca mulatta protein YIF1B-like (LOC719551), mRNA [XM_002801212]	1.46106	0.273697	0.555107	0.108009	2.63203	0.0216911
43014	A_01_P018486	IRF7	NM_001136100	ref|Macaca mulatta interferon regulatory factor 7 (IRF7), mRNA [NM_001136100]	131.886	6.44884	50.1154	17.5207	2.63164	0.00466922
42538	A_01_P019919	MPZL2	ENSMMUT00000033194	Unknown	7.65834	1.67134	2.91298	0.324408	2.62904	0.0316933
41800	A_01_P1747961	PLEKHO2	ENSMMUT00000002181	Unknown	6.77948	1.18919	2.57909	0.549636	2.62863	0.0184543
5299	A_01_P1765231	LOC712259	ENSMMUT00000016745	ref|PREDICTED: Macaca mulatta UPF0500 protein C1orf216-like, transcript variant 2 (LOC712259), mRNA [XM_002802305]	0.269562	0.0274544	0.10257	0.0347506	2.62808	0.00928136
44344	A_01_P1699056	ENSMMUT00000042082	ENSMMUT00000042082	ens|major histocompatibility complex, class I, B [Source:RefSeq peptide;Acc:NP_001108436] [ENSMMUT00000042082]	73.6229	14.7135	28.0209	4.3448	2.62743	0.0248784
27088	A_01_P1704516	LOC716564	ENSMMUT00000025207	ref|PREDICTED: Macaca mulatta Fanconi anemia-associated protein of 24 kDa-like (LOC716564), mRNA [XM_001107361]	0.924902	0.20425	0.352121	0.0649007	2.62666	0.0368969
10260	A_01_P1740976	IL2RG	ENSMMUT00000047955	ens|cytokine receptor common subunit gamma [Source:RefSeq peptide;Acc:NP_001030606] [ENSMMUT00000047955]	1.02338	0.0806892	0.389943	0.0235571	2.62443	0.00028308
10471	A_01_P1672911	LOC720246	ENSMMUT00000019319	ref|PREDICTED: Macaca mulatta reticulon-4 receptor-like 1-like (LOC720246), mRNA [XM_001115477]	0.169281	0.0216145	0.0645093	0.0129047	2.62413	0.00593157
45122	A_01_P1682171	P2RX4	ENSMMUT00000004981	ref|PREDICTED: Macaca mulatta p2X purinoceptor 4-like (P2RX4), mRNA [XM_001090844]	7.44956	1.71699	2.84056	0.695349	2.62257	0.0472866
39704	A_01_P1699361	L41829	L41829	gb|Macaca mulatta MHC class I mRNA, partial cds. [L41829]	160.951	18.7975	61.6871	14.056	2.60915	0.00550567
13560	A_01_P1707946	PRPF8	ENSMMUT00000042435	gb|PREDICTED: Macaca mulatta PRP8 pre-mRNA processing factor 8 homolog (S. cerevisiae) (PRPF8), mRNA [XM_001117328]	17.6794	2.783	6.7788	1.75772	2.60804	0.0161719
36054	A_01_P1779626	A_01_P1779626	A_01_P1779626	Unknown	1.28392	0.135803	0.492488	0.0884449	2.607	0.00275672
29298	A_01_P1670916	LST1	NM_001114962	ref|Macaca mulatta leukocyte specific transcript 1 (LST1), mRNA [NM_001114962]	36.1603	3.86793	13.8803	2.10192	2.60514	0.00230807
27135	A_01_P1682991	MYO7B	ENSMMUT00000042995	ref|PREDICTED: Macaca mulatta myosin VIIB (MYO7B), mRNA [XM_002799422]	0.169126	0.00401031	0.0649385	0.0082286	2.6044	2.75668e-05
42828	A_01_P1697161	GQ153415	GQ153415	gb|Macaca mulatta MHC class I antigen (Mamu-B) mRNA, Mamu-B*nov053 allele, partial cds. [GQ153415]	69.2908	8.44096	26.6156	0.888624	2.60338	0.00238519
15634	A_01_P1675771	ORAI3	NM_001194521	ref|Macaca mulatta ORAI calcium release-activated calcium modulator 3 (ORAI3), mRNA [NM_001194521]	0.679928	0.122469	0.261176	0.0680545	2.60333	0.0243581
20767	A_01_P016981	A_01_P016981	A_01_P016981	Unknown	10.0199	2.07763	3.85641	0.342097	2.59824	0.0263842
31197	A_01_P1792111	XRRA1	ENSMMUT00000043844	Unknown	0.137065	0.0227275	0.0527615	0.00585785	2.59781	0.0114776
13213	A_01_P1753371	PRELID2	ENSMMUT00000019074	ref|PREDICTED: Macaca mulatta PRELI domain containing 2 (PRELID2), mRNA [XM_001099038]	1.08784	0.251917	0.418832	0.0142736	2.59732	0.0379564
42277	A_01_P1697376	M60547	M60547	gb|Macaca mulatta T-cell receptor rearranged beta-chain V,D,J,C regions (Mm1.14-14.69) mRNA. [M60547]	0.11042	0.0192204	0.0425167	0.00392002	2.59709	0.0134409
5048	A_01_P1697425	M87473	M87473	gb|Macaca mulatta (SIV-infected) T-cell receptor alpha chain mRNA, partial cds. [M87473]	0.615529	0.0545223	0.237281	0.0222507	2.5941	0.000672572
26580	A_01_P1720386	ENSMMUT00000024642	ENSMMUT00000024642	Unknown	1.00064	0.122537	0.386371	0.0907437	2.58984	0.0068917
13442	A_01_P1679171	CTSD	ENSMMUT00000005490	gb|PREDICTED: Macaca mulatta cathepsin D, transcript variant 3 (CTSD), mRNA [XM_001091601]	14.2315	1.02425	5.50005	1.3638	2.58751	0.00217977
42141	A_01_P1727486	ENSMMUT00000003170	ENSMMUT00000003170	Unknown	2.11506	0.389519	0.81789	0.0897344	2.586	0.0175722
7594	A_01_P1743571	ENSMMUT00000020530	ENSMMUT00000020530	Unknown	67.5653	7.95897	26.1467	8.62016	2.58409	0.0123642
29782	A_01_P1764951	SDC3	ENSMMUT00000018984	Unknown	1.01704	0.171709	0.393796	0.0401366	2.58265	0.0123025
18439	A_01_P1747901	ENSMMUT00000019654	ENSMMUT00000019654	ens|family with sequence similarity 96, member A [Source:HGNC Symbol;Acc:26235] [ENSMMUT00000019654]	12.6026	2.40471	4.88227	1.1548	2.5813	0.0275464
17491	A_01_P1764696	ENSMMUT00000000934	ENSMMUT00000000934	ens|SH3 domain binding glutamic acid-rich protein like 3 [Source:HGNC Symbol;Acc:15568] [ENSMMUT00000000934]	20.5751	1.25002	7.97885	3.30875	2.57871	0.0119086
1653	A_01_P1702751	ENSMMUT00000026263	ENSMMUT00000026263	ens|zinc finger protein 57 [Source:HGNC Symbol;Acc:13125] [ENSMMUT00000026263]	0.405672	0.0861708	0.157475	0.023109	2.57611	0.0319128
44692	A_01_P018670	DENND2D	ENSMMUT00000003500	gb|PREDICTED: Macaca mulatta DENN [XM_001102927]	8.72436	1.892	3.38819	0.440048	2.57494	0.0334215
29348	A_01_P000763	STAT5A	ENSMMUT00000014971	ens|Signal transducer and activator of transcription [Source:UniProtKB/TrEMBL;Acc:Q9N144] [ENSMMUT00000014971]	5.51391	1.21956	2.14215	0.308788	2.57401	0.0365286
36736	A_01_P1713231	DDX28	ENSMMUT00000015153	ref|PREDICTED: Macaca mulatta DEAD (Asp-Glu-Ala-Asp) box polypeptide 28 (DDX28), mRNA [XM_001097528]	1.39157	0.260722	0.541103	0.168783	2.57174	0.033813
18233	A_01_P015035	PTK2B	ENSMMUT00000026917	ref|PREDICTED: Macaca mulatta PTK2B protein tyrosine kinase 2 beta, transcript variant 5 (PTK2B), mRNA [XM_001109122]	8.11982	1.4153	3.15971	0.567837	2.5698	0.0174095
26029	A_01_P1672031	LYZ	NM_001101733	ref|Macaca mulatta lysozyme (LYZ), mRNA [NM_001101733]	28.7367	6.75939	11.1869	1.28993	2.56878	0.043471
882	A_01_P1671466	2016-06-17	NM_001048170	ref|Macaca mulatta 6-16 protein-like (6-16), mRNA [NM_001048170]	197.41	28.8133	76.9555	37.227	2.56524	0.0429799
18534	A_01_P1816796	A_01_P1816796	A_01_P1816796	Unknown	1.91181	0.268307	0.747442	0.169113	2.5578	0.0104384
34787	A_01_P1706056	POLD1	ENSMMUT00000038403	Unknown	0.978761	0.180028	0.38269	0.0998883	2.55758	0.0275063
35562	A_01_P1673301	ENSMMUT00000007178	ENSMMUT00000007178	ens|zinc finger protein 564 [Source:HGNC Symbol;Acc:31106] [ENSMMUT00000007178]	2.59334	0.626071	1.0152	0.0793322	2.55451	0.0464836
18281	A_01_P001700	IL2RG	NM_001035529	ref|Macaca mulatta interleukin 2 receptor, gamma (IL2RG), mRNA [NM_001035529]	3.10865	0.140542	1.2172	0.116354	2.55393	4.71537e-05
7430	A_01_P1788716	A_01_P1788716	A_01_P1788716	Unknown	0.71646	0.163618	0.280782	0.0390702	2.55166	0.0412143
41060	A_01_P1678276	ENSMMUT00000032018	ENSMMUT00000032018	ens|dipeptidyl-peptidase 7 [Source:HGNC Symbol;Acc:14892] [ENSMMUT00000032018]	12.387	2.34162	4.85665	1.0164	2.55053	0.0256142
9381	A_01_P009985	LOC717032	ENSMMUT00000013610	ref|PREDICTED: Macaca mulatta uncharacterized glycosyltransferase AGO61-like (LOC717032), mRNA [XM_001108195]	0.978243	0.158769	0.38418	0.120848	2.54631	0.0247222
987	A_01_P1676536	ENSMMUT00000026535	ENSMMUT00000026535	ens|chromosome 20 open reading frame 201 [Source:HGNC Symbol;Acc:33718] [ENSMMUT00000026535]	1.04071	0.249607	0.408943	0.0485606	2.54487	0.0475179
33040	A_01_P006161	CB551618	CB551618	gb|MMSP0057_A06 MMSP Macaca mulatta cDNA, mRNA sequence [CB551618]	69.7337	12.3643	27.501	4.26587	2.53567	0.0179347
34109	A_01_P1744126	ENSMMUT00000000986	ENSMMUT00000000986	ens|ets variant 7 [Source:HGNC Symbol;Acc:18160] [ENSMMUT00000000986]	0.917038	0.0632008	0.361683	0.109704	2.53548	0.0046357
22829	A_01_P1706621	ENSMMUT00000038323	ENSMMUT00000038323	Unknown	0.164398	0.0244011	0.064962	0.0210441	2.53068	0.0214986
25250	A_01_P1803601	A_01_P1803601	A_01_P1803601	Unknown	5.45332	0.602684	2.15531	0.756545	2.53018	0.0143248
28635	A_01_P005228	A_01_P005228	A_01_P005228	Unknown	0.236801	0.0502645	0.0936378	0.0115098	2.52891	0.0321517
20709	A_01_P1788986	A_01_P1788986	A_01_P1788986	Unknown	5.43921	0.36537	2.15104	0.239791	2.52864	0.000285531
25905	A_01_P1829806	ENSMMUT00000016369	ENSMMUT00000016369	ens|Major histocompatibility complex, class I, B [Source:UniProtKB/TrEMBL;Acc:Q5TM29] [ENSMMUT00000016369]	106.029	12.5838	41.9587	10.1712	2.52698	0.00745395
22391	A_01_P1671466	2016-06-17	NM_001048170	ref|Macaca mulatta 6-16 protein-like (6-16), mRNA [NM_001048170]	194.692	28.861	77.1112	38.1881	2.52482	0.0493617
3105	A_01_P1722741	GLIPR2	ENSMMUT00000014262	ref|PREDICTED: Macaca mulatta GLI pathogenesis-related 2 (GLIPR2), mRNA [XM_001082438]	37.6403	5.19042	14.9086	1.19307	2.52474	0.00527327
21203	A_01_P1703071	TNFSF14	ENSMMUT00000012148	ref|PREDICTED: Macaca mulatta tumor necrosis factor (ligand) superfamily, member 14, transcript variant 2 (TNFSF14), mRNA [XM_001089169]	0.14156	0.0251573	0.056177	0.0066854	2.51989	0.0168202
9903	A_01_P1718856	LOC713892	ENSMMUT00000013567	ref|PREDICTED: Macaca mulatta serine hydrolase-like protein 2-like (LOC713892), mRNA [XM_001103385]	0.331406	0.0626853	0.131622	0.0345871	2.51786	0.0315565
26069	A_01_P1681546	TMBIM6	NM_001195449	ref|Macaca mulatta transmembrane BAX inhibitor motif containing 6 (TMBIM6), mRNA [NM_001195449]	56.4645	6.60538	22.4463	3.14967	2.51554	0.00350869
29322	A_01_P1730043	ENSMMUT00000021196	ENSMMUT00000021196	ref|PREDICTED: Macaca mulatta x-ray repair cross-complementing protein 6-like (XRCC6), miscRNA [XR_011123]	1.11438	0.18967	0.443383	0.082646	2.51335	0.0176163
22248	A_01_P1702291	MAMU-A	NM_001171838	ref|Macaca mulatta MHC class I antigen (MAMU-A), mRNA [NM_001171838]	62.0438	8.04827	24.6886	2.65845	2.51305	0.0045331
33165	A_01_P1729511	NDST2	ENSMMUT00000042845	ref|PREDICTED: Macaca mulatta N-deacetylase/N-sulfotransferase (heparan glucosaminyl) 2 (NDST2), mRNA [XM_001104406]	2.81386	0.621133	1.11978	0.255624	2.51287	0.0451551
4812	A_01_P1699216	GQ153423	GQ153423	gb|Macaca mulatta MHC class I antigen (Mamu-B) mRNA, Mamu-B*nov061 allele, partial cds. [GQ153423]	64.4447	13.9883	25.6556	5.15824	2.51191	0.040569
7968	A_01_P1693916	C22orf28	NM_001194558	ref|Macaca mulatta chromosome 22 open reading frame 28 (C22orf28), mRNA [NM_001194558]	8.98492	1.44064	3.5783	1.00978	2.51095	0.0218526
21839	A_01_P1819941	ENSMMUT00000021110	ENSMMUT00000021110	gb|PREDICTED: Macaca mulatta ArfGAP with RhoGAP domain, ankyrin repeat and PH domain 1, transcript variant 4 (ARAP1), mRNA [XM_001114962]	3.10298	0.645489	1.23635	0.306279	2.5098	0.0399798
28504	A_01_P1696606	MAMU-DPB	NM_001134293	ref|Macaca mulatta major histocompatibility complex, class II, DP beta (MAMU-DPB), mRNA [NM_001134293]	193.484	17.5336	77.1099	26.4536	2.5092	0.0104932
23403	A_01_P1778344	A_01_P1778344	A_01_P1778344	Unknown	4.82566	0.80938	1.9233	0.415921	2.50905	0.0188498
20423	A_01_P1675336	CANT1	ENSMMUT00000040937	Unknown	0.53984	0.0872385	0.215203	0.0472576	2.50852	0.0169913
15916	A_01_P015021	NAT1	ENSMMUT00000008285	Unknown	0.37756	0.0871671	0.150623	0.0300144	2.50666	0.0490112
3994	A_01_P1754141	ENSMMUT00000012782	ENSMMUT00000012782	ens|mannosyl (alpha-1,3-)-glycoprotein beta-1,2-N-acetylglucosaminyltransferase [Source:HGNC Symbol;Acc:7044] [ENSMMUT00000012782]	17.9912	3.83617	7.18726	1.9958	2.50321	0.0466264
12775	A_01_P1689851	ENSMMUT00000030477	ENSMMUT00000030477	gb|PREDICTED: Macaca mulatta 40S ribosomal protein SA-like (LOC709858), miscRNA [XR_012265]	45.5095	8.41831	18.2391	2.17408	2.49516	0.0201572
6093	A_01_P004196	ISG20	ENSMMUT00000010744	ref|PREDICTED: Macaca mulatta interferon stimulated exonuclease gene 20kDa, transcript variant 3 (ISG20), mRNA [XM_001090239]	21.0074	4.11892	8.42176	2.25359	2.49442	0.0365082
5196	A_01_P1740671	MAGED2	ENSMMUT00000048005	Unknown	37.5395	6.66328	15.0699	4.08009	2.49103	0.0282104
15333	A_01_P1703916	ANKLE1	ENSMMUT00000022802	ref|PREDICTED: Macaca mulatta ankyrin repeat and LEM domain containing 1, transcript variant 1 (ANKLE1), mRNA [XM_001114324]	0.130218	0.0230171	0.0522825	0.0103062	2.49065	0.0213795
10594	A_01_P1671466	2016-06-17	NM_001048170	ref|Macaca mulatta 6-16 protein-like (6-16), mRNA [NM_001048170]	204.346	28.9531	82.0455	40.3466	2.49064	0.0489365
18721	A_01_P1681986	PLXNC1	ENSMMUT00000025627	gb|PREDICTED: Macaca mulatta plexin C1 (PLXNC1), mRNA [XM_001105619]	2.16902	0.437902	0.871167	0.117911	2.48979	0.028731
6403	A_01_P1705106	LOC700539	ENSMMUT00000031979	Unknown	0.10458	0.0108207	0.0420315	0.00146856	2.48813	0.00122871
27286	A_01_P1708766	SREBF1	ENSMMUT00000032888	Unknown	1.54478	0.154011	0.621147	0.201611	2.48697	0.0108277
20622	A_01_P1763931	ENSMMUT00000032405	ENSMMUT00000032405	ens|phosphogluconate dehydrogenase [Source:HGNC Symbol;Acc:8891] [ENSMMUT00000032405]	7.1742	0.923159	2.88482	0.737484	2.48688	0.0109619
532	A_01_P012838	A_01_P012838	A_01_P012838	Unknown	25.7959	5.77206	10.3768	1.21968	2.48591	0.0399263
30114	A_01_P1718896	PACSIN2	ENSMMUT00000007636	Unknown	0.933494	0.151247	0.37554	0.0402453	2.48574	0.0118557
3456	A_01_P1716551	ENSMMUT00000029479	ENSMMUT00000029479	ens|copine I [Source:HGNC Symbol;Acc:2314] [ENSMMUT00000029479]	6.16066	0.847001	2.48121	0.575506	2.48293	0.0114605
28314	A_01_P1747136	ENSMMUT00000012086	ENSMMUT00000012086	ref|PREDICTED: Macaca mulatta PRELI domain-containing protein 1, mitochondrial-like (PX19), miscRNA [XR_010756]	0.644752	0.143912	0.260026	0.0469791	2.47957	0.0439996
18593	A_01_P1721626	SURF4	NM_001194793	ref|Macaca mulatta surfeit 4 (SURF4), mRNA [NM_001194793]	6.21943	0.955404	2.50972	0.353525	2.47814	0.0108146
31014	A_01_P1697606	U04588	U04588	gb|Macaca mulatta clone IR34 T cell receptor beta chain mRNA, partial cds. [U04588]	0.0982935	0.0221962	0.0396683	0.00670912	2.47789	0.0447849
26857	A_01_P1775196	LOC711259	ENSMMUT00000038294	gb|ILLUMIGEN_MCQ_60372 Katze_MMOV Macaca mulatta cDNA clone IBIUW:33017 5' similar to Bases 8 to 645 highly similar to human RPS5 (Hs.378103), mRNA sequence [DR767745]	63.9236	12.3902	25.8045	4.67022	2.47722	0.0281003
38393	A_01_P1749466	PSME1	ENSMMUT00000017478	gb|ILLUMIGEN_MCQ_749 Katze_MMPL2 Macaca mulatta cDNA 5' similar to human TFPI2 (Hs.438231), mRNA sequence [CK230426]	79.7895	11.5356	32.2391	2.73334	2.47493	0.00703055
19603	A_01_P1793721	ENSMMUT00000032405	ENSMMUT00000032405	ens|phosphogluconate dehydrogenase [Source:HGNC Symbol;Acc:8891] [ENSMMUT00000032405]	6.96252	0.896414	2.81687	0.65247	2.47172	0.00963259
21723	A_01_P1789136	PLCL2	XM_001084228	ref|PREDICTED: Macaca mulatta phospholipase C-like 2 (PLCL2), mRNA [XM_001084228]	4.69032	1.01567	1.8976	0.151805	2.4717	0.0346702
40403	A_01_P1750416	ZFYVE1	ENSMMUT00000039691	Unknown	0.274363	0.0509651	0.111084	0.0391952	2.46987	0.0441061
15120	A_01_P1679726	LOC709838	ENSMMUT00000010855	gb|PREDICTED: Macaca mulatta tripeptidyl-peptidase 1-like, transcript variant 1 (LOC709838), mRNA [XM_001108748]	7.08784	1.31562	2.87147	0.453014	2.46836	0.0230909
12495	A_01_P1699331	MAMU-E	NM_001114966	ref|Macaca mulatta major histocompatibility complex, class I, E (MAMU-E), mRNA [NM_001114966]	84.2579	6.07985	34.1541	6.40797	2.46699	0.00129254
15643	A_01_P1685361	STX11	ENSMMUT00000027315	Unknown	3.03754	0.436776	1.23137	0.315547	2.4668	0.0153815
41356	A_01_P016651	LMNB1	ENSMMUT00000001189	ref|PREDICTED: Macaca mulatta lamin B1, transcript variant 2 (LMNB1), mRNA [XM_001097340]	0.320696	0.0288612	0.13007	0.0459326	2.46556	0.0126097
18304	A_01_P1676876	PLAGL2	ENSMMUT00000000169	Unknown	1.14631	0.152692	0.465063	0.127609	2.46484	0.014084
17495	A_01_P1678431	NEK6	ENSMMUT00000046842	gb|PREDICTED: Macaca mulatta NIMA (never in mitosis gene a)-related kinase 6, transcript variant 1 (NEK6), mRNA [XM_002799978]	8.98773	1.95585	3.64974	0.758281	2.46257	0.0438029
35592	A_01_P1767511	NUDT17	ENSMMUT00000023507	ref|PREDICTED: Macaca mulatta nudix (nucleoside diphosphate linked moiety X)-type motif 17 (NUDT17), mRNA [XM_001089939]	1.38083	0.180147	0.562314	0.204927	2.45562	0.0240128
38567	A_01_P1799271	A_01_P1799271	A_01_P1799271	Unknown	1.13973	0.215578	0.465234	0.0915229	2.4498	0.0280589
38731	A_01_P005614	SNX2	ENSMMUT00000041173	gb|PREDICTED: Macaca mulatta sorting nexin 2, transcript variant 5 (SNX2), mRNA [XM_001092244]	21.825	4.73237	8.92002	1.75379	2.44674	0.0430811
2727	A_01_P1731461	NCAPD2	ENSMMUT00000026257	ref|PREDICTED: Macaca mulatta non-SMC condensin I complex, subunit D2, transcript variant 2 (NCAPD2), mRNA [XM_001104874]	0.229266	0.0433386	0.0937132	0.0184223	2.44646	0.0281133
27967	A_01_P007292	A_01_P007292	A_01_P007292	Unknown	2.23061	0.320775	0.9124	0.106508	2.44477	0.00798322
33946	A_01_P1717601	LOC718034	ENSMMUT00000019056	Unknown	0.366636	0.0483249	0.150087	0.0377203	2.44283	0.0123317
31042	A_01_P1724681	LOC721211	ENSMMUT00000010843	ref|PREDICTED: Macaca mulatta potassium voltage-gated channel subfamily KQT member 1-like (LOC721211), mRNA [XM_002799447]	41.3976	8.28012	16.9546	3.43488	2.44168	0.0343357
9335	A_01_P1731481	ZNF384	ENSMMUT00000023877	Unknown	0.846224	0.114946	0.346664	0.1024	2.44105	0.0175742
4334	A_01_P1677866	LOC701024	ENSMMUT00000026666	gb|PREDICTED: Macaca mulatta aldehyde oxidase-like (LOC701024), mRNA [XM_001089327]	4.16363	0.453626	1.70577	0.131783	2.44091	0.00200872
11657	A_01_P1766596	MCOLN2	ENSMMUT00000021595	ref|PREDICTED: Macaca mulatta mucolipin 2 (MCOLN2), mRNA [XM_001107980]	0.13766	0.026703	0.056429	0.0152685	2.43953	0.0384991
24347	A_01_P1676636	ENSMMUT00000000102	ENSMMUT00000000102	gb|PREDICTED: Macaca mulatta cleavage stimulation factor, 3' pre-RNA, subunit 1, 50kDa, transcript variant 1 (CSTF1), mRNA [XM_001094819]	2.02589	0.365538	0.830889	0.168947	2.43822	0.0250373
22262	A_01_P003922	NINJ1	NM_001194415	ref|Macaca mulatta ninjurin 1 (NINJ1), mRNA [NM_001194415]	425.29	63.1083	174.525	34.2475	2.43683	0.0129449
18379	A_01_P1810251	A_01_P1810251	A_01_P1810251	Unknown	0.116904	0.0105466	0.0479755	0.0150556	2.43675	0.00951221
294	A_01_P006930	COTL1	ENSMMUT00000009833	gb|PREDICTED: Macaca mulatta coactosin-like protein-like, transcript variant 2 (LOC715376), mRNA [XM_001112723]	53.6132	9.12723	22.0036	3.60552	2.43656	0.0181142
191	A_01_P1716666	ENSMMUT00000024499	ENSMMUT00000024499	Unknown	6.61151	1.21751	2.71534	0.368111	2.43487	0.022135
43619	A_01_P1741236	ENSMMUT00000011930	ENSMMUT00000011930	Unknown	1.38218	0.198136	0.568509	0.0576558	2.43124	0.00759756
15351	A_01_P1675346	GAA	ENSMMUT00000013383	gb|PREDICTED: Macaca mulatta glucosidase, alpha; acid, transcript variant 2 (GAA), mRNA [XM_001109980]	4.97668	1.06128	2.04768	0.470468	2.43041	0.0450994
4940	A_01_P1733436	EEFSEC	ENSMMUT00000045923	ref|PREDICTED: Macaca mulatta eukaryotic elongation factor, selenocysteine-tRNA-specific, transcript variant 4 (EEFSEC), mRNA [XM_001098682]	0.355509	0.0563051	0.146319	0.0416001	2.42969	0.0243773
40437	A_01_P1675881	LOC698345	ENSMMUT00000039278	ref|PREDICTED: Macaca mulatta v-type proton ATPase subunit d 1-like (LOC698345), mRNA [XM_001091627]	3.56205	0.583453	1.4673	0.393247	2.42762	0.024727
33266	A_01_P018030	CIDEC	ENSMMUT00000014468	Unknown	3.73215	0.0544274	1.53818	0.244964	2.42634	0.000123907
41627	A_01_P1753431	ENSMMUT00000040881	ENSMMUT00000040881	Unknown	0.219092	0.0344929	0.090333	0.0188702	2.42538	0.0169308
12063	A_01_P006923	CDCA3	NM_001194737	ref|Macaca mulatta cell division cycle associated 3 (CDCA3), mRNA [NM_001194737]	0.743544	0.138021	0.306653	0.0485286	2.42471	0.0244402
18731	A_01_P003274	IKZF1	XM_001082388	gb|PREDICTED: Macaca mulatta DNA-binding protein Ikaros-like, transcript variant 1 (IKZF1), mRNA [XM_001082388]	5.97914	1.09885	2.46815	0.255926	2.42252	0.0207994
41757	A_01_P1742761	BPHL	ENSMMUT00000041505	Unknown	2.98696	0.593046	1.23446	0.272453	2.41966	0.0362802
26049	A_01_P007075	SYK	ENSMMUT00000002471	ref|PREDICTED: Macaca mulatta spleen tyrosine kinase, transcript variant 6 (SYK), mRNA [XM_001101034]	48.3002	10.2746	19.9779	3.71459	2.41768	0.0410834
23931	A_01_P016696	REPIN1	ENSMMUT00000031849	gb|PREDICTED: Macaca mulatta replication initiator 1, transcript variant 2 (REPIN1), mRNA [XM_001097432]	8.50376	1.65692	3.51819	1.18315	2.41708	0.0498771
42175	A_01_P001132	IKZF3	ENSMMUT00000024375	Unknown	0.917209	0.112082	0.379486	0.0570271	2.41698	0.00522881
27738	A_01_P1727341	CASP5	ENSMMUT00000013760	Unknown	5.88007	0.883477	2.4352	0.626317	2.41462	0.0190524
15073	A_01_P000852	ENSMMUT00000024803	ENSMMUT00000024803	ens|GTPase, IMAP family member 7 [Source:HGNC Symbol;Acc:22404] [ENSMMUT00000024803]	2.50242	0.54923	1.03662	0.205279	2.41402	0.0465326
9265	A_01_P1829856	LOC721409	XM_001117548	ref|PREDICTED: Macaca mulatta chymotrypsin-like elastase family member 2A-like (LOC721409), partial mRNA [XM_001117548]	2.58732	0.399507	1.07199	0.221021	2.41356	0.0160255
29635	A_01_P1731076	ENSMMUT00000007586	ENSMMUT00000007586	Unknown	0.226533	0.0461043	0.093968	0.02249	2.41075	0.0415311
4476	A_01_P1809001	TMED9	NM_001193984	ref|Macaca mulatta transmembrane emp24 protein transport domain containing 9 (TMED9), mRNA [NM_001193984]	15.7532	2.02816	6.53773	1.30392	2.40959	0.00873989
27599	A_01_P1700076	U55065	U55065	gb|Macaca mulatta MHC class I HLA-G ortholog (Mamu-G*01) pseudogene mRNA, splice variant, partial cds. [U55065]	327.594	31.0567	136.026	28.3579	2.40832	0.00387094
27328	A_01_P1746591	ZBTB24	ENSMMUT00000005206	ref|PREDICTED: Macaca mulatta zinc finger and BTB domain containing 24 (ZBTB24), mRNA [XM_001088667]	0.474263	0.0733013	0.196966	0.0292758	2.40785	0.0126231
15950	A_01_P014655	LOC709745	ENSMMUT00000018011	ref|PREDICTED: Macaca mulatta voltage-gated hydrogen channel 1-like, transcript variant 4 (LOC709745), mRNA [XM_001108107]	31.2495	6.82769	12.9818	3.00413	2.40717	0.0498612
21172	A_01_P1753816	ENSMMUT00000009531	ENSMMUT00000009531	ens|serine/threonine kinase 10 [Source:HGNC Symbol;Acc:11388] [ENSMMUT00000009531]	0.780762	0.165578	0.324441	0.0353308	2.40648	0.0358017
10599	A_01_P1808496	PDGFRB	ENSMMUT00000016184	ref|PREDICTED: Macaca mulatta platelet-derived growth factor receptor, beta polypeptide, transcript variant 2 (PDGFRB), mRNA [XM_001107595]	1.58223	0.350702	0.658028	0.0589797	2.4045	0.0407285
20024	A_01_P002823	ENSMMUT00000021419	ENSMMUT00000021419	ens|globoside alpha-1,3-N-acetylgalactosaminyltransferase 1 [Source:HGNC Symbol;Acc:20460] [ENSMMUT00000021419]	2.7208	0.319153	1.13239	0.426632	2.4027	0.0245968
39804	A_01_P010736	PSENEN	NM_001194826	ref|Macaca mulatta presenilin enhancer 2 homolog (C. elegans) (PSENEN), mRNA [NM_001194826]	16.1008	1.92077	6.70564	1.23848	2.40109	0.00628002
40157	A_01_P1762911	ENSMMUT00000009351	ENSMMUT00000009351	ens|ATP-binding cassette, sub-family F (GCN20), member 2 [Source:HGNC Symbol;Acc:71] [ENSMMUT00000009351]	2.83521	0.369744	1.18187	0.2431	2.39893	0.00966394
6521	A_01_P009492	EVI2B	ENSMMUT00000012029	Unknown	3.91343	0.805785	1.63148	0.220006	2.3987	0.0340973
4226	A_01_P1749041	TM2D3	ENSMMUT00000000407	ref|PREDICTED: Macaca mulatta TM2 domain containing 3, transcript variant 4 (TM2D3), mRNA [XM_001086181]	22.8891	3.06468	9.54781	2.13013	2.39731	0.0117192
40723	A_01_P1765011	TMEM39B	ENSMMUT00000047424	ref|PREDICTED: Macaca mulatta transmembrane protein 39B, transcript variant 4 (TMEM39B), mRNA [XM_001101373]	5.22324	0.852769	2.18155	0.397385	2.39427	0.0178424
42098	A_01_P1671326	LOC574097	NM_001032805	ref|Macaca mulatta Mn-superoxide dismutase (LOC574097), mRNA [NM_001032805]	23.2043	3.11668	9.69364	0.227395	2.39376	0.004964
38950	A_01_P1804156	A_01_P1804156	A_01_P1804156	Unknown	1.43631	0.132336	0.600085	0.162039	2.39351	0.00714315
22930	A_01_P011322	UBQLN3	ENSMMUT00000030035	ref|PREDICTED: Macaca mulatta ubiquilin 3, transcript variant 1 (UBQLN3), mRNA [XM_001111211]	0.56801	0.117146	0.237558	0.0110527	2.39104	0.030821
22486	A_01_P1815371	A_01_P1815371	A_01_P1815371	Unknown	2.05345	0.431156	0.858827	0.228901	2.39099	0.0499782
8813	A_01_P1823171	A_01_P1823171	A_01_P1823171	Unknown	2.54817	0.338006	1.06683	0.221405	2.38855	0.0105027
16000	A_01_P005277	LOC700208	ENSMMUT00000043365	ref|PREDICTED: Macaca mulatta epithelial-stromal interaction protein 1-like (LOC700208), mRNA [XM_002800731]	20.73	4.37698	8.68583	1.55668	2.38665	0.0410671
12527	A_01_P1700421	LOC720299	ENSMMUT00000025408	ref|PREDICTED: Macaca mulatta DDB1- and CUL4-associated factor 7-like (LOC720299), partial mRNA [XM_001115603]	0.883652	0.158127	0.370279	0.0815729	2.38645	0.0278646
7904	A_01_P1807021	ACOX3	ENSMMUT00000042461	ref|PREDICTED: Macaca mulatta acyl-Coenzyme A oxidase 3, pristanoyl (ACOX3), mRNA [XM_001118756]	0.205171	0.0274904	0.0860718	0.0147558	2.38372	0.0087889
29163	A_01_P1711031	LOC718353	ENSMMUT00000004879	ref|PREDICTED: Macaca mulatta hypothetical LOC718353 (LOC718353), mRNA [XM_001110906]	1.83399	0.277366	0.769486	0.201508	2.3834	0.0209824
22393	A_01_P1724666	TSPAN32	ENSMMUT00000044750	Unknown	3.08177	0.537348	1.29363	0.189203	2.38227	0.0200977
23493	A_01_P1698521	MAMU-B18	NM_001114964	ref|Macaca mulatta major histocompatibility complex, class I, B (MAMU-B18), mRNA [NM_001114964]	320.144	36.5937	134.484	27.3651	2.38055	0.00662706
21212	A_01_P1776936	A_01_P1776936	A_01_P1776936	Unknown	0.115452	0.0232385	0.048504	0.0054922	2.38026	0.0310131
12930	A_01_P1675146	ICAM2	NM_001195389	ref|Macaca mulatta intercellular adhesion molecule 2 (ICAM2), mRNA [NM_001195389]	11.6519	1.28008	4.89844	1.03883	2.3787	0.00638189
1789	A_01_P1708261	ENSMMUT00000008690	ENSMMUT00000008690	ens|ArfGAP with coiled-coil, ankyrin repeat and PH domains 1 [Source:HGNC Symbol;Acc:16467] [ENSMMUT00000008690]	0.934847	0.202639	0.393068	0.0522531	2.37833	0.0412716
7970	A_01_P006788	PLK4	ENSMMUT00000004697	ref|PREDICTED: Macaca mulatta polo-like kinase 4, transcript variant 1 (PLK4), mRNA [XM_001105577]	0.147278	0.0283205	0.0619285	0.0171358	2.3782	0.0418563
30822	A_01_P012614	LRRC61	NM_001193828	ref|Macaca mulatta leucine rich repeat containing 61 (LRRC61), mRNA [NM_001193828]	2.79431	0.491928	1.17564	0.275349	2.37685	0.0283798
911	A_01_P1712396	ENSMMUT00000001016	ENSMMUT00000001016	ens|ceroid-lipofuscinosis, neuronal 3 [Source:HGNC Symbol;Acc:2074] [ENSMMUT00000001016]	13.2467	2.05202	5.57371	1.33638	2.37663	0.0202388
25534	A_01_P010451	HMOX1	ENSMMUT00000044045	gb|PREDICTED: Macaca mulatta heme oxygenase (decycling) 1 (HMOX1), mRNA [XM_001113241]	86.1887	13.0079	36.2796	6.42792	2.37568	0.0138048
17203	A_01_P1696604	MAMU-DPB	EU305665	gb|Macaca mulatta MHC class II antigen (Mamu-DPB) mRNA, Mamu-DPB1*12 allele, complete cds. [EU305665]	159.448	16.7286	67.1252	24.3875	2.37539	0.0205374
36416	A_01_P1699126	LOC100424348	ENSMMUT00000043706	ens|MHC class I antigen [Source:UniProtKB/TrEMBL;Acc:Q70PK6] [ENSMMUT00000043706]	10.5431	2.01032	4.44236	1.38882	2.3733	0.0467294
4349	A_01_P1697131	LOC100424348	ENSMMUT00000043706	ens|MHC class I antigen [Source:UniProtKB/TrEMBL;Acc:Q70PK6] [ENSMMUT00000043706]	10.486	1.61912	4.41871	1.54199	2.37309	0.0349399
35674	A_01_P1720601	ENSMMUT00000027571	ENSMMUT00000027571	Unknown	6.52661	0.966968	2.75028	0.581601	2.37308	0.0154839
21134	A_01_P1733218	ENSMMUT00000046095	ENSMMUT00000046095	Unknown	0.743678	0.0691517	0.313437	0.0603549	2.37266	0.00336979
3575	A_01_P1743316	PRSS16	ENSMMUT00000023914	Unknown	0.365274	0.0444442	0.154021	0.0116649	2.37158	0.00370175
41950	A_01_P1671511	MAMU-DPB	NM_001134293	ref|Macaca mulatta major histocompatibility complex, class II, DP beta (MAMU-DPB), mRNA [NM_001134293]	93.9654	12.4315	39.6297	15.2282	2.37109	0.0326789
5078	A_01_P000604	CXCR6	ENSMMUT00000046067	ens|C-X-C chemokine receptor type 6 [Source:UniProtKB/Swiss-Prot;Acc:Q9XT45] [ENSMMUT00000046067]	0.338465	0.0556046	0.142784	0.0128308	2.37048	0.0139874
40789	A_01_P1675736	ENSMMUT00000022693	ENSMMUT00000022693	ens|sialophorin [Source:HGNC Symbol;Acc:11249] [ENSMMUT00000022693]	0.716472	0.122558	0.302261	0.0422323	2.37038	0.0187101
18174	A_01_P1823596	SIRT4	XM_001115744	ref|PREDICTED: Macaca mulatta sirtuin (silent mating type information regulation 2 homolog) 4 (S. cerevisiae) (SIRT4), partial mRNA [XM_001115744]	0.386854	0.0613944	0.163478	0.0441065	2.36639	0.0254513
31718	A_01_P1679241	DPP3	ENSMMUT00000015596	Unknown	1.34196	0.235997	0.567472	0.119532	2.3648	0.0263672
16627	A_01_P1671391	TICAM1	NM_001130428	ref|Macaca mulatta toll-like receptor adaptor molecule 1 (TICAM1), mRNA [NM_001130428]	0.445355	0.0877405	0.188408	0.0537471	2.36379	0.0467041
33156	A_01_P1683931	ARAF	ENSMMUT00000015986	ref|PREDICTED: Macaca mulatta v-raf murine sarcoma 3611 viral oncogene homolog, transcript variant 5 (ARAF), mRNA [XM_001095044]	2.60385	0.312033	1.10175	0.273044	2.36338	0.0110607
28305	A_01_P019562	LOC713997	ENSMMUT00000012023	ref|PREDICTED: Macaca mulatta transmembrane protein 176B-like (LOC713997), mRNA [XM_002803521]	69.0656	15.0441	29.2266	4.73081	2.36311	0.0449098
20454	A_01_P1724786	ENSMMUT00000016774	ENSMMUT00000016774	ens|7-dehydrocholesterol reductase [Source:HGNC Symbol;Acc:2860] [ENSMMUT00000016774]	0.508101	0.0950781	0.215129	0.0712735	2.36185	0.0487513
10920	A_01_P1699541	NRM	NM_001105167	ref|Macaca mulatta nurim (nuclear envelope membrane protein) (NRM), mRNA [NM_001105167]	1.95676	0.263873	0.829484	0.190436	2.35901	0.0133995
45022	A_01_P005324	CXCL11	ENSMMUT00000029393	ens|C-X-C motif chemokine 11 [Source:RefSeq peptide;Acc:NP_001028122] [ENSMMUT00000029393]	2.11574	0.455307	0.897736	0.19524	2.35675	0.0492114
21655	A_01_P012079	ABHD1	ENSMMUT00000003394	ref|PREDICTED: Macaca mulatta abhydrolase domain containing 1 (ABHD1), mRNA [XM_001090188]	14.0094	2.05034	5.95463	1.01933	2.35268	0.0125529
34296	A_01_P1699136	GQ153400	GQ153400	gb|Macaca mulatta Mamu-B mRNA, Mamu-B*nov037 allele, partial sequence. [GQ153400]	76.6693	14.9218	32.5969	7.92522	2.35204	0.0402026
11172	A_01_P1750476	LIN52	ENSMMUT00000017783	ref|PREDICTED: Macaca mulatta lin-52 homolog (C. elegans) (LIN52), mRNA [XM_001093490]	0.234235	0.0357614	0.0996718	0.0171455	2.35006	0.0146215
43925	A_01_P1719191	LOC720679	ENSMMUT00000002487	ref|PREDICTED: Macaca mulatta protein SCO2 homolog, mitochondrial-like, transcript variant 2 (LOC720679), mRNA [XM_002798425]	15.3626	2.97807	6.54281	1.91731	2.34801	0.0471539
37370	A_01_P1708631	ENSMMUT00000042192	ENSMMUT00000042192	ref|PREDICTED: Macaca mulatta zinc finger protein 18, transcript variant 2 (ZNF18), mRNA [XM_001114156]	1.33032	0.26021	0.566811	0.121122	2.34703	0.037517
2234	A_01_P1709691	STARD3	ENSMMUT00000001900	gb|PREDICTED: Macaca mulatta StAR-related lipid transfer (START) domain containing 3, transcript variant 1 (STARD3), mRNA [XM_001089498]	5.33579	0.966125	2.27851	0.720941	2.34179	0.0443086
23653	A_01_P010021	ENSMMUT00000028141	ENSMMUT00000028141	ens|major histocompatibility complex, class I-related [Source:HGNC Symbol;Acc:4975] [ENSMMUT00000028141]	1.03012	0.194832	0.439887	0.114725	2.34179	0.0400934
5556	A_01_P1682426	LOC699775	ENSMMUT00000027729	gb|PREDICTED: Macaca mulatta transmembrane protein 214-like (LOC706657), miscRNA [XR_012190]	0.998491	0.158229	0.426584	0.144387	2.34067	0.0370317
636	A_01_P012518	CDKN3	ENSMMUT00000017267	ref|PREDICTED: Macaca mulatta cyclin-dependent kinase inhibitor 3, transcript variant 2 (CDKN3), mRNA [XM_001085150]	0.786677	0.157093	0.336157	0.0711816	2.34021	0.0400021
44677	A_01_P1684141	ATP7A	ENSMMUT00000018060	ref|PREDICTED: Macaca mulatta ATPase, Cu++ transporting, alpha polypeptide (ATP7A), mRNA [XM_002806292]	1.99611	0.392584	0.853731	0.0960738	2.33811	0.0300957
31170	A_01_P001955	ENSMMUT00000014423	ENSMMUT00000014423	ref|PREDICTED: Macaca mulatta hect domain and RLD 6 (HERC6), mRNA [XM_002804136]	27.313	3.71471	11.6829	4.44921	2.33785	0.0357346
26619	A_01_P1671731	BST2	NM_001161666	ref|Macaca mulatta bone marrow stromal cell antigen 2 (BST2), mRNA [NM_001161666]	7.32494	0.974319	3.13497	0.786831	2.33653	0.0155025
14050	A_01_P1698466	AB444866	AB444866	gb|Macaca mulatta Mamu-A mRNA for MHC class I antigen, allele: Mamu-A1*040102, clone: R83A246R23. [AB444866]	417.452	40.0613	178.872	38.9105	2.3338	0.00525152
40871	A_01_P1678451	PTGS1	ENSMMUT00000018079	ref|PREDICTED: Macaca mulatta prostaglandin-endoperoxide synthase 1, transcript variant 3 (PTGS1), mRNA [XM_001087917]	104.2	18.5588	44.6615	4.69565	2.33311	0.0208464
24630	A_01_P1823546	ENSMMUT00000005163	ENSMMUT00000005163	ref|PREDICTED: Macaca mulatta aminoacylase-1-like (LOC720023), partial mRNA [XM_001114988]	4.66713	0.909885	2.00197	0.329554	2.33127	0.0331138
40634	A_01_P1677566	ORC4	ENSMMUT00000000063	Unknown	0.379838	0.0701822	0.163175	0.0421449	2.3278	0.0382009
30877	A_01_P1801906	LOC715899	XM_001106345	ref|PREDICTED: Macaca mulatta hypothetical LOC715899 (LOC715899), mRNA [XM_001106345]	24.6839	4.11997	10.6045	2.47247	2.32769	0.0262802
44126	A_01_P1712376	ENSMMUT00000001015	ENSMMUT00000001015	ens|ceroid-lipofuscinosis, neuronal 3 [Source:HGNC Symbol;Acc:2074] [ENSMMUT00000001015]	12.0065	2.02846	5.16194	1.26982	2.32596	0.0287995
19037	A_01_P1695206	LOC696943	ENSMMUT00000046208	Unknown	3.10631	0.570754	1.33557	0.23956	2.32583	0.0287756
3474	A_01_P1823571	A_01_P1823571	A_01_P1823571	Unknown	185.808	29.9025	79.9062	21.1593	2.32533	0.0276575
25912	A_01_P1716451	RPN2	ENSMMUT00000014499	Unknown	4.75669	0.687672	2.04725	0.442157	2.32346	0.0161226
32792	A_01_P1705701	ENSMMUT00000031172	ENSMMUT00000031172	ens|solute carrier family 1 (neutral amino acid transporter), member 5 [Source:HGNC Symbol;Acc:10943] [ENSMMUT00000031172]	0.791385	0.0241797	0.340639	0.0538235	2.32324	0.000262633
28723	A_01_P1725901	ENSMMUT00000016141	ENSMMUT00000016141	ens|autophagy/beclin-1 regulator 1 [Source:HGNC Symbol;Acc:25990] [ENSMMUT00000016141]	0.437497	0.0722439	0.188342	0.0521795	2.32288	0.0313366
3007	A_01_P1753361	KCTD16	ENSMMUT00000040907	Unknown	0.263842	0.0349306	0.113667	0.0293002	2.3212	0.0165331
10972	A_01_P015918	ENSMMUT00000007577	ENSMMUT00000007577	ens|protein tyrosine phosphatase, receptor type, E [Source:HGNC Symbol;Acc:9669] [ENSMMUT00000007577]	0.317316	0.0168175	0.136817	0.0609989	2.31927	0.0290818
5108	A_01_P1722686	ENSMMUT00000046477	ENSMMUT00000046477	ens|chromosome 9 open reading frame 174 [Source:HGNC Symbol;Acc:29303] [ENSMMUT00000046477]	2.46851	0.47738	1.06456	0.307907	2.31882	0.048361
8351	A_01_P1703896	HAUS8	ENSMMUT00000000721	ref|PREDICTED: Macaca mulatta HAUS augmin-like complex, subunit 8 (HAUS8), mRNA [XM_001112984]	1.01908	0.122699	0.439696	0.106655	2.31769	0.0118725
33366	A_01_P1682116	ERP29	NM_001195735	ref|Macaca mulatta endoplasmic reticulum protein 29 (ERP29), mRNA [NM_001195735]	14.0419	2.76665	6.07364	0.858836	2.31193	0.0332647
2753	A_01_P1685251	SYTL3	ENSMMUT00000027337	gb|PREDICTED: Macaca mulatta synaptotagmin-like 3, transcript variant 2 (SYTL3), mRNA [XM_001092576]	3.60218	0.625368	1.55884	0.321345	2.31081	0.0271147
12491	A_01_P1675216	LOC702041	ENSMMUT00000006720	Unknown	11.8017	2.25791	5.10854	0.825435	2.31019	0.0318241
6274	A_01_P1761256	ENSMMUT00000000740	ENSMMUT00000000740	ens|IKAROS family zinc finger 1 (Ikaros) [Source:HGNC Symbol;Acc:13176] [ENSMMUT00000000740]	28.797	5.57738	12.4671	1.53193	2.30984	0.0302222
13314	A_01_P1699296	MAMU-E	NM_001114966	ref|Macaca mulatta major histocompatibility complex, class I, E (MAMU-E), mRNA [NM_001114966]	103.527	7.81931	44.8483	9.05542	2.30838	0.00269861
2731	A_01_P001732	ENSMMUT00000003591	ENSMMUT00000003591	gb|PREDICTED: Macaca mulatta Ras association (RalGDS [XM_001087653]	102.275	20.4038	44.3278	4.5714	2.30725	0.0323658
19459	A_01_P1827966	A_01_P1827966	A_01_P1827966	Unknown	0.208514	0.0257865	0.0905535	0.0217777	2.30266	0.0129062
23954	A_01_P014021	LOC704519	ENSMMUT00000009844	ref|PREDICTED: Macaca mulatta NADH-cytochrome b5 reductase 1-like (LOC704519), mRNA [XM_001105252]	7.09604	1.27818	3.08345	0.463263	2.30133	0.0255656
15316	A_01_P1679151	CHID1	ENSMMUT00000005126	ref|PREDICTED: Macaca mulatta chitinase domain containing 1, transcript variant 1 (CHID1), mRNA [XM_001089489]	3.7683	0.607467	1.63849	0.364037	2.29986	0.0237808
4158	A_01_P1699036	ENSMMUT00000027227	ENSMMUT00000027227	ens|MHC class I antigen [Source:UniProtKB/TrEMBL;Acc:A0SXH7] [ENSMMUT00000027227]	267.252	35.0661	116.219	27.7354	2.29955	0.0148919
10806	A_01_P005648	NOXO1	ENSMMUT00000011130	Unknown	0.325226	0.070142	0.141438	0.0160162	2.29943	0.043229
9847	A_01_P010674	A_01_P010674	A_01_P010674	Unknown	0.54745	0.0779917	0.238398	0.0211086	2.29637	0.00870973
10228	A_01_P006029	MARS2	ENSMMUT00000033506	gb|PREDICTED: Macaca mulatta methionyl-tRNA synthetase 2, mitochondrial, transcript variant 1 (MARS2), mRNA [XM_001086799]	1.56266	0.150698	0.681108	0.253635	2.29429	0.0243819
26664	A_01_P006224	DLX1	ENSMMUT00000010221	ref|PREDICTED: Macaca mulatta distal-less homeobox 1, transcript variant 2 (DLX1), mRNA [XM_001085798]	0.0934922	0.0190061	0.040757	0.00808263	2.29389	0.0432948
25222	A_01_P1812151	LOC695121	XR_092309	ref|PREDICTED: Macaca mulatta presenilins-associated rhomboid-like protein, mitochondrial-like (LOC695121), miscRNA [XR_092309]	0.637154	0.088971	0.277906	0.0528967	2.2927	0.013292
19042	A_01_P1804361	GLRX	NM_001198722	ref|Macaca mulatta glutaredoxin (thioltransferase) (GLRX), mRNA [NM_001198722]	11.6056	2.03253	5.06266	0.18849	2.29239	0.0184753
43456	A_01_P1698601	MAMU-B18	NM_001114964	ref|Macaca mulatta major histocompatibility complex, class I, B (MAMU-B18), mRNA [NM_001114964]	339.842	44.9592	148.412	33.6118	2.28986	0.0143151
8759	A_01_P004299	ITGB5	ENSMMUT00000020363	gb|PREDICTED: Macaca mulatta integrin, beta 5, transcript variant 3 (ITGB5), mRNA [XM_001113909]	560.72	116.945	244.888	25.887	2.2897	0.0387025
7427	A_01_P1703591	LOC717734	ENSMMUT00000008785	ref|PREDICTED: Macaca mulatta ATPase ASNA1-like (LOC717734), mRNA [XM_001109531]	2.84545	0.451156	1.24369	0.419214	2.28791	0.0406155
39408	A_01_P012459	ZNF133	ENSMMUT00000020276	ref|PREDICTED: Macaca mulatta zinc finger protein 133, transcript variant 2 (ZNF133), mRNA [XM_002798237]	1.11104	0.203617	0.485623	0.115079	2.28786	0.0368289
5781	A_01_P1722321	SNX30	ENSMMUT00000015344	ref|PREDICTED: Macaca mulatta sorting nexin family member 30 (SNX30), mRNA [XM_001099477]	0.636476	0.111745	0.278517	0.0606763	2.28523	0.0305498
4436	A_01_P014927	ENSMMUT00000044855	ENSMMUT00000044855	ens|SAM domain and HD domain 1 [Source:HGNC Symbol;Acc:15925] [ENSMMUT00000044855]	41.6188	9.08009	18.2236	1.80562	2.28379	0.0448571
10340	A_01_P1684861	MAMU-DPB	NM_001134293	ref|Macaca mulatta major histocompatibility complex, class II, DP beta (MAMU-DPB), mRNA [NM_001134293]	183.543	16.9703	80.4352	29.054	2.28187	0.0221006
19933	A_01_P1830966	HEATR6	ENSMMUT00000010752	gb|PREDICTED: Macaca mulatta HEAT repeat containing 6 (HEATR6), mRNA [XM_001115127]	0.215717	0.0420793	0.094549	0.0232641	2.28154	0.0452856
26817	A_01_P1713581	LOC711744	ENSMMUT00000002210	ref|PREDICTED: Macaca mulatta UPF0513 transmembrane protein-like (LOC711744), mRNA [XM_001110508]	0.0839002	0.0071662	0.036781	0.00273795	2.28108	0.000852703
15817	A_01_P1692966	TIMM17A	NM_001195660	ref|Macaca mulatta translocase of inner mitochondrial membrane 17 homolog A (yeast) (TIMM17A), nuclear gene encoding mitochondrial protein, mRNA [NM_001195660]	7.48081	1.10917	3.28351	0.684419	2.27829	0.0181274
33346	A_01_P1746021	PEX7	ENSMMUT00000022999	ref|PREDICTED: Macaca mulatta peroxisomal biogenesis factor 7 (PEX7), mRNA [XM_001097630]	4.83123	1.04853	2.12112	0.318776	2.27767	0.0482672
43488	A_01_P1795101	A_01_P1795101	A_01_P1795101	Unknown	30.5521	2.70383	13.4269	1.41563	2.27544	0.00136678
12904	A_01_P1699651	LOC722890	ENSMMUT00000039644	ref|PREDICTED: Macaca mulatta chloride intracellular channel protein 1-like (LOC722890), partial mRNA [XM_001118974]	12.7962	1.20408	5.62476	1.32878	2.27497	0.00712473
4914	A_01_P1705006	ENSMMUT00000030444	ENSMMUT00000030444	ens|mitogen-activated protein kinase kinase kinase kinase 1 [Source:HGNC Symbol;Acc:6863] [ENSMMUT00000030444]	0.249652	0.041502	0.109803	0.016776	2.27364	0.0204773
9681	A_01_P020206	MAMU-E	NM_001114966	ref|Macaca mulatta major histocompatibility complex, class I, E (MAMU-E), mRNA [NM_001114966]	347.968	24.0292	153.312	33.4723	2.26968	0.00324396
3525	A_01_P014705	A_01_P014705	A_01_P014705	Unknown	0.191514	0.0292998	0.084477	0.00839434	2.26706	0.0126425
19146	A_01_P1709376	LOC704758	ENSMMUT00000003905	gb|PREDICTED: Macaca mulatta penta-EF-hand domain containing 1, transcript variant 6 (PEF1), mRNA [XM_001100003]	2.21648	0.383074	0.977803	0.298121	2.2668	0.0433836
23386	A_01_P1672541	ENSMMUT00000044641	ENSMMUT00000044641	Unknown	0.680807	0.102529	0.300377	0.0974491	2.26651	0.0360783
26716	A_01_P1679881	ENSMMUT00000024572	ENSMMUT00000024572	ens|ubiquitin specific peptidase 35 [Source:HGNC Symbol;Acc:20061] [ENSMMUT00000024572]	0.682958	0.0756115	0.301729	0.116429	2.26348	0.0334649
4264	A_01_P002936	LOC694029	XM_001083469	gb|PREDICTED: Macaca mulatta apolipoprotein L2-like, transcript variant 1 (LOC694029), mRNA [XM_001083469]	215.627	26.8189	95.2995	21.4762	2.26262	0.0127929
28473	A_01_P005906	DOLK	ENSMMUT00000016470	ref|PREDICTED: Macaca mulatta dolichol kinase-like (DOLK), mRNA [XM_001109312]	1.64979	0.265659	0.729289	0.258358	2.26219	0.0475465
16961	A_01_P005320	RRBP1	ENSMMUT00000019361	ref|PREDICTED: Macaca mulatta ribosome binding protein 1, transcript variant 1 (RRBP1), mRNA [XM_001086541]	19.2096	2.48179	8.49478	1.99368	2.26134	0.01512
12138	A_01_P017209	ENSMMUT00000033141	ENSMMUT00000033141	Unknown	1.44898	0.266586	0.640967	0.165357	2.26062	0.0420109
38115	A_01_P007990	A_01_P007990	A_01_P007990	Unknown	23.565	2.04644	10.4245	1.75565	2.26054	0.00278457
8972	A_01_P1699356	MAMU-F	NM_001042770	ref|Macaca mulatta major histocompatibility complex, class I, F (MAMU-F), mRNA [NM_001042770]	430.948	46.2587	190.658	35.9928	2.26032	0.00635957
40020	A_01_P1699226	MAMU-A	NM_001171838	ref|Macaca mulatta MHC class I antigen (MAMU-A), mRNA [NM_001171838]	380.263	35.4092	168.237	34.719	2.26028	0.00523117
5625	A_01_P008492	TBC1D10C	ENSMMUT00000024290	ref|PREDICTED: Macaca mulatta TBC1 domain family, member 10C (TBC1D10C), mRNA [XM_002799467]	12.6149	1.60672	5.58677	0.556851	2.258	0.00612624
18031	A_01_P1740301	ENSMMUT00000048059	ENSMMUT00000048059	Unknown	1.15122	0.183417	0.509926	0.153557	2.25763	0.0364924
29486	A_01_P1797451	EIF3L	ENSMMUT00000027806	gb|PREDICTED: Macaca mulatta eukaryotic translation initiation factor 3, subunit L, transcript variant 2 (EIF3L), mRNA [XM_001090065]	8.52831	1.27672	3.77772	0.373975	2.25753	0.0117716
1115	A_01_P1732501	LASS5	ENSMMUT00000046679	Unknown	2.42163	0.234755	1.07286	0.213011	2.25718	0.0053511
6999	A_01_P1698536	AB444883	AB444883	gb|Macaca mulatta Mamu-A mRNA for MHC class I antigen, partial cds, allele: Mamu-A5*3006. [AB444883]	285.513	40.6125	126.606	28.3038	2.25513	0.018365
22570	A_01_P1700601	LOC716261	ENSMMUT00000008173	ref|PREDICTED: Macaca mulatta multivesicular body subunit 12A-like (LOC716261), mRNA [XM_001100299]	3.87001	0.572497	1.71621	0.403779	2.25498	0.0218195
37883	A_01_P1768846	SNAP47	ENSMMUT00000002631	ref|PREDICTED: Macaca mulatta synaptosomal-associated protein, 47kDa, transcript variant 5 (SNAP47), partial mRNA [XM_001087289]	0.598875	0.0772295	0.265721	0.0427175	2.25378	0.00923602
23618	A_01_P1789206	LOC720926	XM_001116888	ref|PREDICTED: Macaca mulatta beta-1,3-N-acetylglucosaminyltransferase manic fringe-like (LOC720926), mRNA [XM_001116888]	1.41044	0.177802	0.626458	0.119668	2.25146	0.010605
13774	A_01_P1725546	PRPF19	ENSMMUT00000044286	Unknown	0.389145	0.0410613	0.17293	0.0326558	2.2503	0.00620764
27450	A_01_P1734336	ENSMMUT00000045456	ENSMMUT00000045456	ens|transmembrane protein 120B [Source:HGNC Symbol;Acc:32008] [ENSMMUT00000045456]	0.855282	0.0681764	0.380082	0.135334	2.25026	0.0201732
30454	A_01_P1834461	A_01_P1834461	A_01_P1834461	Unknown	0.720657	0.139338	0.320297	0.0470681	2.24997	0.0345424
32005	A_01_P1691471	LOC700557	ENSMMUT00000004468	ref|PREDICTED: Macaca mulatta elongation of very long chain fatty acids protein 1-like, transcript variant 1 (LOC700557), mRNA [XM_001093310]	19.3242	1.95577	8.59052	2.52177	2.24948	0.0151655
35294	A_01_P1743676	LTB	ENSMMUT00000012372	ens|Lymphotoxin-beta [Source:UniProtKB/Swiss-Prot;Acc:Q5TM22] [ENSMMUT00000012372]	1.18889	0.201716	0.528639	0.138743	2.24896	0.0357262
6748	A_01_P1742621	UBL4A	ENSMMUT00000047721	Unknown	1.29729	0.255613	0.576877	0.123731	2.24882	0.0442712
35089	A_01_P1685111	ENSMMUT00000040415	ENSMMUT00000040415	ens|Mitochondrial MTO1 [Source:UniProtKB/TrEMBL;Acc:Q4G203] [ENSMMUT00000040415]	1.7329	0.347368	0.771071	0.121095	2.24739	0.0398743
24272	A_01_P013593	CASP4	ENSMMUT00000013759	ref|PREDICTED: Macaca mulatta caspase 4, transcript variant 2 (CASP4), mRNA [XM_001100287]	30.5168	3.68698	13.5793	3.70514	2.2473	0.0176786
1500	A_01_P1700656	ENSMMUT00000025155	ENSMMUT00000025155	ref|PREDICTED: Macaca mulatta histone deacetylase 1-like (LOC703416), partial miscRNA [XR_091497]	0.726398	0.103514	0.323613	0.0495829	2.24465	0.0126822
43955	A_01_P1750196	ENSMMUT00000031071	ENSMMUT00000031071	Unknown	6.01082	0.837002	2.67812	0.417324	2.24442	0.011879
7986	A_01_P013580	LOC694916	XM_001083565	gb|PREDICTED: Macaca mulatta lysM and putative peptidoglycan-binding domain-containing protein 2-like (LOC694916), mRNA [XM_001083565]	3.6735	0.458277	1.63926	0.324628	2.24095	0.0110683
43856	A_01_P1712826	NOD2	ENSMMUT00000039348	Unknown	0.179708	0.0175977	0.0802257	0.0123075	2.24003	0.00356805
20675	A_01_P1818031	ENSMMUT00000014698	ENSMMUT00000014698	ens|general transcription factor IIIC, polypeptide 2, beta 110kDa [Source:HGNC Symbol;Acc:4665] [ENSMMUT00000014698]	0.701151	0.0970727	0.313069	0.0613714	2.2396	0.0148733
11947	A_01_P1672216	LOC720908	ENSMMUT00000015871	ref|PREDICTED: Macaca mulatta myelin basic protein-like (LOC720908), partial mRNA [XM_001116855]	10.0438	2.15188	4.48485	0.429268	2.23949	0.0444764
3746	A_01_P1677861	SGOL2	ENSMMUT00000044908	ref|PREDICTED: Macaca mulatta shugoshin-like 2 (S. pombe), transcript variant 2 (SGOL2), mRNA [XM_001091712]	0.103004	0.0182167	0.0460067	0.0116134	2.23889	0.0386271
17020	A_01_P1689646	BTD	ENSMMUT00000029203	ens|Biotinidase [Source:UniProtKB/TrEMBL;Acc:Q4G3W1] [ENSMMUT00000029203]	14.8527	2.54584	6.63523	1.63336	2.23845	0.034794
20082	A_01_P1776846	ACO2	ENSMMUT00000002057	gb|PREDICTED: Macaca mulatta aconitase 2, mitochondrial, transcript variant 5 (ACO2), mRNA [XM_001105023]	1.48464	0.147503	0.66328	0.130455	2.23833	0.00587115
24912	A_01_P019142	CD3E	ENSMMUT00000024744	Unknown	2.13784	0.262845	0.955323	0.277943	2.23782	0.0213553
29430	A_01_P009539	CTBS	ENSMMUT00000014139	Unknown	8.39988	1.78628	3.75526	0.089067	2.23683	0.0408294
37524	A_01_P1826756	A_01_P1826756	A_01_P1826756	Unknown	5.23627	0.599315	2.34302	0.716787	2.23484	0.0212079
26471	A_01_P1816536	RPLP0	NM_001195428	ref|Macaca mulatta ribosomal protein, large, P0 (RPLP0), mRNA [NM_001195428]	184.45	34.1968	82.5556	10.9581	2.23426	0.029663
25485	A_01_P1825261	ENSMMUT00000003187	ENSMMUT00000003187	ens|membrane-associated ring finger (C3HC4) 2 [Source:HGNC Symbol;Acc:28038] [ENSMMUT00000003187]	5.66985	0.379046	2.53778	0.820694	2.23418	0.0133903
37342	A_01_P1693596	DQ148096	DQ148096	gb|Macaca mulatta clone dl1_e13_t7_279 BCL2-like 11 (BCL2L11) mRNA, 3' UTR. [DQ148096]	3.22826	0.645983	1.44689	0.261844	2.23117	0.0431614
36273	A_01_P1709386	TMEM100	NM_001194249	ref|Macaca mulatta transmembrane protein 100 (TMEM100), mRNA [NM_001194249]	2.19441	0.454067	0.984549	0.0822175	2.22885	0.0394875
16878	A_01_P1698322	CIDEC	ENSMMUT00000014468	Unknown	21.3717	1.29745	9.58919	1.27806	2.22873	0.000647226
17796	A_01_P1681206	TNFRSF1A	ENSMMUT00000000541	ref|PREDICTED: Macaca mulatta tumor necrosis factor receptor superfamily, member 1A, transcript variant 1 (TNFRSF1A), mRNA [XM_001118232]	6.13723	1.16239	2.75547	0.612885	2.22729	0.0421361
6000	A_01_P1777696	A_01_P1777696	A_01_P1777696	Unknown	0.268081	0.0310188	0.120403	0.0275198	2.22652	0.011908
42216	A_01_P1713101	ENSMMUT00000024532	ENSMMUT00000024532	gb|PREDICTED: Macaca mulatta carboxylesterase 2-like (LOC697524), miscRNA [XR_010313]	0.583807	0.0379991	0.262541	0.0463831	2.22367	0.00173157
18557	A_01_P1796181	A_01_P1796181	A_01_P1796181	Unknown	5.88854	1.13175	2.64858	0.478762	2.22328	0.0387167
16076	A_01_P1779231	LOC714896	XM_001114042	gb|PREDICTED: Macaca mulatta actin-related protein 2 [XM_001114042]	9.39444	1.00812	4.22947	0.77067	2.22119	0.00657389
15227	A_01_P1833841	LOC100425530	XM_002802594	ref|PREDICTED: Macaca mulatta hypothetical protein LOC100425530 (LOC100425530), partial mRNA [XM_002802594]	0.73943	0.101513	0.332907	0.0995594	2.22113	0.0288361
20295	A_01_P1721901	CCBL1	ENSMMUT00000030741	Unknown	1.70952	0.315425	0.769666	0.185502	2.22112	0.0424258
4679	A_01_P1690201	BRI3	ENSMMUT00000018639	gb|PREDICTED: Macaca mulatta brain protein I3 (BRI3), mRNA [XM_001093359]	76.4609	8.83917	34.4276	6.87201	2.22092	0.00946246
17715	A_01_P1743756	NEU1	ENSMMUT00000041009	gb|PREDICTED: Macaca mulatta sialidase 1 (lysosomal sialidase), transcript variant 3 (NEU1), mRNA [XM_001113496]	3.59047	0.703889	1.61713	0.26767	2.22028	0.0395644
45147	A_01_P1774586	CXCL1	ENSMMUT00000042190	ens|growth-regulated alpha protein [Source:RefSeq peptide;Acc:NP_001028050] [ENSMMUT00000042190]	6.43484	1.32075	2.89871	0.413229	2.2199	0.043186
31563	A_01_P1786686	DR771003	DR771003	gb|ILLUMIGEN_MCQ_65949 Katze_MMTE Macaca mulatta cDNA clone IBIUW:38250 5' similar to Bases 37 to 783 highly similar to human Unigene Hs.368428, mRNA sequence [DR771003]	0.404292	0.0792644	0.182156	0.038525	2.21948	0.0452547
948	A_01_P019193	A_01_P019193	A_01_P019193	Unknown	2.06747	0.355593	0.931889	0.237302	2.21858	0.0377097
16756	A_01_P1690636	LOC695942	ENSMMUT00000004856	gb|ILLUMIGEN_MCQ_51139 Katze_MMIL Macaca mulatta cDNA clone IBIUW:29667 5' similar to Bases 5 to 971 highly similar to human PSMC2 (Hs.61153), mRNA sequence [CO774201]	15.9453	2.73255	7.191	1.29885	2.21739	0.0275688
22468	A_01_P1764796	ENSMMUT00000006732	ENSMMUT00000006732	ens|transmembrane protein 222 [Source:HGNC Symbol;Acc:25363] [ENSMMUT00000006732]	5.14284	0.728678	2.32019	0.474471	2.21656	0.0175508
25051	A_01_P1833766	LOC720073	XM_001115098	ref|PREDICTED: Macaca mulatta syntaxin-binding protein 2-like (LOC720073), partial mRNA [XM_001115098]	14.5817	2.67489	6.58326	0.774732	2.21497	0.0283467
23110	A_01_P1805876	PPIL1	XR_012317	gb|PREDICTED: Macaca mulatta peptidyl-prolyl cis-trans isomerase-like 1-like (PPIL1), miscRNA [XR_012317]	0.384302	0.0332817	0.173524	0.0178213	2.21469	0.00140249
42150	A_01_P1816655	LOC708441	ENSMMUT00000047416	gb|ILLUMIGEN_MCQ_41121 Katze_MMPB2 Macaca mulatta cDNA clone IBIUW:21480 5' similar to Bases 4 to 942 highly similar to human HDAC1 (Hs.88556), mRNA sequence [CO647910]	2.45994	0.339353	1.11147	0.105157	2.21323	0.00901412
34009	A_01_P1725521	TMEM216	ENSMMUT00000003350	ref|PREDICTED: Macaca mulatta transmembrane protein 216, transcript variant 2 (TMEM216), mRNA [XM_001082614]	2.81961	0.512691	1.27498	0.278292	2.2115	0.0381373
24307	A_01_P010052	ENSMMUT00000006685	ENSMMUT00000006685	ens|sulfatase modifying factor 1 [Source:HGNC Symbol;Acc:20376] [ENSMMUT00000006685]	8.76053	1.44813	3.96737	0.874387	2.20815	0.0298225
33478	A_01_P1675576	PMM2	ENSMMUT00000031966	ref|PREDICTED: Macaca mulatta phosphomannomutase 2 (PMM2), mRNA [XM_001102327]	0.626727	0.0831184	0.283868	0.0340801	2.20781	0.00879563
17124	A_01_P1739381	ENSMMUT00000025715	ENSMMUT00000025715	ens|zinc finger protein 707 [Source:HGNC Symbol;Acc:27815] [ENSMMUT00000025715]	0.441947	0.0560661	0.200276	0.0458039	2.20668	0.0156485
16419	A_01_P1712471	ENSMMUT00000015922	ENSMMUT00000015922	ref|PREDICTED: Macaca mulatta SAGA-associated factor 29 homolog, transcript variant 1 (LOC709124), mRNA [XM_001109052]	1.79352	0.313546	0.812801	0.156229	2.20659	0.0311826
22063	A_01_P1678216	LOC716637	ENSMMUT00000044285	gb|PREDICTED: Macaca mulatta hypothetical LOC716637 (LOC716637), mRNA [XM_001107481]	13.0781	1.86803	5.92864	1.95657	2.20592	0.038389
1796	A_01_P1826511	A_01_P1826511	A_01_P1826511	Unknown	1.25632	0.123923	0.569674	0.140576	2.20533	0.0105282
18262	A_01_P1690281	ENSMMUT00000014190	ENSMMUT00000014190	ens|adaptor-related protein complex 1, sigma 1 subunit [Source:HGNC Symbol;Acc:559] [ENSMMUT00000014190]	1.21159	0.170374	0.549595	0.11553	2.20451	0.0182312
7154	A_01_P1674626	LOC100427967	ENSMMUT00000025142	ref|PREDICTED: Macaca mulatta galectin-9B-like (LOC717823), partial mRNA [XM_001109730]	4.70695	0.475198	2.13844	0.363071	2.20111	0.0051208
14852	A_01_P1697141	MAMU-I	NM_001079671	ref|Macaca mulatta major histocompatibility complex, class I, I (MAMU-I), mRNA [NM_001079671]	372.453	43.1213	169.22	37.8884	2.201	0.0122111
3253	A_01_P1765811	NSUN4	ENSMMUT00000047228	Unknown	1.0277	0.093634	0.467083	0.0823861	2.20024	0.00412575
26985	A_01_P1672896	FES	ENSMMUT00000006588	ref|PREDICTED: Macaca mulatta feline sarcoma oncogene, transcript variant 5 (FES), mRNA [XM_001093848]	25.0466	4.77449	11.3842	2.19511	2.20012	0.0406661
40754	A_01_P1704451	LOC710444	ENSMMUT00000030518	ref|PREDICTED: Macaca mulatta hypothetical LOC710444 (LOC710444), mRNA [XM_001099068]	0.685706	0.113597	0.311957	0.0821154	2.19808	0.0372036
18563	A_01_P013189	ENSMMUT00000021284	ENSMMUT00000021284	ens|methylcrotonoyl-CoA carboxylase 2 (beta) [Source:HGNC Symbol;Acc:6937] [ENSMMUT00000021284]	0.267686	0.0247963	0.121827	0.0107075	2.19727	0.00166342
18861	A_01_P1696531	CADM1	EF523557	gb|Macaca mulatta synaptic cell adhesion molecule 1 isoform 5 mRNA, partial cds. [EF523557]	1.08854	0.213541	0.495646	0.11173	2.1962	0.0491133
31089	A_01_P1681321	ARHGDIB	ENSMMUT00000025324	gb|ILLUMIGEN_MCQ_60140 Katze_MMOV Macaca mulatta cDNA clone IBIUW:33300 5' similar to Bases 5 to 716 highly similar to human ARHGDIB (Hs.504877), mRNA sequence [DR767589]	36.7078	4.25844	16.7165	3.99135	2.19591	0.0140535
15682	A_01_P020023	SMUG1	NM_001194757	ref|Macaca mulatta single-strand-selective monofunctional uracil-DNA glycosylase 1 (SMUG1), mRNA [NM_001194757]	0.368738	0.0529734	0.168022	0.0436783	2.19458	0.0265138
13363	A_01_P1729321	ENSMMUT00000017775	ENSMMUT00000017775	Unknown	0.594869	0.106876	0.27112	0.0408005	2.19411	0.0299582
4896	A_01_P011148	A_01_P011148	A_01_P011148	Unknown	0.15915	0.0165903	0.0725695	0.0126785	2.19307	0.00603434
15074	A_01_P1756866	EAF2	NM_001193490	ref|Macaca mulatta ELL associated factor 2 (EAF2), mRNA [NM_001193490]	2.41909	0.124389	1.10336	0.0808451	2.19247	0.000114343
31618	A_01_P1726891	ENSMMUT00000043842	ENSMMUT00000043842	ens|arrestin, beta 1 [Source:HGNC Symbol;Acc:711] [ENSMMUT00000043842]	11.7799	2.3601	5.37319	0.953168	2.19235	0.0454673
24550	A_01_P1699286	GQ153438	GQ153438	gb|Macaca mulatta MHC class I antigen (Mamu-E) mRNA, Mamu-E*nov001 allele, partial cds. [GQ153438]	49.3378	1.19176	22.5139	3.69057	2.19143	0.000451925
41722	A_01_P1670126	CD274	NM_001083889	ref|Macaca mulatta CD274 molecule (CD274), mRNA [NM_001083889]	0.690661	0.0823573	0.315551	0.070481	2.18874	0.0134598
41513	A_01_P010744	RNASET2	ENSMMUT00000039858	gb|PREDICTED: Macaca mulatta ribonuclease T2 (RNASET2), mRNA [XM_001101976]	650.874	124.904	297.443	55.0496	2.18823	0.0412508
41803	A_01_P1746871	ENSMMUT00000005511	ENSMMUT00000005511	ens|cytoplasmic FMR1 interacting protein 1 [Source:HGNC Symbol;Acc:13759] [ENSMMUT00000005511]	35.5763	4.96951	16.2674	4.13223	2.18698	0.0243963
28304	A_01_P1798081	KLHDC4	ENSMMUT00000032188	Unknown	1.54984	0.214057	0.709015	0.142739	2.1859	0.0170753
39970	A_01_P1740161	ENSMMUT00000001452	ENSMMUT00000001452	ref|PREDICTED: Macaca mulatta TNFAIP3-interacting protein 2-like (LOC722308), mRNA [XM_001118470]	3.64032	0.437836	1.66696	0.38981	2.18382	0.015112
13395	A_01_P005836	RELA	ENSMMUT00000044528	ens|RELA [Source:UniProtKB/TrEMBL;Acc:A2D623] [ENSMMUT00000044528]	12.3052	1.64163	5.63534	1.34575	2.18357	0.0200147
35430	A_01_P1670286	CXCL1	NM_001032878	ref|Macaca mulatta chemokine (C-X-C motif) ligand 1 (melanoma growth stimulating activity, alpha) (CXCL1), mRNA [NM_001032878]	1.66864	0.229614	0.76504	0.0224854	2.18111	0.00783302
31301	A_01_P1775841	A_01_P1775841	A_01_P1775841	Unknown	1.71587	0.133908	0.78685	0.138058	2.18068	0.00290943
13053	A_01_P1778296	ARHGAP21	ENSMMUT00000022672	gb|PREDICTED: Macaca mulatta Rho GTPase activating protein 21 (ARHGAP21), mRNA [XM_001100413]	2.42733	0.426735	1.1139	0.276339	2.17913	0.0415741
7887	A_01_P1699291	LOC722711	ENSMMUT00000031065	gb|Macaca mulatta MHC class I antigen (Mamu-E) mRNA, Mamu-E*nov002 allele, partial cds. [GQ153439]	66.6847	6.49365	30.621	5.65443	2.17775	0.0057597
17540	A_01_P005907	SMYD2	ENSMMUT00000021928	ref|PREDICTED: Macaca mulatta SET and MYND domain containing 2 (SMYD2), mRNA [XM_001106482]	7.90199	1.55952	3.63157	0.368926	2.17591	0.0372872
36195	A_01_P1699196	LOC694372	ENSMMUT00000041986	ens|MHC class I antigen [Source:UniProtKB/TrEMBL;Acc:A3F8X6] [ENSMMUT00000041986]	206.324	25.2023	94.8826	25.0548	2.17452	0.0201724
32811	A_01_P1794979	TUBA1B	NM_001195392	ref|Macaca mulatta tubulin, alpha 1b (TUBA1B), mRNA [NM_001195392]	99.726	13.7767	45.9183	12.1135	2.17182	0.0261805
42122	A_01_P1806856	A_01_P1806856	A_01_P1806856	Unknown	0.13645	0.0128116	0.0629192	0.0165527	2.16865	0.0126267
20113	A_01_P1689256	ETV5	ENSMMUT00000019110	Unknown	0.848906	0.134978	0.391721	0.081964	2.16712	0.0275087
12010	A_01_P020026	STK10	XM_002804636	gb|PREDICTED: Macaca mulatta serine [XM_002804636]	70.8549	11.6555	32.7276	3.78309	2.16499	0.0208118
19940	A_01_P1678506	HDHD3	NM_001194198	ref|Macaca mulatta haloacid dehalogenase-like hydrolase domain containing 3 (HDHD3), mRNA [NM_001194198]	0.108463	0.0122067	0.050103	0.0116463	2.16481	0.0134812
18657	A_01_P1698506	MAMU-A	NM_001171838	ref|Macaca mulatta MHC class I antigen (MAMU-A), mRNA [NM_001171838]	441.579	44.8843	204.041	44.426	2.16416	0.00938401
13049	A_01_P1717631	IL17RA	ENSMMUT00000031255	ref|PREDICTED: Macaca mulatta interleukin 17 receptor A, transcript variant 2 (IL17RA), mRNA [XM_001102483]	14.9903	1.82816	6.92759	1.19927	2.16385	0.0102374
1747	A_01_P1742611	PLXNA3	ENSMMUT00000007750	ref|PREDICTED: Macaca mulatta plexin A3, transcript variant 2 (PLXNA3), mRNA [XM_002806442]	0.639928	0.0970179	0.295889	0.098759	2.16273	0.0474761
905	A_01_P1718981	ENSMMUT00000030812	ENSMMUT00000030812	ens|uroplakin 3A [Source:HGNC Symbol;Acc:12580] [ENSMMUT00000030812]	14.4718	2.15715	6.69339	0.965831	2.1621	0.016592
6769	A_01_P1781669	A_01_P1781669	A_01_P1781669	Unknown	6.75832	0.928926	3.13001	0.480032	2.1592	0.0133039
16918	A_01_P1699761	ENSMMUT00000019265	ENSMMUT00000019265	Unknown	46.8894	6.81586	21.7208	4.22303	2.15873	0.0200941
25620	A_01_P1794891	A_01_P1794891	A_01_P1794891	Unknown	0.336821	0.0491361	0.156136	0.0254421	2.15723	0.0171313
24006	A_01_P1830446	ENSMMUT00000046231	ENSMMUT00000046231	ref|PREDICTED: Macaca mulatta exportin, tRNA (nuclear export receptor for tRNAs), transcript variant 2 (XPOT), mRNA [XM_002798666]	1.01784	0.0913866	0.471835	0.129983	2.15719	0.0138637
33338	A_01_P1684206	LOC703921	ENSMMUT00000047884	gb|PREDICTED: Macaca mulatta protein ARMCX6-like, transcript variant 1 (LOC703921), mRNA [XM_001094694]	1.84325	0.325407	0.854713	0.0780387	2.15657	0.0254774
25817	A_01_P1715661	LOC700308	ENSMMUT00000017673	Unknown	0.115313	0.00452635	0.0534945	0.00436137	2.1556	6.36842e-05
25034	A_01_P1807491	LOC702433	XR_092167	ref|PREDICTED: Macaca mulatta tubulin alpha-1B chain-like (LOC702433), miscRNA [XR_092167]	20.0305	3.27292	9.29465	2.7469	2.15505	0.0457451
24826	A_01_P011846	LOC713566	ENSMMUT00000030987	ref|PREDICTED: Macaca mulatta ras-related protein Rab-28-like (LOC713566), mRNA [XM_001098618]	2.12433	0.33309	0.9859	0.180109	2.15471	0.0238098
7352	A_01_P012310	LOC702107	ENSMMUT00000024987	gb|PREDICTED: Macaca mulatta mitochondrial ribonuclease P protein 1-like (LOC702107), mRNA [XM_001090390]	10.4073	2.26039	4.83061	0.226467	2.15445	0.0494641
12133	A_01_P1730981	LOC721852	ENSMMUT00000044560	gb|PREDICTED: Macaca mulatta ras-related protein Rab-1B-like (LOC721852), mRNA [XM_001118047]	1.74669	0.252622	0.811832	0.163322	2.15154	0.0209099
38301	A_01_P1776195	ENSMMUT00000048144	ENSMMUT00000048144	Unknown	1.66905	0.337751	0.775863	0.0726835	2.15122	0.0414713
37273	A_01_P1684201	LOC704728	ENSMMUT00000014816	gb|PREDICTED: Macaca mulatta protein ARMCX6-like, transcript variant 1 (LOC703921), mRNA [XM_001094694]	5.57495	0.869701	2.59217	0.567886	2.15069	0.0283648
28621	A_01_P1712951	ENSMMUT00000016778	ENSMMUT00000016778	ref|PREDICTED: Macaca mulatta probable G-protein coupled receptor 114-like (LOC711378), partial mRNA [XM_001100162]	0.706592	0.122264	0.328623	0.0678486	2.15016	0.0354298
7564	A_01_P1757171	ENSMMUT00000046716	ENSMMUT00000046716	ens|actin related protein 2/3 complex, subunit 4, 20kDa [Source:HGNC Symbol;Acc:707] [ENSMMUT00000046716]	2.43729	0.371126	1.13368	0.141094	2.14989	0.0167534
41778	A_01_P1799261	LOC722784	XM_001118882	ref|PREDICTED: Macaca mulatta SH3 domain and tetratricopeptide repeats-containing protein 1-like (LOC722784), mRNA [XM_001118882]	6.16112	0.72315	2.86633	0.956278	2.14948	0.0333746
39603	A_01_P1722486	LOC715481	ENSMMUT00000046583	ref|PREDICTED: Macaca mulatta ras and Rab interactor 3-like (LOC715481), mRNA [XM_001105736]	0.82372	0.0452585	0.383257	0.167375	2.14926	0.0440591
35189	A_01_P1724066	ENSMMUT00000033433	ENSMMUT00000033433	Unknown	4.90934	0.866335	2.28565	0.555801	2.1479	0.0435482
16262	A_01_P1733021	GEMIN7	NM_001194715	ref|Macaca mulatta gem (nuclear organelle) associated protein 7 (GEMIN7), mRNA [NM_001194715]	6.78403	0.783117	3.16086	0.762921	2.14626	0.0161252
8611	A_01_P1718786	POLR3H	ENSMMUT00000002062	ref|PREDICTED: Macaca mulatta polymerase (RNA) III (DNA directed) polypeptide H (22.9kD), transcript variant 2 (POLR3H), mRNA [XM_001105322]	3.91182	0.607969	1.82317	0.530116	2.14561	0.0412476
22103	A_01_P010013	PARP9	ENSMMUT00000046864	ref|PREDICTED: Macaca mulatta poly (ADP-ribose) polymerase family, member 9, transcript variant 3 (PARP9), mRNA [XM_001112655]	7.10147	0.925032	3.31458	0.879617	2.1425	0.0250657
1290	A_01_P1703366	SLC44A2	ENSMMUT00000005298	gb|PREDICTED: Macaca mulatta solute carrier family 44, member 2 (SLC44A2), mRNA [XM_001106278]	6.59384	0.613747	3.08407	0.551539	2.13803	0.00535965
28033	A_01_P1716916	RBCK1	ENSMMUT00000017664	Unknown	1.88635	0.316839	0.882459	0.215385	2.1376	0.0395694
21144	A_01_P1678976	TLE4	ENSMMUT00000006540	Unknown	5.97958	0.652297	2.79813	0.33723	2.13699	0.00491505
33868	A_01_P013116	ENSMMUT00000000234	ENSMMUT00000000234	ens|minichromosome maintenance complex component 2 [Source:HGNC Symbol;Acc:6944] [ENSMMUT00000000234]	2.89801	0.351987	1.35674	0.299667	2.13601	0.0157261
39950	A_01_P1714676	LOC706833	ENSMMUT00000043274	Unknown	6.71425	1.05928	3.14725	0.709207	2.13337	0.0312402
9611	A_01_P1808911	ENSMMUT00000014523	ENSMMUT00000014523	ens|phosphatidic acid phosphatase type 2A [Source:HGNC Symbol;Acc:9228] [ENSMMUT00000014523]	9.0935	1.03181	4.26388	1.14265	2.13268	0.0201448
43208	A_01_P1827436	DEXI	NM_001193393	ref|Macaca mulatta Dexi homolog (mouse) (DEXI), mRNA [NM_001193393]	7.88604	1.41389	3.69982	0.861184	2.13146	0.0447607
34048	A_01_P1705166	SHKBP1	ENSMMUT00000029259	Unknown	0.917748	0.0769728	0.430702	0.077103	2.13082	0.0042354
35255	A_01_P015239	HIRA	ENSMMUT00000013477	gb|PREDICTED: Macaca mulatta HIR histone cell cycle regulation defective homolog A (S. cerevisiae), transcript variant 2 (HIRA), mRNA [XM_002798271]	15.1643	1.67224	7.11742	1.83446	2.13059	0.0176482
29864	A_01_P1675406	LOC719479	ENSMMUT00000014131	ref|PREDICTED: Macaca mulatta casein kinase I isoform delta-like (LOC719479), mRNA [XM_001113761]	3.42681	0.444115	1.61051	0.314496	2.12777	0.0156583
10193	A_01_P1705366	LOC712383	ENSMMUT00000029926	ref|PREDICTED: Macaca mulatta intermediate conductance calcium-activated potassium channel protein 4-like (LOC712383), mRNA [XM_001101360]	0.658347	0.0901644	0.309447	0.0388133	2.12749	0.01201
20055	A_01_P1676831	TRPC4AP	ENSMMUT00000000342	ens|Transient receptor potential cation channel, subfamily C, member 4 associated protein [Source:UniProtKB/TrEMBL;Acc:Q3YAN0] [ENSMMUT00000000342]	1.90129	0.284842	0.89411	0.25733	2.12646	0.0393871
21877	A_01_P009260	LOC718760	CK231694	gb|ILLUMIGEN_MCQ_2809 Katze_MMLG Macaca mulatta cDNA 5' similar to human DDOST (Hs.301882), mRNA sequence [CK231694]	26.9177	3.24085	12.6639	3.56579	2.12556	0.0253433
2244	A_01_P1763086	RGS12	ENSMMUT00000009997	ref|PREDICTED: Macaca mulatta regulator of G-protein signaling 12 (RGS12), mRNA [XM_002802137]	0.26968	0.024188	0.126888	0.0317481	2.12535	0.0116761
17976	A_01_P1794991	CO647679	CO647679	gb|ILLUMIGEN_MCQ_40802 Katze_MMPB2 Macaca mulatta cDNA clone IBIUW:23961 5' similar to Bases 5 to 1011 highly similar to human ACTG1 (Hs.14376), mRNA sequence [CO647679]	22.8378	2.94197	10.756	1.93791	2.12326	0.0139793
40533	A_01_P1674396	TSR1	ENSMMUT00000024641	ref|PREDICTED: Macaca mulatta TSR1, 20S rRNA accumulation, homolog (S. cerevisiae) (TSR1), mRNA [XM_001086730]	4.28355	0.695978	2.01788	0.383114	2.1228	0.0291112
37426	A_01_P1746851	TBP	ENSMMUT00000022066	ens|TATA-box binding protein [Source:UniProtKB/TrEMBL;Acc:D2CT94] [ENSMMUT00000022066]	0.46791	0.0488149	0.220495	0.0561357	2.12209	0.0158886
20478	A_01_P1699041	ENSMMUT00000042082	ENSMMUT00000042082	ens|major histocompatibility complex, class I, B [Source:RefSeq peptide;Acc:NP_001108436] [ENSMMUT00000042082]	63.5458	13.1255	29.9458	3.8817	2.12202	0.0494676
44473	A_01_P003949	ENSMMUT00000010629	ENSMMUT00000010629	ens|cyclin M4 [Source:HGNC Symbol;Acc:105] [ENSMMUT00000010629]	3.63454	0.42444	1.7131	0.404693	2.12162	0.0168988
34780	A_01_P1699236	GQ153428	GQ153428	gb|Macaca mulatta MHC class I antigen (Mamu-B) mRNA, Mamu-B*nov066 allele, partial cds. [GQ153428]	70.7034	9.97301	33.3318	4.736	2.1212	0.0147667
1266	A_01_P1826831	LOC721944	XM_001118142	ref|PREDICTED: Macaca mulatta mitogen-activated protein kinase kinase kinase kinase 1-like (LOC721944), partial mRNA [XM_001118142]	6.74558	1.40839	3.18099	0.316649	2.12059	0.0485027
32709	A_01_P015787	RPIA	ENSMMUT00000012935	ref|PREDICTED: Macaca mulatta ribose-5-phosphate isomerase-like (RPIA), mRNA [XM_001094618]	11.5316	1.73321	5.4401	0.812926	2.11974	0.0190289
39528	A_01_P1705021	LOC100425019	ENSMMUT00000033256	ref|PREDICTED: Macaca mulatta NAD-dependent deacetylase sirtuin-2-like (LOC100425019), partial mRNA [XM_002801227]	1.51043	0.179548	0.712569	0.0947176	2.1197	0.00770952
22778	A_01_P1757001	SLC41A3	ENSMMUT00000046791	Unknown	1.93375	0.298801	0.91243	0.253561	2.11934	0.0403281
19624	A_01_P1673776	BAX	ENSMMUT00000005536	ens|BAX [Source:UniProtKB/TrEMBL;Acc:A0EJI2] [ENSMMUT00000005536]	5.90301	0.887626	2.78698	0.461862	2.11806	0.0207386
9075	A_01_P1673891	LILRAE	NM_001040674	ref|Macaca mulatta leukocyte immunoglobulin-like receptor, subfamily A, member e (LILRAE), mRNA [NM_001040674]	16.7404	2.89704	7.90514	1.75488	2.11766	0.0402006
5601	A_01_P1721296	MAN1B1	ENSMMUT00000047215	Unknown	1.15533	0.219054	0.545618	0.112679	2.11747	0.0481227
28810	A_01_P1709016	PHF12	ENSMMUT00000030336	Unknown	0.29846	0.045186	0.140969	0.0310812	2.11721	0.0283659
4549	A_01_P1699161	GQ153406	GQ153406	gb|Macaca mulatta MHC class I antigen (Mamu-B) mRNA, Mamu-B*nov043 allele, partial cds. [GQ153406]	78.192	10.4527	36.9393	5.89692	2.11677	0.0138459
29529	A_01_P004732	LYN	ENSMMUT00000019862	Unknown	112.888	19.9503	53.408	4.05119	2.11369	0.0265698
9001	A_01_P1810716	A_01_P1810716	A_01_P1810716	Unknown	1.7057	0.33489	0.80769	0.0763131	2.11183	0.0398793
13424	A_01_P1749971	CDKN3	ENSMMUT00000017269	ref|PREDICTED: Macaca mulatta cyclin-dependent kinase inhibitor 3, transcript variant 2 (CDKN3), mRNA [XM_001085150]	1.46507	0.255032	0.693825	0.170587	2.11159	0.0456776
20527	A_01_P1687031	SNX18	ENSMMUT00000032576	Unknown	1.87546	0.338355	0.888276	0.125476	2.11135	0.0339345
1454	A_01_P1810246	ARF6	NM_001194058	ref|Macaca mulatta ADP-ribosylation factor 6 (ARF6), mRNA [NM_001194058]	3.5379	0.73733	1.67619	0.118613	2.11067	0.0469787
7384	A_01_P1690626	PMPCB	ENSMMUT00000004851	ens|Mitochondrial processing peptidase beta [Source:UniProtKB/TrEMBL;Acc:Q3YAP5] [ENSMMUT00000004851]	6.13036	0.895772	2.90847	0.278006	2.10776	0.0138834
35594	A_01_P1739371	ENSMMUT00000038796	ENSMMUT00000038796	Unknown	0.320864	0.0532869	0.152386	0.0419606	2.1056	0.0475456
27528	A_01_P010450	A_01_P010450	A_01_P010450	Unknown	498.202	99.926	236.615	36.5206	2.10554	0.0492031
6636	A_01_P1726486	LOC709838	ENSMMUT00000010856	gb|PREDICTED: Macaca mulatta tripeptidyl-peptidase 1-like, transcript variant 1 (LOC709838), mRNA [XM_001108748]	17.074	2.76538	8.11183	0.447402	2.10483	0.0186176
2678	A_01_P1711181	SLC16A3	ENSMMUT00000040843	gb|PREDICTED: Macaca mulatta solute carrier family 16, member 3 (monocarboxylic acid transporter 4), transcript variant 3 (SLC16A3), mRNA [XM_001113202]	6.41782	0.444612	3.04962	0.372849	2.10447	0.00114661
4262	A_01_P1725506	RPLP0	NM_001195428	ref|Macaca mulatta ribosomal protein, large, P0 (RPLP0), mRNA [NM_001195428]	180.487	33.8422	85.7722	11.5288	2.10426	0.0380681
5726	A_01_P1724956	CORO1B	ENSMMUT00000044636	ref|PREDICTED: Macaca mulatta coronin, actin binding protein, 1B (CORO1B), mRNA [XM_001117930]	3.92143	0.458795	1.86442	0.670209	2.1033	0.0445208
37197	A_01_P010767	CNRIP1	ENSMMUT00000014984	ref|PREDICTED: Macaca mulatta CB1 cannabinoid receptor-interacting protein 1-like, transcript variant 2 (LOC698827), mRNA [XM_001094135]	6.51305	1.22824	3.09661	0.636723	2.10329	0.0484924
1468	A_01_P1711001	ENSMMUT00000007679	ENSMMUT00000007679	ens|ring finger protein 213 [Source:HGNC Symbol;Acc:14539] [ENSMMUT00000007679]	7.40178	1.2604	3.51971	0.780483	2.10295	0.0396596
34411	A_01_P007925	TMBIM1	ENSMMUT00000032112	gb|PREDICTED: Macaca mulatta transmembrane BAX inhibitor motif containing 1, transcript variant 2 (TMBIM1), mRNA [XM_001089836]	15.1326	2.1923	7.19619	1.98548	2.10287	0.0363773
15362	A_01_P1747256	ENSMMUT00000002431	ENSMMUT00000002431	ens|zinc finger, FYVE domain containing 19 [Source:HGNC Symbol;Acc:20758] [ENSMMUT00000002431]	2.55534	0.290877	1.21593	0.264434	2.10155	0.0143676
18876	A_01_P1750616	POMT2	ENSMMUT00000039639	Unknown	0.636554	0.0877752	0.303039	0.065907	2.10057	0.022848
23293	A_01_P1710671	SLC25A19	ENSMMUT00000025323	ref|PREDICTED: Macaca mulatta solute carrier family 25 (mitochondrial thiamine pyrophosphate carrier), member 19 (SLC25A19), mRNA [XM_001094462]	1.40263	0.133649	0.667923	0.141718	2.09999	0.0092705
17887	A_01_P018652	APEX1	ENSMMUT00000040098	gb|PREDICTED: Macaca mulatta APEX nuclease, transcript variant 8 (APEX1), mRNA [XM_001090240]	44.2154	4.94064	21.0752	4.95231	2.09798	0.0162466
29480	A_01_P1816496	LOC714561	XM_001104394	ref|PREDICTED: Macaca mulatta sodium/potassium/calcium exchanger 6-like (LOC714561), mRNA [XM_001104394]	0.17792	0.0178041	0.0848083	0.00787106	2.09791	0.00305278
6057	A_01_P1715986	ENSMMUT00000024635	ENSMMUT00000024635	Unknown	1.80084	0.214897	0.859025	0.271008	2.09637	0.0345039
30888	A_01_P1700891	LOC704880	ENSMMUT00000030508	ref|PREDICTED: Macaca mulatta syntaxin-4-like, transcript variant 1 (LOC704880), mRNA [XM_001095454]	3.41644	0.35094	1.6301	0.284634	2.09585	0.007509
6525	A_01_P012368	A_01_P012368	A_01_P012368	Unknown	22.784	4.36578	10.8731	1.60158	2.09545	0.0428321
35035	A_01_P1708801	ENSMMUT00000019001	ENSMMUT00000019001	ens|topoisomerase (DNA) III alpha [Source:HGNC Symbol;Acc:11992] [ENSMMUT00000019001]	0.742484	0.0563504	0.354492	0.075337	2.0945	0.00618797
11593	A_01_P1726421	ENSMMUT00000002828	ENSMMUT00000002828	ens|TMEM9 domain family, member B [Source:HGNC Symbol;Acc:1168] [ENSMMUT00000002828]	8.09037	1.26468	3.86448	0.238788	2.09352	0.0167502
20518	A_01_P1705521	ERCC1	ENSMMUT00000001035	gb|Macaca mulatta excision repair protein (ERCC1) mRNA, partial cds. [AY369809]	8.59883	1.37831	4.10902	0.52266	2.09267	0.0226325
14282	A_01_P1756211	LOC694017	ENSMMUT00000010339	Unknown	18.1241	3.20904	8.66444	1.55907	2.09178	0.0379543
42165	A_01_P015888	PRCP	ENSMMUT00000010977	gb|PREDICTED: Macaca mulatta prolylcarboxypeptidase, transcript variant 8 (PRCP), mRNA [XM_001096750]	202.251	41.4758	96.7594	10.4541	2.09025	0.0487005
32797	A_01_P1764016	LOC722740	ENSMMUT00000033292	gb|PREDICTED: Macaca mulatta f-box only protein 6-like, transcript variant 2 (LOC722740), mRNA [XM_002802178]	7.60651	0.959581	3.63922	0.870083	2.09015	0.0221453
5242	A_01_P1777751	A_01_P1777751	A_01_P1777751	Unknown	1.08474	0.09192	0.519131	0.05149	2.08952	0.00171446
18976	A_01_P1813766	LOC722723	XM_001118833	ref|PREDICTED: Macaca mulatta enoyl-CoA hydratase, mitochondrial-like (LOC722723), partial mRNA [XM_001118833]	10.0467	0.990563	4.81048	0.81975	2.08849	0.00655798
43259	A_01_P1698586	LOC714964	ENSMMUT00000041082	ens|MHC class I antigen [Source:UniProtKB/TrEMBL;Acc:E0WHM2] [ENSMMUT00000041082]	392.589	40.2129	187.989	37.7082	2.08837	0.0099527
14117	A_01_P1757786	ENSMMUT00000020654	ENSMMUT00000020654	ens|inositol hexakisphosphate kinase 2 [Source:HGNC Symbol;Acc:17313] [ENSMMUT00000020654]	5.83721	0.792932	2.79895	0.267365	2.0855	0.0109542
30731	A_01_P1703756	LOC718176	ENSMMUT00000030101	Unknown	1.79089	0.223049	0.859142	0.0773207	2.08451	0.0075646
4876	A_01_P1732861	LOC710296	ENSMMUT00000008810	gb|PREDICTED: Macaca mulatta ORM1-like protein 2-like, transcript variant 3 (LOC710296), mRNA [XM_001111880]	14.5452	2.42583	6.97808	0.815979	2.08442	0.0253935
6215	A_01_P000029	A_01_P000029	A_01_P000029	Unknown	0.43039	0.0548624	0.206511	0.0592975	2.0841	0.0323661
28555	A_01_P1712401	ENSMMUT00000001010	ENSMMUT00000001010	ens|ceroid-lipofuscinosis, neuronal 3 [Source:HGNC Symbol;Acc:2074] [ENSMMUT00000001010]	9.65788	1.25335	4.63508	1.16406	2.08365	0.0260699
18673	A_01_P1690401	LOC701198	ENSMMUT00000026735	gb|PREDICTED: Macaca mulatta uncharacterized protein C7orf44-like, transcript variant 3 (LOC701198), mRNA [XM_001096329]	14.7868	2.82796	7.10118	1.02189	2.0823	0.0431426
8542	A_01_P004645	CYB561D2	NM_001194850	ref|Macaca mulatta cytochrome b-561 domain containing 2 (CYB561D2), mRNA [NM_001194850]	17.0156	3.45926	8.17165	0.435838	2.08227	0.0442863
29979	A_01_P1734541	SLC15A4	ENSMMUT00000045366	Unknown	3.64114	0.708604	1.74974	0.253928	2.08096	0.045734
3488	A_01_P1820011	A_01_P1820011	A_01_P1820011	Unknown	0.158289	0.0103751	0.076067	0.0100599	2.08092	0.00127225
11969	A_01_P1698321	CIDEC	ENSMMUT00000014468	Unknown	20.4463	0.608995	9.83212	1.43011	2.07954	0.000484301
30027	A_01_P1814811	A_01_P1814811	A_01_P1814811	Unknown	0.077033	0.00890905	0.0370572	0.00442425	2.07876	0.0069681
28712	A_01_P1759791	LOC710405	ENSMMUT00000042713	ref|PREDICTED: Macaca mulatta uncharacterized protein C21orf70-like, transcript variant 1 (LOC710405), mRNA [XM_001099840]	1.64044	0.222199	0.790355	0.060792	2.07557	0.0102069
11086	A_01_P1785291	LOC696245	XR_010162	ref|PREDICTED: Macaca mulatta prohibitin-like (LOC696245), miscRNA [XR_010162]	0.982658	0.145829	0.473468	0.0832274	2.07545	0.0230216
39790	A_01_P1691756	LOC712752	ENSMMUT00000024447	Unknown	3.65434	0.717987	1.76089	0.257895	2.07527	0.047682
3743	A_01_P010918	RB1	ENSMMUT00000011052	gb|PREDICTED: Macaca mulatta retinoblastoma 1, transcript variant 2 (RB1), mRNA [XM_002800747]	2.99292	0.559645	1.44223	0.163425	2.0752	0.0375356
41130	A_01_P016406	LOC720001	XR_014671	ref|PREDICTED: Macaca mulatta heat shock 70 kDa protein 6-like (LOC720001), miscRNA [XR_014671]	7.68112	0.826553	3.70223	0.390961	2.07473	0.00481424
17219	A_01_P009183	LAT2	ENSMMUT00000005438	ens|linker for activation of T-cells family member 2 [Source:RefSeq peptide;Acc:NP_001180626] [ENSMMUT00000005438]	129.694	21.1346	62.526	9.29762	2.07424	0.0270134
2970	A_01_P1717671	LOC709739	ENSMMUT00000044321	gb|PREDICTED: Macaca mulatta v-type proton ATPase subunit E 1-like (LOC709739), mRNA [XM_001103259]	24.3712	4.02205	11.753	3.05295	2.07362	0.0465967
16294	A_01_P1706586	RPL28	ENSMMUT00000022344	gb|ILLUMIGEN_MCQ_29276 Katze_MMPB Macaca mulatta cDNA clone IBIUW:7108 5' similar to Bases 1 to 480 highly similar to human RPL28 (Hs.356371), mRNA sequence [CN647932]	94.6377	18.2432	45.6823	3.71951	2.07165	0.0390916
17578	A_01_P1798946	LOC723442	ENSMMUT00000001076	gb|PREDICTED: Macaca mulatta succinate dehydrogenase [ubiquinone] flavoprotein subunit, mitochondrial-like (LOC723069), miscRNA [XR_014839]	10.4207	1.32551	5.03144	1.00243	2.07112	0.0176226
44758	A_01_P1779111	ENSMMUT00000027487	ENSMMUT00000027487	ens|3 beta-hydroxysteroid dehydrogenase/Delta 5-->4-isomerase type 13-beta-hydroxy-Delta(5)-steroid dehydrogenaseSteroid Delta-isomerase [Source:UniProtKB/Swiss-Prot;Acc:P27365] [ENSMMUT00000027487]	0.348903	0.0647301	0.168572	0.0294991	2.06975	0.0443763
17133	A_01_P1789501	ASB2	ENSMMUT00000017387	ref|PREDICTED: Macaca mulatta ankyrin repeat and SOCS box-containing 2, transcript variant 1 (ASB2), mRNA [XM_001095689]	2.83897	0.441574	1.37231	0.160995	2.06875	0.0205718
13552	A_01_P1776286	ENSMMUT00000042458	ENSMMUT00000042458	ref|PREDICTED: Macaca mulatta SH3 domain and tetratricopeptide repeats-containing protein 1-like (LOC722649), partial miscRNA [XR_014783]	1.42164	0.251713	0.687566	0.110594	2.06764	0.0370285
16315	A_01_P1761546	NOD1	ENSMMUT00000018586	Unknown	0.340963	0.05369	0.164933	0.0353567	2.06729	0.0338149
41589	A_01_P1722621	TRIM14	ENSMMUT00000046503	Unknown	1.2719	0.0381999	0.615287	0.192995	2.06716	0.0156607
41986	A_01_P1693006	LOC716612	ENSMMUT00000025541	ens|32kDa replication protein A2 [Source:UniProtKB/TrEMBL;Acc:Q3YAR6] [ENSMMUT00000025541]	1.00215	0.178165	0.484974	0.104085	2.06641	0.0461242
28501	A_01_P1774101	RPL10	NM_001193559	ref|Macaca mulatta ribosomal protein L10 (RPL10), mRNA [NM_001193559]	223.98	38.0396	108.414	15.0428	2.06598	0.0301482
11515	A_01_P1731311	ENSMMUT00000025883	ENSMMUT00000025883	ens|calcium channel, voltage-dependent, alpha 2/delta subunit 4 [Source:HGNC Symbol;Acc:20202] [ENSMMUT00000025883]	1.2165	0.150217	0.589065	0.146836	2.06514	0.0244173
17436	A_01_P1805771	ENSMMUT00000043073	ENSMMUT00000043073	ref|PREDICTED: Macaca mulatta transmembrane protein C6orf70 homolog (LOC715539), partial mRNA [XM_001105798]	3.25677	0.276333	1.57725	0.302233	2.06484	0.00634868
21863	A_01_P1781875	LOC705501	XR_012192	ref|PREDICTED: Macaca mulatta 60S acidic ribosomal protein P0-like (LOC705501), miscRNA [XR_012192]	194.793	35.6567	94.3384	7.48821	2.06484	0.0329789
26969	A_01_P1821711	A_01_P1821711	A_01_P1821711	Unknown	0.584216	0.0404043	0.282945	0.0712077	2.06477	0.0103335
37813	A_01_P1687476	HARS	ENSMMUT00000006350	ref|PREDICTED: Macaca mulatta histidyl-tRNA synthetase (HARS), mRNA [XM_001087047]	2.34111	0.298393	1.13385	0.150173	2.06476	0.011177
38348	A_01_P1714886	LOC697395	ENSMMUT00000043191	gb|PREDICTED: Macaca mulatta UPF0364 protein C6orf211 homolog, transcript variant 2 (C4H6orf211), mRNA [XM_001097936]	0.291353	0.0200793	0.141272	0.0305378	2.06235	0.00631166
23738	A_01_P1772231	LOC697859	ENSMMUT00000000333	ens|Glycoprotein hormones alpha chain [Source:UniProtKB/Swiss-Prot;Acc:P22762] [ENSMMUT00000000333]	0.213317	0.008382	0.10352	0.0334496	2.06063	0.0189794
2004	A_01_P1716681	RALY	ENSMMUT00000025416	gb|PREDICTED: Macaca mulatta RNA binding protein, autoantigenic (hnRNP-associated with lethal yellow homolog (mouse)) (RALY), mRNA [XM_001102633]	8.0553	0.913417	3.91264	0.870298	2.05879	0.0167485
31731	A_01_P1697151	GQ153411	GQ153411	gb|Macaca mulatta MHC class I antigen (Mamu-B) mRNA, Mamu-B*nov048 allele, partial cds. [GQ153411]	75.944	13.5608	36.8995	1.58155	2.05813	0.028808
20588	A_01_P006973	LOC722740	ENSMMUT00000047575	gb|PREDICTED: Macaca mulatta f-box only protein 6-like, transcript variant 2 (LOC722740), mRNA [XM_002802178]	13.4827	1.89076	6.55399	1.3906	2.05718	0.0255441
9239	A_01_P016702	A_01_P016702	A_01_P016702	Unknown	59.4369	10.8661	28.8942	5.22966	2.05705	0.0445138
14585	A_01_P1711051	LOC718666	ENSMMUT00000040895	ref|PREDICTED: Macaca mulatta uncharacterized protein C17orf56-like (LOC718666), mRNA [XM_001111650]	4.14585	0.594212	2.01701	0.603597	2.05544	0.0456944
27558	A_01_P1684041	MAGED2	ENSMMUT00000048003	Unknown	117.769	18.4339	57.3014	12.4278	2.05525	0.03465
9957	A_01_P1801236	AP2M1	ENSMMUT00000045787	gb|PREDICTED: Macaca mulatta adaptor-related protein complex 2, mu 1 subunit, transcript variant 10 (AP2M1), mRNA [XM_001102510]	20.1361	2.98429	9.8034	2.86783	2.05399	0.0467497
36920	A_01_P1695211	STAT1	ENSMMUT00000007897	gb|Macaca mulatta signal transducer and activator of transcription (STAT1) mRNA, partial sequence. [AF230106]	12.0559	1.73689	5.87021	1.26814	2.05374	0.0281942
11396	A_01_P1681116	LHPP	ENSMMUT00000021333	ref|PREDICTED: Macaca mulatta phospholysine phosphohistidine inorganic pyrophosphate phosphatase (LHPP), mRNA [XM_001083060]	0.421214	0.0228455	0.205099	0.061402	2.05371	0.0164334
367	A_01_P1690076	IL10RB	ENSMMUT00000005616	gb|PREDICTED: Macaca mulatta interleukin-10 receptor subunit beta-like (IL10RB), mRNA [XM_001094340]	8.44864	1.23688	4.11573	0.835461	2.05277	0.0272304
24771	A_01_P1743721	CLIC1	ENSMMUT00000041038	gb|PREDICTED: Macaca mulatta chloride intracellular channel protein 1-like (CLIC1), miscRNA [XR_011616]	48.8932	2.58685	23.8229	3.4792	2.05237	0.00116961
6941	A_01_P1725371	LOC722182	ENSMMUT00000025738	ref|PREDICTED: Macaca mulatta HRAS-like suppressor 2-like (LOC722182), mRNA [XM_001118366]	16.9025	3.01361	8.23673	1.70173	2.05209	0.046283
34081	A_01_P1830651	ENSMMUT00000005540	ENSMMUT00000005540	gb|PREDICTED: Macaca mulatta ferritin light chain-like (LOC718777), mRNA [XM_002799226]	300.459	46.9585	146.599	22.8716	2.04952	0.0257574
3335	A_01_P1793106	A_01_P1793106	A_01_P1793106	Unknown	0.213207	0.0351137	0.10408	0.0240272	2.04849	0.04263
24276	A_01_P001043	METTL22	NM_001194202	ref|Macaca mulatta methyltransferase like 22 (METTL22), mRNA [NM_001194202]	20.4258	3.59139	9.97131	0.429504	2.04846	0.0276796
9655	A_01_P1675571	LOC710713	ENSMMUT00000010485	ref|PREDICTED: Macaca mulatta chitobiosyldiphosphodolichol beta-mannosyltransferase-like (LOC710713), mRNA [XM_001099380]	2.77801	0.406818	1.35628	0.11495	2.04826	0.0151715
13666	A_01_P1749196	ENSMMUT00000009055	ENSMMUT00000009055	ens|Rho guanine nucleotide exchange factor (GEF) 40 [Source:HGNC Symbol;Acc:25516] [ENSMMUT00000009055]	77.0515	14.3242	37.6357	5.76261	2.0473	0.0433242
704	A_01_P1677071	IL17RA	ENSMMUT00000044342	ref|PREDICTED: Macaca mulatta interleukin 17 receptor A, transcript variant 2 (IL17RA), mRNA [XM_001102483]	14.1063	1.4759	6.89151	0.984032	2.0469	0.00659625
43081	A_01_P1682176	RNF34	ENSMMUT00000030345	gb|PREDICTED: Macaca mulatta ring finger protein 34, transcript variant 4 (RNF34), mRNA [XM_001095190]	2.31538	0.277335	1.13186	0.269549	2.04564	0.022219
9939	A_01_P1829546	A_01_P1829546	A_01_P1829546	Unknown	2.82526	0.357285	1.38401	0.387516	2.04135	0.0339889
6601	A_01_P1716191	PIGT	ENSMMUT00000004831	Unknown	2.17964	0.256829	1.06783	0.2649	2.04119	0.0235986
3935	A_01_P1687731	ENSMMUT00000019370	ENSMMUT00000019370	gb|PREDICTED: Macaca mulatta putative biorientation of chromosomes in cell division protein 1-like 2-like (LOC712248), mRNA [XM_001101185]	1.39792	0.205873	0.684891	0.177876	2.04108	0.0395478
39010	A_01_P1779366	A_01_P1779366	A_01_P1779366	Unknown	4.15011	0.423832	2.03457	0.579527	2.0398	0.025728
12430	A_01_P1732701	LOC699771	ENSMMUT00000031007	ref|PREDICTED: Macaca mulatta aladin-like (LOC699771), mRNA [XM_001088225]	0.183808	0.022999	0.0902503	0.0149314	2.03665	0.0142846
1161	A_01_P1742881	SLC35B3	ENSMMUT00000014923	Unknown	0.117659	0.0145772	0.0577725	0.011007	2.03659	0.0168528
1684	A_01_P1743751	VARS	ENSMMUT00000009554	ref|PREDICTED: Macaca mulatta valyl-tRNA synthetase (VARS), mRNA [XM_001105797]	2.7803	0.423539	1.36522	0.297655	2.03652	0.0340254
19084	A_01_P1786577	PGD	XR_012337	gb|PREDICTED: Macaca mulatta 6-phosphogluconate dehydrogenase, decarboxylating-like (PGD), miscRNA [XR_012337]	2.56761	0.377447	1.26128	0.162799	2.03572	0.0191251
41858	A_01_P1717451	ENSMMUT00000044405	ENSMMUT00000044405	ens|N(alpha)-acetyltransferase 20, NatB catalytic subunit [Source:HGNC Symbol;Acc:15908] [ENSMMUT00000044405]	41.744	5.52308	20.509	6.13921	2.0354	0.0422525
20178	A_01_P1779756	A_01_P1779756	A_01_P1779756	Unknown	31.9073	3.89242	15.6784	2.23799	2.03512	0.0111703
6599	A_01_P001685	LOC721138	ENSMMUT00000013515	gb|PREDICTED: Macaca mulatta transmembrane protease serine 9-like (LOC721138), mRNA [XM_001117186]	224.904	15.1717	110.517	18.8124	2.03501	0.0032145
40119	A_01_P008559	LOC714851	ENSMMUT00000033431	gb|PREDICTED: Macaca mulatta granulins-like (LOC714851), mRNA [XM_002808132]	510.124	64.7698	250.812	33.7446	2.03389	0.0120631
21793	A_01_P1750258	ENSMMUT00000007039	ENSMMUT00000007039	Unknown	1.61165	0.261301	0.792655	0.168971	2.03323	0.0389582
21869	A_01_P1671081	VISA	NM_001042666	ref|Macaca mulatta virus-induced signaling adapter (VISA), nuclear gene encoding mitochondrial protein, mRNA [NM_001042666]	0.216637	0.0387387	0.106577	0.0172144	2.03268	0.0408661
7509	A_01_P1707306	ENSMMUT00000025301	ENSMMUT00000025301	ens|trafficking protein particle complex 8 [Source:HGNC Symbol;Acc:29169] [ENSMMUT00000025301]	3.02595	0.545113	1.48971	0.238388	2.03123	0.0416522
21617	A_01_P1810596	NPC2	ENSMMUT00000009192	ref|PREDICTED: Macaca mulatta Niemann-Pick disease, type C2, transcript variant 1 (NPC2), mRNA [XM_001094066]	72.3821	13.4994	35.6383	6.14707	2.03102	0.0479907
2492	A_01_P1731811	LOH12CR1	ENSMMUT00000026113	ref|PREDICTED: Macaca mulatta loss of heterozygosity, 12, chromosomal region 1, transcript variant 1 (LOH12CR1), mRNA [XM_001084733]	2.45771	0.469352	1.21017	0.151062	2.03089	0.0446681
28594	A_01_P1717046	LOC716726	ENSMMUT00000030019	ref|PREDICTED: Macaca mulatta isocitrate dehydrogenase [NAD] subunit beta, mitochondrial-like, transcript variant 3 (LOC716726), mRNA [XM_001114288]	17.4846	2.25009	8.61002	1.64831	2.03073	0.019034
12062	A_01_P017198	LOC717150	XM_001108398	ref|PREDICTED: Macaca mulatta bcl10-interacting CARD protein-like (LOC717150), mRNA [XM_001108398]	26.0611	4.05742	12.8411	3.33876	2.02952	0.0455358
4239	A_01_P1752846	MRPL10	ENSMMUT00000026377	ref|PREDICTED: Macaca mulatta 39S ribosomal protein L10, mitochondrial-like (MRPL10), mRNA [XM_001089588]	0.369527	0.0420881	0.182097	0.0284052	2.02928	0.0101935
27289	A_01_P009070	LOC700778	XM_001089116	gb|PREDICTED: Macaca mulatta tumor necrosis factor alpha-induced protein 8-like, transcript variant 1 (LOC700778), mRNA [XM_001089116]	4.10823	0.681372	2.02579	0.232035	2.02796	0.0275821
655	A_01_P1794636	CN646640	CN646640	gb|ILLUMIGEN_MCQ_26716 Katze_MMBR Macaca mulatta cDNA clone IBIUW:8385 5' similar to Bases 12 to 880 highly similar to human PSAP (Hs.406455), mRNA sequence [CN646640]	0.12664	0.0218542	0.0624683	0.00743302	2.02727	0.0319985
27621	A_01_P1777893	A_01_P1777893	A_01_P1777893	Unknown	6.49099	1.02747	3.20271	0.643022	2.02671	0.0349717
43766	A_01_P1701966	ENSMMUT00000021925	ENSMMUT00000021925	ens|leucine-rich repeats and calponin homology (CH) domain containing 4 [Source:HGNC Symbol;Acc:6691] [ENSMMUT00000021925]	6.71887	0.88509	3.31691	0.42937	2.02564	0.0134972
21635	A_01_P1790421	A_01_P1790421	A_01_P1790421	Unknown	0.158365	0.0192616	0.0781857	0.0220237	2.0255	0.0337179
37427	A_01_P001901	A_01_P001901	A_01_P001901	Unknown	3.17147	0.465088	1.56644	0.176761	2.02464	0.0180029
16206	A_01_P1758181	VIPR1	ENSMMUT00000027954	ref|PREDICTED: Macaca mulatta vasoactive intestinal peptide receptor 1, transcript variant 2 (VIPR1), mRNA [XM_002802834]	0.231615	0.0320728	0.114405	0.0330951	2.02451	0.0438877
8076	A_01_P1785071	VDAC1	ENSMMUT00000022810	gb|PREDICTED: Macaca mulatta voltage-dependent anion channel 1, transcript variant 2 (VDAC1), mRNA [XM_001107652]	24.2906	3.87992	12.0037	2.34126	2.0236	0.0350412
34674	A_01_P1672791	PARP10	ENSMMUT00000000652	ref|PREDICTED: Macaca mulatta poly (ADP-ribose) polymerase family, member 10, transcript variant 3 (PARP10), mRNA [XM_001098043]	6.5449	0.601709	3.23854	0.825162	2.02094	0.0177411
42623	A_01_P1735071	LOC703973	ENSMMUT00000017301	ref|PREDICTED: Macaca mulatta peptidyl-prolyl cis-trans isomerase FKBP1B-like, transcript variant 2 (LOC703973), mRNA [XM_001098297]	0.958439	0.0218535	0.474382	0.131554	2.0204	0.010968
44813	A_01_P1785821	LOC708441	ENSMMUT00000013891	gb|PREDICTED: Macaca mulatta histone deacetylase 1-like (LOC697501), miscRNA [XR_010227]	3.4709	0.479276	1.71864	0.210795	2.01956	0.0154832
17404	A_01_P1772353	WDR12	XM_001105358	gb|PREDICTED: Macaca mulatta WD repeat domain 12 (WDR12), mRNA [XM_001105358]	3.69833	0.153199	1.8314	0.226098	2.01939	0.000481576
29215	A_01_P005301	NOL6	XM_001099208	ref|PREDICTED: Macaca mulatta nucleolar protein family 6 (RNA-associated), transcript variant 2 (NOL6), mRNA [XM_001099208]	8.06608	0.564718	3.99445	0.826278	2.01932	0.00658856
22668	A_01_P004665	GNG2	ENSMMUT00000014534	ens|guanine nucleotide binding protein (G protein), gamma 2 [Source:RefSeq peptide;Acc:NP_001177839] [ENSMMUT00000014534]	0.990516	0.185543	0.490547	0.0346365	2.01921	0.0380865
23395	A_01_P1732376	LOC710161	ENSMMUT00000011791	ref|PREDICTED: Macaca mulatta rho-related GTP-binding protein Rho6-like (LOC710161), mRNA [XM_001098749]	2.28631	0.265233	1.13242	0.205519	2.01896	0.0138194
42168	A_01_P1725381	ENSMMUT00000000159	ENSMMUT00000000159	ens|TAF6-like RNA polymerase II, p300/CBP-associated factor (PCAF)-associated factor, 65kDa [Source:HGNC Symbol;Acc:17305] [ENSMMUT00000000159]	1.43663	0.203781	0.7121	0.147436	2.01746	0.0280366
13194	A_01_P1778461	PGAM1	NM_001195655	ref|Macaca mulatta phosphoglycerate mutase 1 (brain) (PGAM1), mRNA [NM_001195655]	5.19601	0.416447	2.57559	0.639539	2.01741	0.0139101
35093	A_01_P1789151	A_01_P1789151	A_01_P1789151	Unknown	1.74618	0.330334	0.86559	0.0381639	2.01733	0.0381226
3725	A_01_P1742221	ENSMMUT00000021117	ENSMMUT00000021117	ref|PREDICTED: Macaca mulatta ras-related protein Rab-28-like (LOC694111), miscRNA [XR_009948]	0.773718	0.115257	0.383669	0.0313362	2.01663	0.0171279
7903	A_01_P1692871	LGALS8	ENSMMUT00000021209	gb|PREDICTED: Macaca mulatta lectin, galactoside-binding, soluble, 8, transcript variant 13 (LGALS8), mRNA [XM_001099600]	5.58155	0.879716	2.76809	0.293827	2.01639	0.0229967
37281	A_01_P1794981	GPI	ENSMMUT00000008231	gb|PREDICTED: Macaca mulatta glucose-6-phosphate isomerase-like (GPI), miscRNA [XR_010634]	5.90992	0.612032	2.93276	0.45757	2.01514	0.00802143
31822	A_01_P1736001	LOC713953	ENSMMUT00000003260	Unknown	0.473886	0.0774862	0.23521	0.0358334	2.01473	0.0313387
27709	A_01_P1768106	ENSMMUT00000011892	ENSMMUT00000011892	gb|PREDICTED: Macaca mulatta glucosylceramidase-like (LOC719103), miscRNA [XR_014088]	11.9298	2.03415	5.92378	0.901905	2.01389	0.0356136
41062	A_01_P1808201	ENSMMUT00000008629	ENSMMUT00000008629	gb|PREDICTED: Macaca mulatta Rap guanine nucleotide exchange factor (GEF) 6, transcript variant 5 (RAPGEF6), mRNA [XM_001101236]	2.34145	0.434916	1.16279	0.129791	2.01364	0.040831
21034	A_01_P1767666	ENSMMUT00000046077	ENSMMUT00000046077	ens|SET domain, bifurcated 1 [Source:HGNC Symbol;Acc:10761] [ENSMMUT00000046077]	2.17872	0.312751	1.08202	0.236434	2.01356	0.0312779
21615	A_01_P016188	A_01_P016188	A_01_P016188	Unknown	0.645185	0.0712841	0.320437	0.0614382	2.01345	0.0136188
18470	A_01_P012939	MRRF	ENSMMUT00000046796	ref|PREDICTED: Macaca mulatta mitochondrial ribosome recycling factor, transcript variant 1 (MRRF), mRNA [XM_001089220]	6.35264	0.845223	3.1556	0.934338	2.01313	0.0442295
42263	A_01_P1704011	PGPEP1	ENSMMUT00000006254	ref|PREDICTED: Macaca mulatta pyroglutamyl-peptidase I (PGPEP1), mRNA [XM_001115337]	0.774445	0.124013	0.384762	0.081245	2.01279	0.0391413
39639	A_01_P016771	A_01_P016771	A_01_P016771	Unknown	2.488	0.406308	1.23643	0.223421	2.01225	0.035614
222	A_01_P1711056	ENSMMUT00000040891	ENSMMUT00000040891	ens|solute carrier family 38, member 10 [Source:HGNC Symbol;Acc:28237] [ENSMMUT00000040891]	22.9801	2.60481	11.426	2.60732	2.01121	0.020196
20521	A_01_P1736406	ENSMMUT00000027289	ENSMMUT00000027289	ens|zinc finger protein 2 [Source:HGNC Symbol;Acc:12991] [ENSMMUT00000027289]	0.211265	0.0340786	0.105045	0.0213558	2.01119	0.0384808
38017	A_01_P1792831	DHRS7B	ENSMMUT00000018508	ref|PREDICTED: Macaca mulatta dehydrogenase/reductase (SDR family) member 7B, transcript variant 3 (DHRS7B), mRNA [XM_001103593]	1.92924	0.164831	0.959834	0.145089	2.00997	0.00449697
36977	A_01_P011701	OGFRL1	ENSMMUT00000020570	ref|PREDICTED: Macaca mulatta opioid growth factor receptor-like 1 (OGFRL1), mRNA [XM_001111755]	11.1645	1.71768	5.56013	0.931355	2.00796	0.0284915
21016	A_01_P1693436	WDR77	NM_001195443	ref|Macaca mulatta WD repeat domain 77 (WDR77), mRNA [NM_001195443]	2.62643	0.335344	1.30828	0.048299	2.00754	0.00807127
9983	A_01_P1672006	IL15	NM_001044731	ref|Macaca mulatta interleukin 15 (IL15), mRNA [NM_001044731]	1.19222	0.175277	0.593926	0.105875	2.00735	0.026571
8172	A_01_P1751296	ENSMMUT00000001079	ENSMMUT00000001079	ens|programmed cell death 6 [Source:HGNC Symbol;Acc:8765] [ENSMMUT00000001079]	14.1568	1.98136	7.05891	1.99145	2.00553	0.0448817
571	A_01_P1679491	ENSMMUT00000044107	ENSMMUT00000044107	Unknown	24.6673	3.30014	12.2998	1.7324	2.0055	0.0160411
3290	A_01_P014973	TMEM79	ENSMMUT00000000135	Unknown	0.861265	0.122455	0.429492	0.0999628	2.00531	0.0341206
45114	A_01_P1830841	LOC717729	XM_001109526	ref|PREDICTED: Macaca mulatta tyrosine-protein kinase Lck-like (LOC717729), partial mRNA [XM_001109526]	1.18017	0.133263	0.588716	0.0672544	2.00466	0.00743244
26475	A_01_P017131	TMEM60	NM_001193703	ref|Macaca mulatta transmembrane protein 60 (TMEM60), mRNA [NM_001193703]	19.9834	3.2754	9.98061	1.45966	2.00222	0.0316006
27401	A_01_P1717811	MED15	ENSMMUT00000044248	Unknown	0.239793	0.022186	0.119798	0.0246004	2.00164	0.011067
21906	A_01_P1674676	LOC713684	ENSMMUT00000012695	gb|PREDICTED: Macaca mulatta UPF0629 protein C17orf42-like, transcript variant 2 (LOC713684), mRNA [XM_001112593]	11.3265	1.95824	5.65872	1.16003	2.0016	0.0471499
41914	A_01_P1700556	ENSMMUT00000018200	ENSMMUT00000018200	ref|PREDICTED: Macaca mulatta actin, cytoplasmic 1-like, transcript variant 1 (LOC700393), mRNA [XM_001083652]	80.771	6.54255	40.3571	3.05187	2.00141	0.0013834
22430	A_01_P018980	DCLRE1A	ENSMMUT00000023393	gb|PREDICTED: Macaca mulatta DNA cross-link repair 1A (PSO2 homolog, S. cerevisiae) (DCLRE1A), mRNA [XM_001090942]	2.55122	0.318854	1.27514	0.398937	2.00074	0.0466123
16583	A_01_P1752006	ENSMMUT00000041617	ENSMMUT00000041617	Unknown	99.433	13.9617	49.6992	8.30992	2.00069	0.0221968
10640	A_01_P1691236	MUL1	ENSMMUT00000009650	Unknown	0.220082	0.0165366	0.110052	0.0159775	1.9998	0.00304695
13362	A_01_P1725391	ZBTB3	ENSMMUT00000020164	ref|PREDICTED: Macaca mulatta zinc finger and BTB domain containing 3 (ZBTB3), mRNA [XM_001118415]	0.220122	0.0194239	0.110085	0.0295853	1.99956	0.0208727
19423	A_01_P1680136	SLC37A4	NM_001194790	ref|Macaca mulatta solute carrier family 37 (glucose-6-phosphate transporter), member 4 (SLC37A4), mRNA [NM_001194790]	6.09846	0.535277	3.05009	0.988591	1.99943	0.0350328
20396	A_01_P1821696	LOC712970	ENSMMUT00000016990	gb|PREDICTED: Macaca mulatta adipose differentiation-related protein, transcript variant 2 (ADFP), mRNA [XM_001110125]	6.54839	1.02331	3.27556	0.327746	1.99917	0.0226316
39247	A_01_P1728481	STAM	ENSMMUT00000002403	ref|PREDICTED: Macaca mulatta signal transducing adaptor molecule (SH3 domain and ITAM motif) 1 (STAM), mRNA [XM_001094352]	0.650036	0.0814081	0.325333	0.0177144	1.99806	0.00800818
38875	A_01_P1705896	BAX	ENSMMUT00000005535	ens|BAX [Source:UniProtKB/TrEMBL;Acc:A0EJI2] [ENSMMUT00000005535]	8.83603	1.29122	4.42344	0.796209	1.99755	0.0270222
19557	A_01_P1702696	LOC710129	ENSMMUT00000014112	ref|PREDICTED: Macaca mulatta pleckstrin homology domain-containing family J member 1-like, transcript variant 2 (LOC710129), mRNA [XM_001097723]	8.54343	1.33119	4.27894	0.563115	1.99663	0.0255998
27660	A_01_P1687166	ARSB	ENSMMUT00000009501	ref|PREDICTED: Macaca mulatta arylsulfatase B, transcript variant 6 (ARSB), mRNA [XM_001108389]	0.568635	0.110037	0.284867	0.0285951	1.99615	0.0467843
5634	A_01_P1731891	ENSMMUT00000047126	ENSMMUT00000047126	Unknown	1.60689	0.153722	0.805022	0.0637581	1.99608	0.00294501
16697	A_01_P005432	A_01_P005432	A_01_P005432	Unknown	0.198625	0.0297417	0.0995873	0.027403	1.99448	0.0498631
8358	A_01_P1708636	ENSMMUT00000020273	ENSMMUT00000020273	ens|elaC homolog 2 (E. coli) [Source:HGNC Symbol;Acc:14198] [ENSMMUT00000020273]	2.34953	0.206458	1.17802	0.19903	1.99448	0.00646419
31864	A_01_P1748291	ENSMMUT00000030711	ENSMMUT00000030711	ens|ubiquitin-like 7 (bone marrow stromal cell-derived) [Source:HGNC Symbol;Acc:28221] [ENSMMUT00000030711]	2.4899	0.286078	1.24883	0.192956	1.99379	0.0114131
38187	A_01_P1676046	BANP	ENSMMUT00000013219	ref|PREDICTED: Macaca mulatta BTG3 associated nuclear protein, transcript variant 1 (BANP), mRNA [XM_001087573]	1.40791	0.216938	0.706413	0.161763	1.99304	0.0410858
22933	A_01_P001681	C7H14orf159	ENSMMUT00000039578	Unknown	9.20914	0.712563	4.62225	0.588408	1.99235	0.00254306
3455	A_01_P1681941	AY680476	AY680476	gb|Macaca mulatta clone dl1_g03_t7_114 Sec61 alpha 1 subunit (SEC61A1) mRNA, 3' UTR. [AY680476]	10.4267	1.18358	5.24406	1.21852	1.98829	0.0224852
5121	A_01_P1678241	ING5	NM_001194001	ref|Macaca mulatta inhibitor of growth family, member 5 (ING5), mRNA [NM_001194001]	0.427913	0.0183797	0.215311	0.0281164	1.98742	0.0007275
28688	A_01_P003744	ENSMMUT00000023292	ENSMMUT00000023292	ref|PREDICTED: Macaca mulatta BTB (POZ) domain containing 11 (BTBD11), mRNA [XM_001093296]	0.924149	0.13146	0.465094	0.084304	1.98702	0.0259656
6667	A_01_P1740636	ENSMMUT00000000697	ENSMMUT00000000697	Unknown	0.248603	0.0186181	0.12525	0.0287601	1.98486	0.0113603
36503	A_01_P1705656	PPP5C	ENSMMUT00000038462	ref|PREDICTED: Macaca mulatta protein phosphatase 5, catalytic subunit (PPP5C), mRNA [XM_002801304]	1.55331	0.190762	0.782867	0.152887	1.98413	0.0197767
28761	A_01_P1689126	TCTA	ENSMMUT00000025308	ref|PREDICTED: Macaca mulatta T-cell leukemia translocation altered gene, transcript variant 2 (TCTA), mRNA [XM_001109050]	2.27633	0.284869	1.14855	0.303917	1.98192	0.0352272
2546	A_01_P1827601	A_01_P1827601	A_01_P1827601	Unknown	0.31036	0.0135333	0.156639	0.044541	1.98137	0.0163636
41360	A_01_P1681501	ENSMMUT00000000227	ENSMMUT00000000227	gb|PREDICTED: Macaca mulatta prohibitin, transcript variant 5 (PHB), mRNA [XM_001093341]	6.15994	0.838641	3.10948	0.410329	1.98102	0.0170926
8754	A_01_P1712521	LOC100423096	ENSMMUT00000039379	ref|PREDICTED: Macaca mulatta phosphorylase b kinase gamma catalytic chain, testis/liver isoform-like (LOC100423096), mRNA [XM_002802453]	4.35466	0.579236	2.19852	0.52317	1.98072	0.0327492
10789	A_01_P008252	REPIN1	XM_001097432	gb|PREDICTED: Macaca mulatta replication initiator 1, transcript variant 2 (REPIN1), mRNA [XM_001097432]	67.4881	10.1706	34.0777	7.80837	1.98041	0.0403554
6205	A_01_P1691451	NFYC	ENSMMUT00000047357	Unknown	2.23511	0.23711	1.12869	0.303784	1.98028	0.0283854
15189	A_01_P1689736	CMTM6	ENSMMUT00000002044	Unknown	4.51924	0.809637	2.28239	0.131705	1.98005	0.0343251
42558	A_01_P1690301	TBL2	ENSMMUT00000012718	Unknown	26.8506	4.06947	13.5615	1.59819	1.97992	0.0228152
17040	A_01_P1675411	NARF	ENSMMUT00000040825	ens|Nuclear prelamin A recognition factor [Source:UniProtKB/TrEMBL;Acc:B5KGZ5] [ENSMMUT00000040825]	13.811	1.89404	6.97941	1.6478	1.97882	0.0345872
35277	A_01_P006711	MEF2A	ENSMMUT00000025457	gb|PREDICTED: Macaca mulatta myocyte enhancer factor 2A, transcript variant 4 (MEF2A), mRNA [XM_001102890]	30.1844	5.04504	15.2561	1.87264	1.97852	0.0322486
155	A_01_P017111	LOC710527	ENSMMUT00000027766	ref|PREDICTED: Macaca mulatta NADH-cytochrome b5 reductase 2-like, transcript variant 2 (LOC710527), mRNA [XM_002799661]	4.6089	0.390876	2.33003	0.109893	1.97805	0.00136501
38036	A_01_P015442	LY6E	ENSMMUT00000021868	gb|PREDICTED: Macaca mulatta lymphocyte antigen 6 complex, locus E (LY6E), mRNA [XM_002805508]	34.044	1.75433	17.223	5.70787	1.97666	0.0304768
35662	A_01_P013359	A_01_P013359	A_01_P013359	Unknown	24.5993	2.74898	12.4495	2.08778	1.97592	0.0125228
9013	A_01_P1809541	LOC714217	XR_014117	ref|PREDICTED: Macaca mulatta protein FAM96A-like (LOC714217), miscRNA [XR_014117]	22.7739	3.52657	11.529	2.11588	1.97536	0.0339941
43747	A_01_P1744336	TFEB	ENSMMUT00000027863	Unknown	1.35789	0.21369	0.68836	0.0497288	1.97264	0.0224652
3084	A_01_P1834096	ENSMMUT00000020148	ENSMMUT00000020148	Unknown	3.96423	0.224007	2.01114	0.525156	1.97113	0.0141289
7977	A_01_P1730241	ZFYVE27	ENSMMUT00000021747	Unknown	0.673635	0.0803142	0.341822	0.0485671	1.97072	0.0122886
4775	A_01_P1723926	DPM2	ENSMMUT00000020170	ref|PREDICTED: Macaca mulatta dolichyl-phosphate mannosyltransferase polypeptide 2, regulatory subunit (DPM2), mRNA [XM_001093450]	3.43079	0.536958	1.74134	0.35835	1.97019	0.0397432
37688	A_01_P1712121	LOC696177	ENSMMUT00000023536	ref|PREDICTED: Macaca mulatta hypothetical LOC696177 (LOC696177), mRNA [XM_001084831]	1.01549	0.19344	0.515449	0.0488003	1.9701	0.0461243
27767	A_01_P1815111	A_01_P1815111	A_01_P1815111	Unknown	2.46293	0.321381	1.25043	0.320364	1.96967	0.0369281
42734	A_01_P017948	RIMS3	ENSMMUT00000017101	ref|PREDICTED: Macaca mulatta regulating synaptic membrane exocytosis 3, transcript variant 2 (RIMS3), mRNA [XM_001084240]	4.19422	0.610506	2.1295	0.416451	1.96959	0.0314165
18864	A_01_P1706631	ENSMMUT00000026970	ENSMMUT00000026970	ref|PREDICTED: Macaca mulatta splicing factor U2AF 65 kDa subunit-like (LOC723543), partial mRNA [XM_001119590]	1.28472	0.226664	0.652374	0.0973906	1.96931	0.0427226
5066	A_01_P1718461	ENSMMUT00000029608	ENSMMUT00000029608	ens|minichromosome maintenance complex component 5 [Source:HGNC Symbol;Acc:6948] [ENSMMUT00000029608]	4.41285	0.62496	2.24182	0.326461	1.96843	0.021688
36309	A_01_P1788726	LOC720561	XM_001116094	ref|PREDICTED: Macaca mulatta choline transporter-like protein 2-like (LOC720561), partial mRNA [XM_001116094]	0.226058	0.0299505	0.114907	0.017065	1.96732	0.0180348
25032	A_01_P015627	ENSMMUT00000007452	ENSMMUT00000007452	ens|mannosidase, alpha, class 2B, member 2 [Source:HGNC Symbol;Acc:29623] [ENSMMUT00000007452]	9.00995	1.0474	4.58234	1.11964	1.96623	0.0277712
30881	A_01_P1825151	SIRT6	ENSMMUT00000028046	Unknown	0.414679	0.0476525	0.210964	0.0639079	1.96564	0.0431726
5630	A_01_P009159	MCM5	XM_002798345	gb|PREDICTED: Macaca mulatta minichromosome maintenance complex component 5 (MCM5), mRNA [XM_002798345]	27.2711	3.84857	13.885	1.81723	1.96407	0.0199356
29075	A_01_P1717556	LOC716398	ENSMMUT00000003407	ref|PREDICTED: Macaca mulatta DNA replication complex GINS protein PSF1-like (LOC716398), mRNA [XM_001107106]	0.55891	0.0830414	0.284621	0.0596665	1.9637	0.0364187
23406	A_01_P009153	POLR3E	ENSMMUT00000039468	ref|PREDICTED: Macaca mulatta polymerase (RNA) III (DNA directed) polypeptide E (POLR3E), mRNA [XM_001086444]	11.3488	0.876855	5.77932	1.06338	1.96368	0.00679608
31265	A_01_P1784661	A_01_P1784661	A_01_P1784661	Unknown	1.40796	0.197188	0.7172	0.134853	1.96314	0.0276373
42463	A_01_P1715931	LOC713191	ENSMMUT00000006888	ref|PREDICTED: Macaca mulatta CCAAT/enhancer-binding protein beta-like (LOC713191), mRNA [XM_001102454]	2.90502	0.473	1.48022	0.227991	1.96257	0.034943
24938	A_01_P1711421	CLCN7	ENSMMUT00000039670	Unknown	14.1983	1.56358	7.24216	1.75407	1.9605	0.0252728
25290	A_01_P1731831	GPRC5D	ENSMMUT00000047165	ref|PREDICTED: Macaca mulatta G protein-coupled receptor, family C, group 5, member D (GPRC5D), mRNA [XM_001087385]	0.19076	0.0332689	0.0973322	0.0150033	1.95989	0.0429089
21515	A_01_P1734306	ENSMMUT00000045473	ENSMMUT00000045473	Unknown	0.138822	0.0118461	0.0708335	0.00902082	1.95984	0.00382604
35018	A_01_P1760011	BACE2	ENSMMUT00000006040	ref|PREDICTED: Macaca mulatta beta-site APP-cleaving enzyme 2, transcript variant 2 (BACE2), mRNA [XM_001108061]	6.93655	0.361882	3.53983	0.773805	1.95957	0.00731425
39033	A_01_P1786319	A_01_P1786319	A_01_P1786319	Unknown	3.98006	0.53245	2.0311	0.270161	1.95956	0.0171579
16080	A_01_P009843	TMEM8A	ENSMMUT00000000884	ref|PREDICTED: Macaca mulatta transmembrane protein 8A (TMEM8A), mRNA [XM_001118461]	3.69079	0.195158	1.88354	0.444773	1.9595	0.00984217
8447	A_01_P011729	FIG4	NM_001172433	ref|Macaca mulatta FIG4 homolog, SAC1 lipid phosphatase domain containing (S. cerevisiae) (FIG4), mRNA [NM_001172433]	33.341	3.79321	17.0218	2.61644	1.95872	0.0121976
34617	A_01_P1793896	RPL3	NM_001193554	ref|Macaca mulatta ribosomal protein L3 (RPL3), mRNA [NM_001193554]	134.764	18.5783	68.812	11.3571	1.95843	0.0231331
3851	A_01_P1675921	DHX38	ENSMMUT00000000974	gb|PREDICTED: Macaca mulatta DEAH (Asp-Glu-Ala-His) box polypeptide 38 (DHX38), mRNA [XM_001097681]	2.89513	0.309317	1.47879	0.449601	1.95777	0.0409181
17791	A_01_P1709886	MLX	ENSMMUT00000013816	Unknown	4.62382	0.553877	2.36179	0.489386	1.95776	0.0222109
21816	A_01_P010382	SLC35A3	ENSMMUT00000019977	gb|PREDICTED: Macaca mulatta probable UDP-sugar transporter protein SLC35A5-like, transcript variant 2 (SLC35A3), mRNA [XM_001104675]	3.91587	0.472162	2.00052	0.277636	1.95743	0.0128758
33610	A_01_P1735691	ENSMMUT00000023224	ENSMMUT00000023224	Unknown	5.15433	0.65047	2.6335	0.371505	1.95722	0.0151316
33515	A_01_P1706431	LOC720510	ENSMMUT00000000349	ref|PREDICTED: Macaca mulatta myeloid-associated differentiation marker-like (LOC720510), mRNA [XM_001116015]	4.86881	0.264889	2.48843	0.416828	1.95658	0.00294063
41249	A_01_P1687456	TMEM173	ENSMMUT00000016873	ref|PREDICTED: Macaca mulatta transmembrane protein 173, transcript variant 2 (TMEM173), mRNA [XM_001084548]	3.99539	0.402813	2.04235	0.169733	1.95627	0.00424632
10415	A_01_P1694191	DQ148254	DQ148254	gb|Macaca mulatta clone ss1_a12_t7_493 FUN14 domain containing 2 (FUNDC2) mRNA, 3' UTR. [DQ148254]	0.154854	0.00596268	0.0792298	0.0221469	1.95449	0.0164647
24882	A_01_P1686761	LOC717591	ENSMMUT00000004075	Unknown	10.4424	2.00209	5.34347	0.203068	1.95423	0.0444522
30079	A_01_P018593	SERPINA1	ENSMMUT00000018772	gb|PREDICTED: Macaca mulatta serpin peptidase inhibitor, clade A (alpha-1 antiproteinase, antitrypsin), member 1, transcript variant 6 (SERPINA1), mRNA [XM_001099255]	41.6281	6.80826	21.3091	4.22843	1.95354	0.0443623
33748	A_01_P014509	APOB48R	ENSMMUT00000001018	Unknown	9.59189	1.19168	4.91456	0.292442	1.95173	0.00884416
37978	A_01_P1742381	LOC708996	ENSMMUT00000023341	ref|PREDICTED: Macaca mulatta hypothetical protein LOC100427845 (LOC100427845), mRNA [XM_002806431]	2.66035	0.330785	1.36348	0.0921639	1.95115	0.00921566
25228	A_01_P1703176	ENSMMUT00000032786	ENSMMUT00000032786	ens|ecotropic viral integration site 5-like [Source:HGNC Symbol;Acc:30464] [ENSMMUT00000032786]	0.179171	0.0209111	0.0918343	0.0223823	1.95102	0.0291331
29381	A_01_P1721926	LOC717531	ENSMMUT00000046879	Unknown	0.203501	0.0231734	0.104334	0.0314161	1.95048	0.0440652
37595	A_01_P007672	C19orf61	NM_001194356	ref|Macaca mulatta smg-9 homolog, nonsense mediated mRNA decay factor (C. elegans) (C19orf61), mRNA [NM_001194356]	2.03656	0.30244	1.04519	0.261488	1.9485	0.0478308
34569	A_01_P1671501	RPL7A	NM_001144039	ref|Macaca mulatta ribosomal protein L7a (RPL7A), mRNA [NM_001144039]	111.205	16.2482	57.1674	9.22247	1.94525	0.0276098
37247	A_01_P1709281	GNGT2	ENSMMUT00000003464	ref|PREDICTED: Macaca mulatta guanine nucleotide binding protein (G protein), gamma transducing activity polypeptide 2, transcript variant 1 (GNGT2), mRNA [XM_001091968]	4.58636	0.446499	2.35817	0.515405	1.94488	0.0170863
32697	A_01_P1693056	ADSL	DQ147954	gb|Macaca mulatta clone ds2_n18_t7_072 adenylosuccinate lyase (ADSL) mRNA, partial cds. [DQ147954]	0.993383	0.145785	0.511109	0.127058	1.94358	0.0469151
7393	A_01_P1685330	ENSMMUT00000040128	ENSMMUT00000040128	Unknown	2.80107	0.471501	1.44163	0.273724	1.94299	0.0469398
8736	A_01_P1721961	ENSMMUT00000046855	ENSMMUT00000046855	ens|chromosome 9 open reading frame 16 [Source:HGNC Symbol;Acc:17823] [ENSMMUT00000046855]	1.08619	0.177133	0.559333	0.103433	1.94194	0.0424196
33302	A_01_P1755376	ENSMMUT00000014427	ENSMMUT00000014427	Unknown	0.103077	0.0105809	0.0530837	0.00344689	1.94179	0.00413672
44977	A_01_P1730181	FRAT2	ENSMMUT00000027577	Unknown	20.4359	2.86656	10.5359	2.38519	1.93964	0.0377865
3766	A_01_P009466	ENTPD6	ENSMMUT00000044373	Unknown	6.8486	0.686051	3.53202	0.443999	1.939	0.00666174
21428	A_01_P1676681	ENSMMUT00000006006	ENSMMUT00000006006	ens|cutaneous T-cell lymphoma-associated antigen 1 [Source:HGNC Symbol;Acc:24346] [ENSMMUT00000002082]	3.63161	0.510178	1.87361	0.390322	1.93829	0.0338811
19645	A_01_P1834401	ENSMMUT00000012440	ENSMMUT00000012440	ens|complement component 1, r subcomponent [Source:HGNC Symbol;Acc:1246] [ENSMMUT00000012440]	0.882375	0.127937	0.455305	0.0612016	1.93799	0.0236606
2818	A_01_P1799931	ZNF496	ENSMMUT00000027507	Unknown	0.177933	0.0239298	0.091844	0.0247555	1.93734	0.0465061
27383	A_01_P1698486	MAMU-E	NM_001114966	ref|Macaca mulatta major histocompatibility complex, class I, E (MAMU-E), mRNA [NM_001114966]	373.979	38.5539	193.248	43.9973	1.93523	0.0214028
4558	A_01_P1777146	A_01_P1777146	A_01_P1777146	Unknown	2.90286	0.503013	1.50104	0.136911	1.9339	0.0360998
29607	A_01_P1809236	A_01_P1809236	A_01_P1809236	Unknown	3.35377	0.555735	1.73477	0.257483	1.93327	0.0383689
8027	A_01_P1767701	LOC100427784	ENSMMUT00000014064	gb|PREDICTED: Macaca mulatta CDC42 small effector protein 1-like (LOC100427784), mRNA [XM_002801766]	3.69526	0.555179	1.91195	0.219806	1.93272	0.0244279
2159	A_01_P1803726	ENSMMUT00000015652	ENSMMUT00000015652	Unknown	0.279427	0.0478266	0.144634	0.0231882	1.93196	0.0443183
19658	A_01_P1717076	FAM113A	ENSMMUT00000007327	ens|family with sequence similarity 113, member A [Source:RefSeq peptide;Acc:NP_001181592] [ENSMMUT00000007327]	0.407615	0.0433	0.211059	0.0659798	1.93129	0.0471237
20663	A_01_P015413	RAB7L1	XM_001091817	ref|PREDICTED: Macaca mulatta RAB7, member RAS oncogene family-like 1, transcript variant 3 (RAB7L1), mRNA [XM_001091817]	3.4363	0.593673	1.78032	0.234884	1.93015	0.0410053
14645	A_01_P005657	LOC717055	XM_002798190	ref|PREDICTED: Macaca mulatta protein FAM110A-like (LOC717055), partial mRNA [XM_002798190]	20.5279	3.1251	10.638	0.521048	1.92968	0.0205433
37467	A_01_P1768101	LOC717595	ENSMMUT00000011889	ref|PREDICTED: Macaca mulatta metaxin-1-like (LOC717595), mRNA [XM_002808242]	3.39815	0.331532	1.76134	0.362702	1.92929	0.015788
19832	A_01_P019514	LOC706833	XM_001104275	ref|PREDICTED: Macaca mulatta hypothetical LOC706833, transcript variant 2 (LOC706833), mRNA [XM_001104275]	25.853	2.55504	13.4032	2.53734	1.92886	0.0135099
43306	A_01_P1710751	SRP68	ENSMMUT00000002526	Unknown	3.62111	0.387841	1.87834	0.328951	1.92783	0.0140243
15819	A_01_P014333	HSDL1	ENSMMUT00000028201	ens|inactive hydroxysteroid dehydrogenase-like protein 1 [Source:RefSeq peptide;Acc:NP_001181480] [ENSMMUT00000028201]	1.60953	0.262276	0.835342	0.0977072	1.92679	0.0325899
42989	A_01_P009258	ENSMMUT00000001088	ENSMMUT00000001088	ens|ring finger protein 114 [Source:HGNC Symbol;Acc:13094] [ENSMMUT00000001088]	10.687	1.00618	5.55016	1.38928	1.92554	0.0241755
40315	A_01_P1721771	LOC722440	ENSMMUT00000017822	ref|PREDICTED: Macaca mulatta fibrinogen C domain-containing protein 1-like (LOC722440), mRNA [XM_001118589]	0.204036	0.0343455	0.105968	0.0110783	1.92544	0.0347605
28872	A_01_P005628	BFAR	ENSMMUT00000011547	ref|PREDICTED: Macaca mulatta bifunctional apoptosis regulator, transcript variant 3 (BFAR), mRNA [XM_001107948]	19.3835	3.05309	10.0694	0.560158	1.925	0.0239883
5507	A_01_P1751291	ENSMMUT00000016711	ENSMMUT00000016711	ens|programmed cell death 6 [Source:HGNC Symbol;Acc:8765] [ENSMMUT00000016711]	11.0568	1.54393	5.74409	1.11026	1.92489	0.0314251
14122	A_01_P1793986	SET	XM_002799976	gb|PREDICTED: Macaca mulatta SET translocation (SET), mRNA [XM_002799976]	10.3737	1.48089	5.38937	1.14297	1.92484	0.0373023
10624	A_01_P1742586	ENSMMUT00000004082	ENSMMUT00000004082	ens|ribosomal protein L10 [Source:RefSeq peptide;Acc:NP_001180488] [ENSMMUT00000004082]	2.32108	0.278009	1.20619	0.250792	1.9243	0.0247108
38447	A_01_P004563	A_01_P004563	A_01_P004563	Unknown	4.03742	0.658694	2.09848	0.269599	1.92397	0.0344478
34314	A_01_P1682981	TMEM185B	NM_001242323	ref|Macaca mulatta transmembrane protein 185B (TMEM185B), mRNA [NM_001242323]	2.6827	0.361913	1.39473	0.357722	1.92346	0.0446162
28639	A_01_P1797906	LOC723442	ENSMMUT00000001076	gb|PREDICTED: Macaca mulatta succinate dehydrogenase [ubiquinone] flavoprotein subunit, mitochondrial-like (LOC723069), miscRNA [XR_014839]	9.56503	0.976222	4.9748	0.880879	1.9227	0.0129685
34967	A_01_P1775876	A_01_P1775876	A_01_P1775876	Unknown	4.17511	0.662189	2.17227	0.427375	1.922	0.0440059
66	A_01_P1679626	ENSMMUT00000025234	ENSMMUT00000025234	ens|GTF2H1 [Source:UniProtKB/TrEMBL;Acc:A2D674] [ENSMMUT00000025234]	10.5209	1.98746	5.47398	0.439754	1.92198	0.0478442
36456	A_01_P1675656	POLR3E	ENSMMUT00000003192	ref|PREDICTED: Macaca mulatta polymerase (RNA) III (DNA directed) polypeptide E (POLR3E), mRNA [XM_001086444]	22.7876	1.69698	11.8744	2.12058	1.91905	0.00697376
32754	A_01_P1705061	ENSMMUT00000019301	ENSMMUT00000019301	ens|glia maturation factor, gamma [Source:HGNC Symbol;Acc:4374] [ENSMMUT00000019301]	70.6726	10.4714	36.836	3.02959	1.91857	0.021008
17985	A_01_P1675461	GNPTG	NM_001204748	ref|Macaca mulatta N-acetylglucosamine-1-phosphate transferase, gamma subunit (GNPTG), mRNA [NM_001204748]	6.15888	0.826893	3.21033	0.830414	1.91846	0.0455289
13964	A_01_P014769	KCTD11	NM_001194377	ref|Macaca mulatta potassium channel tetramerisation domain containing 11 (KCTD11), mRNA [NM_001194377]	0.84116	0.139764	0.438556	0.0673331	1.91802	0.0409286
14451	A_01_P1727951	ENSMMUT00000043598	ENSMMUT00000043598	ens|FAD-dependent oxidoreductase domain containing 1 [Source:HGNC Symbol;Acc:26927] [ENSMMUT00000043598]	3.39209	0.569205	1.76898	0.188118	1.91754	0.0352231
2424	A_01_P006766	RAB32	NM_001193894	ref|Macaca mulatta RAB32, member RAS oncogene family (RAB32), mRNA [NM_001193894]	29.4759	4.72428	15.3756	2.08643	1.91705	0.0341754
304	A_01_P1711156	ENSMMUT00000017954	ENSMMUT00000017954	ens|G protein pathway suppressor 1 [Source:HGNC Symbol;Acc:4549] [ENSMMUT00000017954]	6.3358	0.697394	3.30533	0.972106	1.91684	0.0444983
32138	A_01_P1801126	A_01_P1801126	A_01_P1801126	Unknown	68.3564	9.54563	35.6861	7.28661	1.91549	0.0346193
24290	A_01_P1673071	ZNF77	ENSMMUT00000011829	ref|PREDICTED: Macaca mulatta zinc finger protein 77 (ZNF77), mRNA [XM_001099725]	1.31209	0.160375	0.685023	0.112509	1.91539	0.0185794
1068	A_01_P1810481	CCT7	ENSMMUT00000043469	gb|PREDICTED: Macaca mulatta chaperonin containing TCP1, subunit 7, transcript variant 4 (CCT7), mRNA [XM_001104880]	8.39752	1.30007	4.38443	0.780967	1.9153	0.0382271
11887	A_01_P1711176	FASN	ENSMMUT00000017977	ref|PREDICTED: Macaca mulatta fatty acid synthase (FASN), mRNA [XM_001113076]	2.28504	0.253106	1.19318	0.30931	1.91508	0.0341002
25391	A_01_P002581	LYZ	CN643020	gb|ILLUMIGEN_MCQ_7125 Katze_MMPL2 Macaca mulatta cDNA clone IBIUW:4136 5' similar to Bases 1 to 1118 highly similar to human LYZ (Hs.234734), mRNA sequence [CN643020]	76.3581	12.3248	39.8834	3.30038	1.91454	0.0288498
6584	A_01_P1710466	LOC718873	ENSMMUT00000013532	gb|PREDICTED: Macaca mulatta archaemetzincin-2-like, transcript variant 2 (LOC718873), mRNA [XM_001116903]	5.87201	0.856312	3.06779	0.307992	1.91408	0.0216214
39255	A_01_P1808216	A_01_P1808216	A_01_P1808216	Unknown	44.6785	3.4753	23.3513	5.37077	1.91332	0.0157304
2200	A_01_P1748311	ENSMMUT00000018191	ENSMMUT00000018191	ens|unc-51-like kinase 3 (C. elegans) [Source:HGNC Symbol;Acc:19703] [ENSMMUT00000018191]	0.122349	0.0176166	0.06395	0.0144773	1.9132	0.0428433
13565	A_01_P010832	ASTE1	ENSMMUT00000007246	ref|PREDICTED: Macaca mulatta asteroid homolog 1 (Drosophila) (ASTE1), mRNA [XM_001113246]	3.69937	0.585026	1.93391	0.257377	1.9129	0.0327561
40260	A_01_P1830196	A_01_P1830196	A_01_P1830196	Unknown	0.23113	0.0277863	0.120828	0.0184426	1.91288	0.0162569
11893	A_01_P1779812	A_01_P1779812	A_01_P1779812	Unknown	98.7911	14.5107	51.6866	7.85712	1.91135	0.0290068
3410	A_01_P009722	LOC717968	ENSMMUT00000007254	ref|PREDICTED: Macaca mulatta serine/threonine-protein kinase Nek11-like, transcript variant 6 (LOC717968), mRNA [XM_001115740]	0.320233	0.0346073	0.167546	0.04255	1.91131	0.0318334
7147	A_01_P1793696	A_01_P1793696	A_01_P1793696	Unknown	0.0695883	0.00986244	0.036409	0.00529662	1.91129	0.0251579
9249	A_01_P003752	LOC716612	ENSMMUT00000025541	ens|32kDa replication protein A2 [Source:UniProtKB/TrEMBL;Acc:Q3YAR6] [ENSMMUT00000025541]	10.7151	1.13398	5.60755	1.15283	1.91083	0.0196024
34117	A_01_P1787141	CN647435	CN647435	gb|ILLUMIGEN_MCQ_28473 Katze_MMPB Macaca mulatta cDNA clone IBIUW:7603 5' similar to Bases 149 to 409 highly similar to human APOL1 (Hs.114309), mRNA sequence [CN647435]	357.469	50.3496	187.184	38.8095	1.90972	0.0366012
25524	A_01_P1765351	LOC716710	ENSMMUT00000047385	Unknown	0.114505	0.0148064	0.059986	0.0132156	1.90886	0.0334223
30726	A_01_P1744421	ATP6V0C	ENSMMUT00000007981	ref|PREDICTED: Macaca mulatta ATPase, H+ transporting, lysosomal 16kDa, V0 subunit c (ATP6V0C), mRNA [XM_001088617]	26.5077	3.35737	13.8868	3.31975	1.90884	0.0368755
18001	A_01_P1709221	MRPL10	ENSMMUT00000041935	Unknown	1.48315	0.225639	0.777006	0.136202	1.90881	0.0365719
3318	A_01_P1727912	ENSMMUT00000013972	ENSMMUT00000013972	Unknown	1.99145	0.275957	1.04333	0.174961	1.90875	0.027274
42036	A_01_P1701571	ENSMMUT00000043831	ENSMMUT00000043831	ref|PREDICTED: Macaca mulatta hypothetical LOC721020 (LOC721020), mRNA [XM_001117017]	0.850659	0.105865	0.445728	0.120812	1.90847	0.0452346
27550	A_01_P1681731	NAB2	ENSMMUT00000024649	ens|NAB2 [Source:UniProtKB/TrEMBL;Acc:A2D6C7] [ENSMMUT00000024649]	0.758823	0.101391	0.397801	0.06512	1.90755	0.024133
17070	A_01_P1747906	SNX1	ENSMMUT00000040451	Unknown	16.0433	1.98805	8.41506	2.07752	1.9065	0.0378842
5264	A_01_P006801	MAPKAPK3	ENSMMUT00000046318	ref|PREDICTED: Macaca mulatta mitogen-activated protein kinase-activated protein kinase 3, transcript variant 1 (MAPKAPK3), mRNA [XM_001097105]	28.2163	3.64477	14.8038	1.21132	1.90602	0.0129499
32945	A_01_P1760731	LOC718128	ENSMMUT00000011151	gb|PREDICTED: Macaca mulatta UPF0550 protein C7orf28-like (LOC721820), mRNA [XM_001118015]	6.87811	0.981085	3.60894	0.595105	1.90586	0.0292184
25232	A_01_P1745946	VTA1	ENSMMUT00000032383	gb|PREDICTED: Macaca mulatta Vps20-associated 1 homolog (S. cerevisiae), transcript variant 2 (VTA1), mRNA [XM_001092926]	2.02224	0.197516	1.06107	0.190278	1.90585	0.0127544
5327	A_01_P015979	BTD	XM_001083201	gb|PREDICTED: Macaca mulatta biotinidase (BTD), mRNA [XM_001083201]	35.0723	4.253	18.4061	2.59828	1.90548	0.0155339
16210	A_01_P1737256	LOC720588	ENSMMUT00000042944	ref|PREDICTED: Macaca mulatta pleckstrin homology domain-containing family B member 2-like (LOC718985), mRNA [XM_001112451]	1.16322	0.118518	0.610474	0.113922	1.90543	0.0151854
33921	A_01_P1760511	FTSJ2	ENSMMUT00000023926	ref|PREDICTED: Macaca mulatta FtsJ homolog 2 (E. coli), transcript variant 2 (FTSJ2), mRNA [XM_001086161]	0.903489	0.123733	0.474426	0.11159	1.90439	0.0420453
43870	A_01_P1830136	ENSMMUT00000039840	ENSMMUT00000039840	ref|PREDICTED: Macaca mulatta transmembrane protein C6orf70 homolog (LOC715539), partial mRNA [XM_001105798]	8.55907	1.32756	4.49632	0.897688	1.90357	0.0443711
15532	A_01_P1750231	MTHFD1	ENSMMUT00000001865	gb|PREDICTED: Macaca mulatta methylenetetrahydrofolate dehydrogenase (NADP+ dependent) 1, methenyltetrahydrofolate cyclohydrolase, formyltetrahydrofolate synthetase, transcript variant 1 (MTHFD1), mRNA [XM_001101708]	9.60103	0.600498	5.04969	1.25387	1.90131	0.0169543
30083	A_01_P1678261	TMEM203	ENSMMUT00000025435	ref|PREDICTED: Macaca mulatta transmembrane protein 203-like, transcript variant 2 (LOC706164), mRNA [XM_001089729]	5.61017	0.901187	2.95129	0.605223	1.90092	0.0498368
38415	A_01_P014352	A_01_P014352	A_01_P014352	Unknown	21.9223	1.66092	11.5325	2.90919	1.90091	0.0210761
24521	A_01_P1795436	A_01_P1795436	A_01_P1795436	Unknown	11.1852	1.27239	5.88511	0.823586	1.9006	0.012875
5214	A_01_P1757864	ENSMMUT00000014899	ENSMMUT00000014899	ref|PREDICTED: Macaca mulatta actin, cytoplasmic 2-like (LOC710533), miscRNA [XR_012243]	39.957	3.86142	21.0254	4.16803	1.90041	0.0157684
6022	A_01_P1786101	LOC693502	ENSMMUT00000031887	ens|Solute carrier family 25 member A5 [Source:UniProtKB/TrEMBL;Acc:C1KK05] [ENSMMUT00000031887]	82.5526	9.67207	43.4574	7.45699	1.89962	0.0185734
36046	A_01_P1672401	YARS2	ENSMMUT00000019164	Unknown	2.37131	0.268347	1.24832	0.259771	1.8996	0.0237988
4050	A_01_P1757751	ENSMMUT00000004176	ENSMMUT00000004176	ens|ubiquitin specific peptidase 19 [Source:HGNC Symbol;Acc:12617] [ENSMMUT00000004176]	2.3886	0.285922	1.2578	0.282628	1.89903	0.030647
21699	A_01_P1720556	LOC701978	ENSMMUT00000028681	Unknown	3.2176	0.358034	1.69477	0.23931	1.89854	0.0122763
14858	A_01_P004000	ENSMMUT00000010049	ENSMMUT00000010049	ens|tRNA splicing endonuclease 2 homolog (S. cerevisiae) [Source:HGNC Symbol;Acc:28422] [ENSMMUT00000010049]	4.29789	0.648729	2.26423	0.404796	1.89817	0.0375466
27433	A_01_P1803716	ENSMMUT00000015652	ENSMMUT00000015652	Unknown	0.138751	0.00878606	0.0731233	0.024328	1.89749	0.0442459
24661	A_01_P1710806	LOC711692	ENSMMUT00000031525	ref|PREDICTED: Macaca mulatta bifunctional arginine demethylase and lysyl-hydroxylase JMJD6-like (LOC711692), mRNA [XM_001100530]	3.92152	0.645475	2.06702	0.373035	1.89719	0.0473191
19797	A_01_P005036	LOC719253	ENSMMUT00000006361	Unknown	67.0877	3.81639	35.3633	6.21478	1.8971	0.00482271
5122	A_01_P001869	A_01_P001869	A_01_P001869	Unknown	15.8714	2.5379	8.36794	1.06435	1.89669	0.0343451
26960	A_01_P016200	TMEM173	XM_001084548	ref|PREDICTED: Macaca mulatta transmembrane protein 173, transcript variant 2 (TMEM173), mRNA [XM_001084548]	7.07947	0.861606	3.7334	0.279588	1.89625	0.0101615
40526	A_01_P019056	ENSMMUT00000005007	ENSMMUT00000005007	ens|non-SMC element 2, MMS21 homolog (S. cerevisiae) [Source:HGNC Symbol;Acc:26513] [ENSMMUT00000005007]	1.48467	0.119076	0.783079	0.17264	1.89594	0.0155088
34108	A_01_P1786676	ARPC3	ENSMMUT00000009101	gb|AGENCOURT_11467553 NICHD_Rh_Ov1 Macaca mulatta cDNA clone IMAGE:6883653 5', mRNA sequence [CB230691]	99.5562	7.28145	52.5468	6.64526	1.89462	0.00309862
36724	A_01_P1743636	ENSMMUT00000028056	ENSMMUT00000028056	ens|KIAA1949 [Source:HGNC Symbol;Acc:29413] [ENSMMUT00000028056]	7.03317	0.675477	3.71253	0.962965	1.89444	0.0302322
40550	A_01_P1808871	A_01_P1808871	A_01_P1808871	Unknown	11.7336	1.08295	6.19628	0.680859	1.89365	0.00493537
31989	A_01_P002561	SNX7	XM_002801665	ref|PREDICTED: Macaca mulatta sorting nexin 7, transcript variant 2 (SNX7), mRNA [XM_002801665]	6.01317	0.928162	3.17627	0.413315	1.89315	0.0314882
37207	A_01_P1725396	ENSMMUT00000020160	ENSMMUT00000020160	Unknown	4.2924	0.184874	2.26777	0.497791	1.89278	0.00883505
25426	A_01_P1711776	ZNF500	ENSMMUT00000020081	ref|PREDICTED: Macaca mulatta zinc finger protein 500 (ZNF500), mRNA [XM_001098209]	0.183806	0.0293264	0.0971232	0.00730439	1.8925	0.028496
18616	A_01_P019096	ENSMMUT00000024872	ENSMMUT00000024872	ens|stress-associated endoplasmic reticulum protein 1 [Source:HGNC Symbol;Acc:10759] [ENSMMUT00000024872]	5.60937	0.907271	2.9645	0.253924	1.89218	0.0308647
39433	A_01_P015896	P2RX4	XM_001090844	ref|PREDICTED: Macaca mulatta p2X purinoceptor 4-like (P2RX4), mRNA [XM_001090844]	58.1974	10.1956	30.7726	3.6973	1.89121	0.0447556
12946	A_01_P1774696	LOC695815	ENSMMUT00000032207	gb|PREDICTED: Macaca mulatta 60S ribosomal protein L22-like (LOC695815), mRNA [XM_001084467]	66.69	11.73	35.2645	3.61471	1.89114	0.0428938
15542	A_01_P1816826	A_01_P1816826	A_01_P1816826	Unknown	1.97301	0.240782	1.04363	0.25492	1.89052	0.0380095
16240	A_01_P1678716	NOL6	ENSMMUT00000000568	ref|PREDICTED: Macaca mulatta nucleolar protein family 6 (RNA-associated), transcript variant 2 (NOL6), mRNA [XM_001099208]	1.38416	0.126388	0.732237	0.154538	1.89031	0.0171307
26527	A_01_P006958	MRPL17	NM_001193734	ref|Macaca mulatta mitochondrial ribosomal protein L17 (MRPL17), nuclear gene encoding mitochondrial protein, mRNA [NM_001193734]	0.217767	0.0244947	0.115209	0.0302636	1.8902	0.0388434
18284	A_01_P1752326	ENSMMUT00000007478	ENSMMUT00000007478	ref|PREDICTED: Macaca mulatta 40S ribosomal protein S2-like (LOC696119), miscRNA [XR_010463]	110.447	16.4847	58.4447	11.4843	1.88977	0.0413021
34204	A_01_P1680376	COMMD3	NM_001195447	ref|Macaca mulatta COMM domain containing 3 (COMMD3), mRNA [NM_001195447]	16.1674	1.97543	8.56129	1.99291	1.88844	0.0350774
31427	A_01_P1703931	ENSMMUT00000000288	ENSMMUT00000000288	ens|solute carrier family 27 (fatty acid transporter), member 1 [Source:HGNC Symbol;Acc:10995] [ENSMMUT00000000288]	0.248591	0.0154265	0.131643	0.0188051	1.88837	0.00297598
14014	A_01_P1752891	LOC100423212	ENSMMUT00000013288	ref|PREDICTED: Macaca mulatta glutaredoxin-like protein YDR286C homolog (LOC100423212), mRNA [XM_002804497]	3.23579	0.540369	1.71358	0.13974	1.88832	0.0343106
3997	A_01_P000238	PSAP	ENSMMUT00000042829	Unknown	747.4	83.5105	395.808	40.6291	1.88829	0.0091174
19137	A_01_P1786144	A_01_P1786144	A_01_P1786144	Unknown	1.73056	0.182243	0.916523	0.184703	1.88818	0.0201384
5314	A_01_P1672346	LOC722998	ENSMMUT00000046643	ref|PREDICTED: Macaca mulatta uncharacterized protein C9orf114-like (LOC722998), partial mRNA [XM_001119071]	0.564533	0.0701758	0.299016	0.025641	1.88797	0.0120168
42431	A_01_P1715746	ENSMMUT00000045167	ENSMMUT00000045167	ens|aminopeptidase-like 1 [Source:HGNC Symbol;Acc:16244] [ENSMMUT00000045167]	3.53541	0.507636	1.87382	0.345208	1.88674	0.0352626
39675	A_01_P1737716	DOCK5	ENSMMUT00000039091	Unknown	7.11516	0.821999	3.77273	0.651995	1.88595	0.0189375
3113	A_01_P015909	ENSMMUT00000031867	ENSMMUT00000031867	ens|Lysosomal (H+)-transporting ATPase V0 subunit A isoform 1 [Source:UniProtKB/TrEMBL;Acc:Q4G411] [ENSMMUT00000031867]	2.04116	0.33979	1.08246	0.109248	1.88567	0.0362438
2016	A_01_P1757671	GNAI2	ENSMMUT00000028300	gb|PREDICTED: Macaca mulatta guanine nucleotide binding protein (G protein), alpha inhibiting activity polypeptide 2, transcript variant 2 (GNAI2), mRNA [XM_001103122]	48.7136	3.86302	25.8363	4.35319	1.88547	0.00770603
10850	A_01_P1789996	ASTE1	ENSMMUT00000007246	ref|PREDICTED: Macaca mulatta asteroid homolog 1 (Drosophila) (ASTE1), mRNA [XM_001113246]	2.24595	0.35569	1.19147	0.166675	1.88503	0.0363179
33587	A_01_P1722896	PIGO	ENSMMUT00000016626	ref|PREDICTED: Macaca mulatta phosphatidylinositol glycan anchor biosynthesis, class O, transcript variant 3 (PIGO), mRNA [XM_001091501]	6.98416	0.987169	3.70511	0.459845	1.88501	0.0236695
25823	A_01_P1678266	LOC721581	ENSMMUT00000002373	ref|PREDICTED: Macaca mulatta uncharacterized protein C9orf75-like (LOC721581), mRNA [XM_001117763]	0.61801	0.0598522	0.327882	0.0598665	1.88486	0.0140188
17913	A_01_P1811046	BAZ1A	ENSMMUT00000021133	gb|PREDICTED: Macaca mulatta bromodomain adjacent to zinc finger domain, 1A (BAZ1A), mRNA [XM_001082156]	2.97152	0.175885	1.57677	0.153489	1.88456	0.000986102
38264	A_01_P1698706	MAMU-B18	NM_001114964	ref|Macaca mulatta major histocompatibility complex, class I, B (MAMU-B18), mRNA [NM_001114964]	323.936	40.1573	171.89	33.7467	1.88455	0.027383
6717	A_01_P1722941	ARID3C	ENSMMUT00000029240	ref|PREDICTED: Macaca mulatta AT rich interactive domain 3C (BRIGHT-like) (ARID3C), mRNA [XM_001096190]	0.134076	0.022446	0.0711477	0.00916184	1.88447	0.0409009
26939	A_01_P1814901	A_01_P1814901	A_01_P1814901	Unknown	0.0882755	0.00822659	0.0468795	0.0101995	1.88303	0.0195869
32245	A_01_P1798921	ENSMMUT00000020392	ENSMMUT00000020392	ens|solute carrier family 15, member 3 [Source:HGNC Symbol;Acc:18068] [ENSMMUT00000020392]	50.5837	4.02111	26.8763	5.93409	1.88209	0.0162593
7794	A_01_P1819716	A_01_P1819716	A_01_P1819716	Unknown	11.7221	1.31931	6.22888	1.61472	1.88189	0.0388295
31106	A_01_P1785221	A_01_P1785221	A_01_P1785221	Unknown	54.4032	9.51595	28.9137	3.93301	1.88157	0.0480979
2702	A_01_P1702906	LOC721834	ENSMMUT00000014099	ref|PREDICTED: Macaca mulatta coiled-coil domain-containing protein 94-like (LOC721834), mRNA [XM_001118029]	1.06719	0.0772857	0.567216	0.131947	1.88145	0.0170425
30198	A_01_P1770841	LGALS8	ENSMMUT00000021214	Unknown	9.43048	1.01052	5.01408	0.517785	1.8808	0.00808107
42883	A_01_P008939	ENSMMUT00000008449	ENSMMUT00000008449	ens|peroxisomal biogenesis factor 12 [Source:HGNC Symbol;Acc:8854] [ENSMMUT00000008449]	0.655072	0.0885331	0.348402	0.0872438	1.88022	0.0486392
29848	A_01_P1823866	A_01_P1823866	A_01_P1823866	Unknown	6.25641	0.758953	3.32851	0.771832	1.87964	0.0353479
6548	A_01_P1749401	DHRS4	NM_001194475	ref|Macaca mulatta dehydrogenase/reductase (SDR family) member 4 (DHRS4), mRNA [NM_001194475]	3.27956	0.428516	1.74506	0.371823	1.87934	0.0353537
11508	A_01_P011968	MOGS	ENSMMUT00000003881	ref|PREDICTED: Macaca mulatta mannosyl-oligosaccharide glucosidase (MOGS), mRNA [XM_001109499]	63.2531	7.55471	33.6649	6.11201	1.8789	0.0226619
1496	A_01_P1683116	ENSMMUT00000006550	ENSMMUT00000006550	Unknown	3.62188	0.202724	1.92772	0.427351	1.87884	0.0116187
10047	A_01_P1725031	RBM4B	ENSMMUT00000044595	ref|PREDICTED: Macaca mulatta RNA binding motif protein 4B (RBM4B), mRNA [XM_001109453]	0.837259	0.0806755	0.446008	0.0943275	1.87723	0.0197607
7591	A_01_P1701621	EID2B	NM_001194180	ref|Macaca mulatta EP300 interacting inhibitor of differentiation 2B (EID2B), mRNA [NM_001194180]	1.81538	0.288335	0.967076	0.119289	1.87718	0.0347077
2885	A_01_P1805431	ENSMMUT00000022195	ENSMMUT00000022195	ref|PREDICTED: Macaca mulatta voltage-dependent anion-selective channel protein 1-like (LOC704929), miscRNA [XR_092104]	5.49515	0.890356	2.92753	0.428807	1.87706	0.0407611
36656	A_01_P011640	BRI3	XM_001093359	gb|PREDICTED: Macaca mulatta brain protein I3 (BRI3), mRNA [XM_001093359]	113.438	10.477	60.4449	12.1254	1.87671	0.016267
25732	A_01_P1782356	LOC714548	XR_014153	ref|PREDICTED: Macaca mulatta phosphoglycerate mutase 1-like (LOC714548), miscRNA [XR_014153]	15.8571	1.52697	8.44964	1.97965	1.87665	0.0251908
26158	A_01_P1680321	LOC697661	ENSMMUT00000043262	ref|PREDICTED: Macaca mulatta calcium/calmodulin-dependent protein kinase type 1D-like (LOC697661), mRNA [XM_001086213]	3.17192	0.520388	1.69198	0.133216	1.87468	0.0330688
26328	A_01_P1801496	SNRPC	XM_001101734	ref|PREDICTED: Macaca mulatta small nuclear ribonucleoprotein polypeptide C (SNRPC), mRNA [XM_001101734]	0.520393	0.0556686	0.27762	0.0552853	1.87448	0.0212693
23866	A_01_P1832336	SQSTM1	ENSMMUT00000029609	Unknown	20.8943	2.11967	11.1474	1.26118	1.87437	0.00752267
27484	A_01_P1708771	C17orf39	NM_001193962	ref|Macaca mulatta chromosome 17 open reading frame 39 (C17orf39), mRNA [NM_001193962]	0.502365	0.07011	0.268129	0.043404	1.87359	0.029541
17558	A_01_P1710091	NMT1	ENSMMUT00000019070	ref|PREDICTED: Macaca mulatta N-myristoyltransferase 1, transcript variant 1 (NMT1), mRNA [XM_001115168]	14.5113	1.39486	7.74605	2.09724	1.87337	0.0362478
12428	A_01_P1698611	LOC720365	ENSMMUT00000018008	ens|MHC class I antigen [Source:UniProtKB/TrEMBL;Acc:D5KRG9] [ENSMMUT00000018008]	317.991	44.2376	169.771	33.6876	1.87306	0.0372426
12144	A_01_P1718826	LOC712577	ENSMMUT00000004749	ref|PREDICTED: Macaca mulatta tumor necrosis factor receptor superfamily member 13C-like (LOC712577), mRNA [XM_001101623]	0.110585	0.00665774	0.059142	0.0119939	1.86982	0.00950884
4585	A_01_P1677831	STAT4	ENSMMUT00000007899	gb|PREDICTED: Macaca mulatta signal transducer and activator of transcription 4, transcript variant 2 (STAT4), mRNA [XM_002799021]	0.502906	0.0741972	0.269115	0.0504038	1.86874	0.040314
11196	A_01_P1693156	EEF1A1	NM_001195750	ref|Macaca mulatta eukaryotic translation elongation factor 1 alpha 1 (EEF1A1), mRNA [NM_001195750]	232.888	35.5931	124.657	13.0119	1.86823	0.0289559
33208	A_01_P1719379	ENSMMUT00000024898	ENSMMUT00000024898	Unknown	1.32478	0.169431	0.709157	0.119796	1.86811	0.025061
23816	A_01_P006476	PEPD	ENSMMUT00000008567	ref|PREDICTED: Macaca mulatta xaa-Pro dipeptidase-like (LOC717245), mRNA [XM_001108576]	34.0819	4.74289	18.2445	1.96613	1.86806	0.0215348
35239	A_01_P1832841	A_01_P1832841	A_01_P1832841	Unknown	345.452	26.9461	185.032	31.9351	1.86698	0.00856666
13145	A_01_P1725073	LOC721852	ENSMMUT00000044559	gb|PREDICTED: Macaca mulatta ras-related protein Rab-1B-like (LOC721852), mRNA [XM_001118047]	1.85837	0.273317	0.99539	0.175497	1.86697	0.0376814
1261	A_01_P1724220	ZNF169	ENSMMUT00000022497	Unknown	0.707018	0.119199	0.378792	0.0124356	1.8665	0.0337927
10608	A_01_P1735256	RBKS	ENSMMUT00000020283	ref|PREDICTED: Macaca mulatta ribokinase, transcript variant 2 (RBKS), mRNA [XM_001100564]	0.964866	0.121264	0.516962	0.0561831	1.86642	0.0153928
26198	A_01_P1709456	LOC710214	ENSMMUT00000010606	gb|PREDICTED: Macaca mulatta transcription elongation factor SPT4-like (LOC710214), mRNA [XM_001106749]	10.6581	1.48522	5.71052	0.994706	1.8664	0.0325163
796	A_01_P1679271	KAT5	ENSMMUT00000027881	ref|PREDICTED: Macaca mulatta K(lysine) acetyltransferase 5, transcript variant 3 (KAT5), mRNA [XM_001113008]	2.70755	0.321975	1.45077	0.351571	1.86628	0.0387339
41919	A_01_P1826556	LOC720013	XM_001114972	ref|PREDICTED: Macaca mulatta neuropathy target esterase-like (LOC720013), partial mRNA [XM_001114972]	0.877201	0.129999	0.470317	0.0681431	1.86513	0.0323311
33202	A_01_P1743346	ENSMMUT00000041259	ENSMMUT00000041259	Unknown	4.21052	0.520865	2.25776	0.375689	1.86491	0.0227836
42311	A_01_P004650	LOC719782	ENSMMUT00000018311	ens|fMet-Leu-Phe receptor [Source:UniProtKB/Swiss-Prot;Acc:P79189] [ENSMMUT00000018311]	25.8537	3.44107	13.8702	2.43045	1.86398	0.0293924
31250	A_01_P010601	A_01_P010601	A_01_P010601	Unknown	1.87764	0.247103	1.00752	0.2137	1.86362	0.0373535
8088	A_01_P1777591	A_01_P1777591	A_01_P1777591	Unknown	7.16059	0.630173	3.84292	1.02109	1.86332	0.0326386
21525	A_01_P1708296	ENSMMUT00000042278	ENSMMUT00000042278	ref|PREDICTED: Macaca mulatta sentrin-specific protease 3-like (LOC719596), partial mRNA [XM_001114060]	1.93216	0.191899	1.03703	0.153572	1.86317	0.0108099
22559	A_01_P1765586	ENSMMUT00000033305	ENSMMUT00000033305	ens|mediator complex subunit 8 [Source:HGNC Symbol;Acc:19971] [ENSMMUT00000033305]	9.70875	1.02337	5.21172	0.98342	1.86287	0.0193555
25569	A_01_P1734071	RPL7A	NM_001144039	ref|Macaca mulatta ribosomal protein L7a (RPL7A), mRNA [NM_001144039]	95.5033	12.7123	51.2714	9.23181	1.8627	0.0305388
27036	A_01_P000888	GATA3	XM_001108337	ref|PREDICTED: Macaca mulatta GATA binding protein 3, transcript variant 3 (GATA3), mRNA [XM_001108337]	0.414407	0.0395168	0.22251	0.0213021	1.86242	0.00523677
965	A_01_P1735211	ENSMMUT00000014353	ENSMMUT00000014353	ref|PREDICTED: Macaca mulatta carbamoyl-phosphate synthetase 2, aspartate transcarbamylase, and dihydroorotase (CAD), mRNA [XM_002799175]	8.82918	0.616948	4.74383	0.927559	1.86119	0.0104881
36750	A_01_P1756611	CD47	ENSMMUT00000012286	Unknown	33.9172	4.68327	18.2248	1.78033	1.86104	0.0202717
14879	A_01_P1813831	A_01_P1813831	A_01_P1813831	Unknown	0.597196	0.0928246	0.321063	0.0448682	1.86006	0.0366188
31779	A_01_P1674006	ZBTB45	ENSMMUT00000025115	ref|PREDICTED: Macaca mulatta zinc finger and BTB domain containing 45, transcript variant 4 (ZBTB45), mRNA [XM_001097822]	0.90015	0.0812495	0.483961	0.113723	1.85996	0.0247077
19571	A_01_P1716216	ENSMMUT00000044973	ENSMMUT00000044973	ens|translocase of outer mitochondrial membrane 34 [Source:HGNC Symbol;Acc:15746] [ENSMMUT00000044973]	0.636271	0.0580864	0.342245	0.065301	1.85911	0.0151497
23544	A_01_P1828181	LOC720506	XM_001116007	ref|PREDICTED: Macaca mulatta syntaxin-4-like (LOC720506), partial mRNA [XM_001116007]	7.14459	0.649513	3.8437	0.647018	1.85878	0.0113597
21013	A_01_P1778904	A_01_P1778904	A_01_P1778904	Unknown	0.490019	0.0479154	0.26379	0.0475477	1.85761	0.015393
28329	A_01_P1712371	ENSMMUT00000001007	ENSMMUT00000001007	ens|ceroid-lipofuscinosis, neuronal 3 [Source:HGNC Symbol;Acc:2074] [ENSMMUT00000001007]	31.6453	3.90191	17.0619	2.85436	1.85474	0.0235015
14899	A_01_P1735771	UGP2	ENSMMUT00000012252	gb|PREDICTED: Macaca mulatta UDP-glucose pyrophosphorylase 2, transcript variant 1 (UGP2), mRNA [XM_001085803]	15.0059	2.03269	8.09161	0.956944	1.8545	0.0217307
7684	A_01_P1823471	A_01_P1823471	A_01_P1823471	Unknown	7.61102	1.17333	4.10511	0.177203	1.85403	0.0254642
19117	A_01_P1698696	AB444935	AB444935	gb|Macaca mulatta Mamu-A mRNA for MHC class I antigen, partial cds, allele: Mamu-A1*0560202. [AB444935]	391.017	39.7192	210.954	38.2945	1.85357	0.0171713
12685	A_01_P000702	ENSMMUT00000033359	ENSMMUT00000033359	ens|transforming growth factor, beta 1 [Source:HGNC Symbol;Acc:11766] [ENSMMUT00000033359]	101.897	15.6895	54.9747	6.72675	1.85352	0.0333505
13040	A_01_P1764726	DHDDS	ENSMMUT00000031543	Unknown	0.508328	0.0567106	0.27428	0.0401984	1.85332	0.0150984
24574	A_01_P1734106	DDX54	ENSMMUT00000030671	Unknown	61.9042	4.75433	33.4022	8.32038	1.8533	0.0248205
21416	A_01_P1813231	A_01_P1813231	A_01_P1813231	Unknown	0.792051	0.0992168	0.427408	0.070922	1.85315	0.0243236
42452	A_01_P1713036	CNOT1	ENSMMUT00000039295	Unknown	5.29559	0.793468	2.85799	0.331789	1.8529	0.0297903
32009	A_01_P001477	A_01_P001477	A_01_P001477	Unknown	4.37049	0.287276	2.35901	0.753469	1.85268	0.0468781
25344	A_01_P1706791	ZNF671	ENSMMUT00000038304	Unknown	3.7651	0.532076	2.03305	0.266449	1.85195	0.0269558
23637	A_01_P1694456	AY680491	AY680491	gb|Macaca mulatta clone ds1_l20_t7_161 DEAD box polypeptide 21 (DDX21) mRNA, 3' UTR. [AY680491]	1.93114	0.245112	1.04306	0.164011	1.85142	0.0236628
27302	A_01_P1689976	BACE2	ENSMMUT00000006043	ref|PREDICTED: Macaca mulatta beta-site APP-cleaving enzyme 2, transcript variant 2 (BACE2), mRNA [XM_001108061]	9.38234	0.581911	5.07152	1.40486	1.85001	0.0297644
24726	A_01_P017254	ENSMMUT00000011145	ENSMMUT00000011145	ref|PREDICTED: Macaca mulatta TNFAIP3-interacting protein 2-like (LOC722308), mRNA [XM_001118470]	4.1664	0.525589	2.25245	0.576427	1.84972	0.0495511
21845	A_01_P1710781	LOC710441	ENSMMUT00000025298	ref|PREDICTED: Macaca mulatta sphingosine kinase 1-like (LOC710441), mRNA [XM_001099066]	0.971632	0.0844136	0.525311	0.0653736	1.84963	0.00581152
37	A_01_P012196	TOP3A	XM_001095437	ref|PREDICTED: Macaca mulatta topoisomerase (DNA) III alpha (TOP3A), mRNA [XM_001095437]	10.4151	0.460481	5.63363	0.71693	1.84873	0.00136629
4610	A_01_P1693256	TMX2	NM_001195759	ref|Macaca mulatta thioredoxin-related transmembrane protein 2 (TMX2), mRNA [NM_001195759]	1.40477	0.19304	0.760001	0.170692	1.84839	0.0463899
23452	A_01_P1823311	A_01_P1823311	A_01_P1823311	Unknown	1.94997	0.32713	1.05553	0.141032	1.84738	0.0458533
26469	A_01_P1763691	ENSMMUT00000005809	ENSMMUT00000005809	ens|acyl-CoA thioesterase 7 [Source:HGNC Symbol;Acc:24157] [ENSMMUT00000005809]	3.32609	0.470826	1.80119	0.332617	1.8466	0.0382708
19691	A_01_P1798006	ENSMMUT00000047177	ENSMMUT00000047177	ref|PREDICTED: Macaca mulatta SH3 domain and tetratricopeptide repeats-containing protein 1-like (LOC722376), miscRNA [XR_014745]	8.59806	0.551695	4.6575	1.30271	1.84607	0.031769
27757	A_01_P007083	ZNF668	NM_001194536	ref|Macaca mulatta zinc finger protein 668 (ZNF668), mRNA [NM_001194536]	0.934054	0.10433	0.506091	0.0629264	1.84562	0.0126322
4132	A_01_P1742756	RIPK1	ENSMMUT00000011863	ref|PREDICTED: Macaca mulatta receptor (TNFRSF)-interacting serine-threonine kinase 1, transcript variant 4 (RIPK1), mRNA [XM_001091986]	2.54386	0.236923	1.37864	0.246136	1.84519	0.0143066
12871	A_01_P1824806	LOC702427	XM_001090733	ref|PREDICTED: Macaca mulatta glutamate dehydrogenase 1, mitochondrial-like (LOC702427), mRNA [XM_001090733]	3.91202	0.581769	2.12051	0.418611	1.84485	0.0465544
7341	A_01_P1680871	ENSMMUT00000028155	ENSMMUT00000028155	gb|PREDICTED: Macaca mulatta MMS19 nucleotide excision repair protein homolog (MMS19), mRNA [XM_002808508]	1.81277	0.173242	0.982627	0.230389	1.84482	0.0280625
30571	A_01_P1812386	LOC720287	DV770914	gb|ILLUMIGEN_MCQ_70637 Katze_MMTE Macaca mulatta cDNA clone IBIUW:38885 5' similar to Bases 11 to 799 highly similar to human VDAC3 (Hs.491597), mRNA sequence [DV770914]	21.2216	2.50379	11.506	2.96231	1.84439	0.0462232
17080	A_01_P1777201	LAP3	ENSMMUT00000008051	gb|PREDICTED: Macaca mulatta leucine aminopeptidase, transcript variant 1 (LAP3), mRNA [XM_001102528]	14.4922	2.34241	7.85897	0.794556	1.84403	0.0364526
27419	A_01_P1781736	LOC705852	XR_012557	ref|PREDICTED: Macaca mulatta prohibitin-like (LOC705852), miscRNA [XR_012557]	3.50319	0.550584	1.90033	0.29579	1.84346	0.0426471
21955	A_01_P002104	ENSMMUT00000044066	ENSMMUT00000044066	ens|phosphatidylserine decarboxylase [Source:HGNC Symbol;Acc:8999] [ENSMMUT00000044066]	4.26767	0.566128	2.31503	0.307985	1.84346	0.0231043
18444	A_01_P1819596	A_01_P1819596	A_01_P1819596	Unknown	3.65463	0.474462	1.98311	0.386898	1.84288	0.0341723
40801	A_01_P1831146	A_01_P1831146	A_01_P1831146	Unknown	1.73628	0.207967	0.942191	0.0196858	1.84282	0.00895346
18948	A_01_P1804521	PRSS16	XM_001094051	ref|PREDICTED: Macaca mulatta protease, serine, 16, transcript variant 2 (PRSS16), mRNA [XM_001094051]	1.62818	0.266821	0.883675	0.136015	1.84251	0.0474229
35298	A_01_P002790	LOC712392	XM_001101367	gb|PREDICTED: Macaca mulatta SH3 domain-binding glutamic acid-rich-like protein-like (LOC712392), mRNA [XM_001101367]	12.9144	1.89122	7.01104	1.15328	1.84201	0.0372731
25994	A_01_P000231	LOC709358	ENSMMUT00000021539	ref|PREDICTED: Macaca mulatta dysbindin-like (LOC709358), mRNA [XM_002808371]	38.1564	6.64353	20.7155	2.25675	1.84192	0.0474351
41517	A_01_P1714671	LOC706833	ENSMMUT00000028943	ref|PREDICTED: Macaca mulatta hypothetical LOC706833, transcript variant 2 (LOC706833), mRNA [XM_001104275]	11.126	1.62406	6.04049	1.14839	1.8419	0.0430975
35082	A_01_P1693466	DQ148067	DQ148067	gb|Macaca mulatta clone dl1_m02_t7_231 splicing factor 3a, subunit 1, 120kDa (SF3A1) mRNA, 3' UTR. [DQ148067]	1.40962	0.202517	0.765406	0.132	1.84167	0.0372771
33461	A_01_P1788316	RPLP0	NM_001195428	ref|Macaca mulatta ribosomal protein, large, P0 (RPLP0), mRNA [NM_001195428]	435.097	72.8066	236.284	25.8059	1.84141	0.042119
1895	A_01_P1763971	ENSMMUT00000015012	ENSMMUT00000015012	Unknown	3.21488	0.304573	1.74627	0.513597	1.841	0.0491521
18465	A_01_P1681951	ENSMMUT00000023782	ENSMMUT00000023782	Unknown	5.6383	0.769045	3.06316	0.611598	1.84068	0.0395454
20008	A_01_P008470	A_01_P008470	A_01_P008470	Unknown	5.75343	0.70889	3.12571	0.735815	1.84068	0.0422317
16585	A_01_P006366	ENSMMUT00000027418	ENSMMUT00000027418	ens|stromal cell derived factor 4 [Source:HGNC Symbol;Acc:24188] [ENSMMUT00000027418]	14.0413	1.00297	7.63099	2.10571	1.84004	0.0333616
296	A_01_P1719496	GALNT3	ENSMMUT00000026944	ref|PREDICTED: Macaca mulatta UDP-N-acetyl-alpha-D-galactosamine:polypeptide N-acetylgalactosaminyltransferase 3 (GalNAc-T3), transcript variant 1 (GALNT3), mRNA [XM_001096023]	0.075439	0.00915163	0.0409998	0.00488573	1.83999	0.0160099
22591	A_01_P1767706	LOC100427784	ENSMMUT00000014065	Unknown	9.92257	1.31919	5.39304	0.825865	1.83988	0.02697
26639	A_01_P1762371	IRF5	ENSMMUT00000041830	ref|PREDICTED: Macaca mulatta interferon regulatory factor 5, transcript variant 2 (IRF5), mRNA [XM_001092345]	1.91517	0.336425	1.04127	0.117888	1.83926	0.0496927
38746	A_01_P1716071	ENSMMUT00000045018	ENSMMUT00000045018	ens|CD40 molecule, TNF receptor superfamily member 5 [Source:HGNC Symbol;Acc:11919] [ENSMMUT00000045018]	4.03	0.413996	2.19113	0.22563	1.83923	0.00798275
31527	A_01_P010639	SMPDL3A	ENSMMUT00000040004	gb|PREDICTED: Macaca mulatta sphingomyelin phosphodiesterase, acid-like 3A, transcript variant 1 (SMPDL3A), mRNA [XM_001108274]	0.912222	0.121653	0.496045	0.0524047	1.83899	0.0200198
29865	A_01_P1765986	KTI12	ENSMMUT00000012330	ref|PREDICTED: Macaca mulatta protein KTI12 homolog (LOC712824), mRNA [XM_001111310]	2.19783	0.334929	1.19524	0.174202	1.83882	0.03774
8703	A_01_P1677111	MED15	ENSMMUT00000032722	ref|PREDICTED: Macaca mulatta mediator complex subunit 15, transcript variant 3 (MED15), mRNA [XM_002798310]	6.00444	0.489205	3.26613	0.749856	1.8384	0.0222689
43962	A_01_P1707826	ATP9B	ENSMMUT00000030667	ref|PREDICTED: Macaca mulatta ATPase, class II, type 9B, transcript variant 1 (ATP9B), mRNA [XM_001087685]	2.18053	0.246624	1.18617	0.237331	1.83829	0.0271508
26249	A_01_P1763741	NOL9	ENSMMUT00000047616	ref|PREDICTED: Macaca mulatta nucleolar protein 9 (NOL9), mRNA [XM_002802149]	2.8058	0.217821	1.52681	0.189159	1.83769	0.00440704
21502	A_01_P1820576	TTC9C	NM_001194704	ref|Macaca mulatta tetratricopeptide repeat domain 9C (TTC9C), mRNA [NM_001194704]	3.03538	0.345277	1.65244	0.32568	1.8369	0.0268523
18693	A_01_P1672402	YARS2	ENSMMUT00000019164	Unknown	2.45248	0.318395	1.33545	0.236634	1.83645	0.0305221
13156	A_01_P1794036	A_01_P1794036	A_01_P1794036	Unknown	156.662	25.6852	85.3476	10.3476	1.83558	0.0420312
31877	A_01_P1754096	SQSTM1	ENSMMUT00000040539	gb|PREDICTED: Macaca mulatta sequestosome 1, transcript variant 3 (SQSTM1), mRNA [XM_001102347]	25.0247	2.60767	13.6356	1.58724	1.83524	0.00972784
40900	A_01_P1696151	DNMT1	ENSMMUT00000020484	ens|DNA (Cytosine-5)-methyltransferase 1 [Source:UniProtKB/TrEMBL;Acc:Q58HF7] [ENSMMUT00000020484]	0.730674	0.0903961	0.398299	0.0893053	1.83449	0.0398163
36874	A_01_P1725156	SCYL1	ENSMMUT00000033029	ref|PREDICTED: Macaca mulatta SCY1-like 1 (S. cerevisiae), transcript variant 1 (SCYL1), mRNA [XM_001113670]	8.82358	1.14802	4.81113	1.16517	1.83399	0.0495866
3496	A_01_P1767671	ENSMMUT00000032685	ENSMMUT00000032685	ens|SET domain, bifurcated 1 [Source:HGNC Symbol;Acc:10761] [ENSMMUT00000032685]	2.06891	0.289196	1.12824	0.149018	1.83375	0.0276426
35142	A_01_P1771326	CN802351	CN802351	gb|ILLUMIGEN_MCQ_38136 Katze_MMBR Macaca mulatta cDNA clone IBIUW:15470 5' similar to Bases 433 to 778 highly similar to human Unigene Hs.513735, mRNA sequence [CN802351]	3.23205	0.351895	1.76261	0.351079	1.83367	0.025409
11215	A_01_P1827936	ENSMMUT00000002728	ENSMMUT00000002728	ref|PREDICTED: Macaca mulatta prohibitin-like (LOC708467), partial mRNA [XM_001096952]	2.04721	0.351861	1.11737	0.114389	1.83216	0.0457074
5276	A_01_P1721856	ASB6	ENSMMUT00000016551	ref|PREDICTED: Macaca mulatta ankyrin repeat and SOCS box-containing 6, transcript variant 3 (ASB6), mRNA [XM_001107816]	3.57887	0.386183	1.95409	0.378208	1.83148	0.023827
40416	A_01_P1672491	LOC720485	ENSMMUT00000007463	ref|PREDICTED: Macaca mulatta large proline-rich protein BAT3-like (LOC720485), partial mRNA [XM_001115966]	4.10075	0.45242	2.23967	0.598664	1.83096	0.0477951
24621	A_01_P1765736	UROD	ENSMMUT00000023361	gb|PREDICTED: Macaca mulatta uroporphyrinogen decarboxylase-like (UROD), mRNA [XM_002808215]	11.2945	1.35135	6.17212	1.11764	1.82992	0.0265964
4647	A_01_P1708266	PLSCR3	ENSMMUT00000021907	Unknown	0.1227	0.0126048	0.0670623	0.0151221	1.82965	0.0301078
16051	A_01_P1766111	TMEM59	ENSMMUT00000047102	gb|PREDICTED: Macaca mulatta transmembrane protein 59, transcript variant 3 (TMEM59), mRNA [XM_001113507]	162.515	24.0616	88.8264	15.2044	1.82958	0.0412708
36136	A_01_P1823381	ENSMMUT00000015395	ENSMMUT00000015395	gb|ILLUMIGEN_MCQ_6191 Katze_MMBR Macaca mulatta cDNA clone IBIUW:15820 5' similar to Bases 2 to 1022 highly similar to human SDHA (Hs.440475), mRNA sequence [CN805833]	6.17671	0.601586	3.37767	0.35852	1.82869	0.00714472
16043	A_01_P1815256	ADSL	DQ147954	gb|Macaca mulatta clone ds2_n18_t7_072 adenylosuccinate lyase (ADSL) mRNA, partial cds. [DQ147954]	1.00161	0.146292	0.547778	0.0971246	1.82849	0.0415182
34125	A_01_P1673516	LOC719033	ENSMMUT00000038552	gb|PREDICTED: Macaca mulatta alkylated DNA repair protein alkB homolog 6-like (LOC719033), mRNA [XM_001112577]	1.22769	0.15224	0.671511	0.126985	1.82826	0.0309391
12785	A_01_P1752171	ENSMMUT00000025165	ENSMMUT00000025165	ens|pentatricopeptide repeat domain 2 [Source:HGNC Symbol;Acc:25734] [ENSMMUT00000025165]	2.24193	0.308359	1.22629	0.198725	1.82822	0.0324846
9815	A_01_P1680921	C10orf26	NM_001194587	ref|Macaca mulatta chromosome 10 open reading frame 26 (C10orf26), mRNA [NM_001194587]	0.290067	0.0218363	0.158689	0.0311167	1.82789	0.0135327
42021	A_01_P1773531	A_01_P1773531	A_01_P1773531	Unknown	17.3339	2.91773	9.48308	1.11561	1.82787	0.0457008
39431	A_01_P1721211	LOC723569	ENSMMUT00000027533	ref|PREDICTED: Macaca mulatta WD repeat-containing protein 85-like (LOC723569), partial mRNA [XM_001119616]	2.0049	0.306107	1.09736	0.139839	1.82702	0.035732
34818	A_01_P009329	ENSMMUT00000009634	ENSMMUT00000009634	ens|capping protein (actin filament) muscle Z-line, beta [Source:HGNC Symbol;Acc:1491] [ENSMMUT00000009634]	19.6799	3.21821	10.7719	1.6317	1.82695	0.0485383
5780	A_01_P1784416	LOC698624	XR_011304	ref|PREDICTED: Macaca mulatta prohibitin-like (LOC698624), miscRNA [XR_011304]	2.4425	0.389515	1.33708	0.148179	1.82675	0.0379019
18183	A_01_P1673796	LOC719419	ENSMMUT00000004290	gb|PREDICTED: Macaca mulatta protein arginine N-methyltransferase 1-like (LOC719419), mRNA [XM_001113609]	36.1181	5.52045	19.7753	3.30863	1.82642	0.0441244
4736	A_01_P1682311	TTC15	ENSMMUT00000027351	ref|PREDICTED: Macaca mulatta tetratricopeptide repeat domain 15 (TTC15), mRNA [XM_001098392]	21.6788	1.40636	11.8711	2.56033	1.82618	0.0152774
20337	A_01_P1803256	A_01_P1803256	A_01_P1803256	Unknown	0.224045	0.0268345	0.122725	0.0121065	1.82558	0.0137726
41482	A_01_P1736466	LMAN2L	ENSMMUT00000016088	ref|PREDICTED: Macaca mulatta lectin, mannose-binding 2-like, transcript variant 2 (LMAN2L), mRNA [XM_001100192]	0.698245	0.0906728	0.3826	0.0478162	1.825	0.0216849
39766	A_01_P006904	LOC100430130	XM_002800701	ref|PREDICTED: Macaca mulatta poly [ADP-ribose] polymerase 4-like (LOC100430130), mRNA [XM_002800701]	8.3859	0.997737	4.59574	0.657937	1.82471	0.0192868
40145	A_01_P1677506	MCAT	ENSMMUT00000006697	ref|PREDICTED: Macaca mulatta malonyl CoA:ACP acyltransferase (mitochondrial), transcript variant 3 (MCAT), mRNA [XM_001108205]	3.20212	0.459147	1.75516	0.344147	1.8244	0.0451846
27904	A_01_P013903	C9orf156	NM_001194620	ref|Macaca mulatta chromosome 9 open reading frame 156 (C9orf156), mRNA [NM_001194620]	17.2217	2.66503	9.44731	0.566231	1.82292	0.0290486
42467	A_01_P1689271	EIF4G1	ENSMMUT00000015300	Unknown	4.73448	0.552111	2.59892	0.548338	1.82171	0.0335379
43698	A_01_P018397	CCDC22	ENSMMUT00000012053	ref|PREDICTED: Macaca mulatta coiled-coil domain containing 22 (CCDC22), mRNA [XM_001106217]	52.9483	8.44166	29.0689	2.10472	1.82147	0.0335248
26830	A_01_P1726951	ENSMMUT00000025571	ENSMMUT00000025571	ens|myosin VIIA [Source:HGNC Symbol;Acc:7606] [ENSMMUT00000025571]	0.907788	0.0804996	0.49839	0.0443223	1.82144	0.00430563
5586	A_01_P1760696	ENSMMUT00000014384	ENSMMUT00000014384	ens|diacylglycerol lipase, beta [Source:HGNC Symbol;Acc:28923] [ENSMMUT00000014384]	2.23546	0.35571	1.2277	0.14309	1.82086	0.0391423
20323	A_01_P019387	DGKA	ENSMMUT00000046425	Unknown	42.0891	6.81439	23.1225	3.04333	1.82027	0.0439986
1399	A_01_P1783316	A_01_P1783316	A_01_P1783316	Unknown	3.55216	0.513952	1.95182	0.303105	1.81992	0.0364345
13703	A_01_P1671361	PIP5K1A	NM_001136567	ref|Macaca mulatta phosphatidylinositol-4-phosphate 5-kinase, type I, alpha (PIP5K1A), mRNA [NM_001136567]	0.861604	0.0659406	0.473614	0.0648867	1.81921	0.00572409
9422	A_01_P1809481	A_01_P1809481	A_01_P1809481	Unknown	6.82822	0.90435	3.75423	0.729595	1.81881	0.0382571
19408	A_01_P1781506	EIF2S2	XR_012504	ref|PREDICTED: Macaca mulatta eukaryotic translation initiation factor 2 subunit 2-like (EIF2S2), partial miscRNA [XR_012504]	2.38175	0.34862	1.30965	0.215775	1.81861	0.0398573
43168	A_01_P1672871	ENSMMUT00000042917	ENSMMUT00000042917	Unknown	2.95323	0.469705	1.62399	0.115827	1.8185	0.0333962
25626	A_01_P1671766	MAMU-B	NM_001048245	ref|Macaca mulatta MHC class I antigen (MAMU-B), mRNA [NM_001048245]	792.814	61.5845	436.026	85.8727	1.81827	0.014925
39648	A_01_P1779665	ARPC3	XR_013634	ref|PREDICTED: Macaca mulatta actin-related protein 2/3 complex subunit 3-like (ARPC3), miscRNA [XR_013634]	24.8898	1.87188	13.6922	2.36252	1.81781	0.00991143
39568	A_01_P001012	FCGRT	ENSMMUT00000017191	gb|PREDICTED: Macaca mulatta Fc fragment of IgG, receptor, transporter, alpha, transcript variant 3 (FCGRT), mRNA [XM_001115305]	281.289	35.9412	154.814	26.5089	1.81695	0.0298801
3232	A_01_P1693976	WBSCR16	ENSMMUT00000001432	gb|Macaca mulatta clone ss1_k15_t7_419 Williams-Beuren syndrome chromosome region 16 (WBSCR16) mRNA, partial cds. [DQ148194]	0.518298	0.0693755	0.285504	0.0396621	1.81538	0.0268717
33842	A_01_P1700441	LOC722886	ENSMMUT00000019499	ref|PREDICTED: Macaca mulatta PI-PLC X domain-containing protein 1-like (LOC722886), partial mRNA [XM_001118970]	2.07636	0.270693	1.14382	0.186963	1.81529	0.0297764
21175	A_01_P1677472	ENSMMUT00000001874	ENSMMUT00000001874	ref|PREDICTED: Macaca mulatta ADP/ATP translocase 2-like (SLC25A5), miscRNA [XR_013325]	49.2025	5.98052	27.1087	3.81572	1.81501	0.0207327
23002	A_01_P1689226	RPSA	NM_001195480	ref|Macaca mulatta ribosomal protein SA (RPSA), mRNA [NM_001195480]	274.118	36.218	151.032	20.7807	1.81496	0.0256891
37110	A_01_P1727981	ENSMMUT00000004454	ENSMMUT00000004454	ens|Friend leukemia virus integration 1 [Source:HGNC Symbol;Acc:3749] [ENSMMUT00000004454]	1.19241	0.137533	0.65701	0.104181	1.8149	0.0210336
16322	A_01_P1685936	LOC708758	ENSMMUT00000013642	ref|PREDICTED: Macaca mulatta programmed cell death protein 7-like (LOC708758), mRNA [XM_001108617]	1.22886	0.167406	0.677439	0.114314	1.81398	0.0346323
15340	A_01_P1714571	LOC710486	ENSMMUT00000046598	Unknown	0.343439	0.033592	0.189331	0.0195665	1.81396	0.00741604
4099	A_01_P1763366	ENSMMUT00000027419	ENSMMUT00000027419	ens|stromal cell derived factor 4 [Source:HGNC Symbol;Acc:24188] [ENSMMUT00000027419]	8.66161	0.570909	4.77852	1.27097	1.81261	0.0317049
32277	A_01_P1773226	LOC717385	CB310285	gb|AGENCOURT_11616658 NICHD_Rh_Ov1 Macaca mulatta cDNA clone IMAGE:6915123 5', mRNA sequence [CB310285]	8.02108	1.0906	4.42767	0.594814	1.81158	0.0275986
20062	A_01_P1744021	ENSMMUT00000040794	ENSMMUT00000040794	gb|PREDICTED: Macaca mulatta hypothetical LOC718654 (LOC718654), mRNA [XM_001111611]	17.2086	2.18691	9.50018	1.59304	1.81139	0.0292187
5035	A_01_P1673276	ELOF1	NM_001190902	ref|Macaca mulatta elongation factor 1 homolog (S. cerevisiae) (ELOF1), mRNA [NM_001190902]	4.48596	0.544428	2.47754	0.463233	1.81065	0.0307707
23136	A_01_P1677271	LOC717745	ENSMMUT00000044113	ref|PREDICTED: Macaca mulatta protein NipSnap homolog 1-like (LOC717745), mRNA [XM_001109577]	0.351147	0.0428476	0.194018	0.0112104	1.80987	0.012105
2097	A_01_P1686851	BRD9	ENSMMUT00000020673	ref|PREDICTED: Macaca mulatta bromodomain containing 9, transcript variant 4 (BRD9), mRNA [XM_001096110]	2.82635	0.249928	1.5617	0.37887	1.80979	0.0317317
20476	A_01_P005152	CD164	ENSMMUT00000009800	Unknown	20.0448	2.79331	11.0806	0.784999	1.809	0.0214018
11980	A_01_P1726881	SLCO2B1	ENSMMUT00000012768	Unknown	20.5426	2.9051	11.3561	1.78215	1.80895	0.035793
1257	A_01_P018944	ZNF703	ENSMMUT00000002312	ref|PREDICTED: Macaca mulatta zinc finger protein 703 (ZNF703), mRNA [XM_001088637]	3.64887	0.304267	2.0179	0.296832	1.80825	0.00858968
44729	A_01_P1717446	ENSMMUT00000010792	ENSMMUT00000010792	ens|N(alpha)-acetyltransferase 20, NatB catalytic subunit [Source:HGNC Symbol;Acc:15908] [ENSMMUT00000010792]	54.2202	6.47712	30.0081	7.26109	1.80685	0.0472675
28339	A_01_P1700571	LOC720767	ENSMMUT00000006066	ref|PREDICTED: Macaca mulatta probable ATP-dependent RNA helicase DDX59-like (LOC720767), partial mRNA [XM_001116566]	1.61722	0.17681	0.89543	0.0460014	1.80608	0.00753115
2109	A_01_P007218	DHRS1	NM_001194609	ref|Macaca mulatta dehydrogenase/reductase (SDR family) member 1 (DHRS1), mRNA [NM_001194609]	49.3666	4.0858	27.3444	3.6627	1.80536	0.00701132
34047	A_01_P1716001	ZMYND8	ENSMMUT00000022057	Unknown	3.04104	0.414332	1.6849	0.364114	1.80487	0.0492132
38565	A_01_P1757731	ENSMMUT00000001187	ENSMMUT00000001187	ens|ubiquitin specific peptidase 4 (proto-oncogene) [Source:HGNC Symbol;Acc:12627] [ENSMMUT00000001187]	20.4686	1.68276	11.3414	2.35145	1.80477	0.0196517
33950	A_01_P1814036	ZSWIM1	XM_002798114	ref|PREDICTED: Macaca mulatta zinc finger, SWIM-type containing 1, transcript variant 2 (ZSWIM1), mRNA [XM_002798114]	0.622614	0.094772	0.344989	0.05055	1.80474	0.0415058
34435	A_01_P1734806	TTC15	ENSMMUT00000027352	ref|PREDICTED: Macaca mulatta tetratricopeptide repeat domain 15 (TTC15), mRNA [XM_001098392]	9.15011	0.432563	5.07104	1.28576	1.80438	0.023796
16635	A_01_P1764721	DHDDS	ENSMMUT00000047464	Unknown	0.686379	0.0781134	0.380497	0.046393	1.8039	0.0151015
22224	A_01_P1708136	ENSMMUT00000042361	ENSMMUT00000042361	ens|calmodulin binding transcription activator 2 [Source:HGNC Symbol;Acc:18807] [ENSMMUT00000042361]	1.10768	0.0969562	0.614178	0.144803	1.80352	0.0298826
26355	A_01_P1676936	PTPRA	ENSMMUT00000008238	ens|Receptor protein tyrosine phosphatase alpha [Source:UniProtKB/TrEMBL;Acc:Q8WMJ1] [ENSMMUT00000008238]	5.8686	0.837443	3.25481	0.564587	1.80305	0.0413257
42409	A_01_P1814826	CDC42EP1	ENSMMUT00000004058	ref|PREDICTED: Macaca mulatta cdc42 effector protein 1-like (CDC42EP1), mRNA [XM_001086940]	0.137344	0.0136578	0.076174	0.0140338	1.80303	0.0204891
1043	A_01_P1675436	ENSMMUT00000000875	ENSMMUT00000000875	ens|axin 1 [Source:HGNC Symbol;Acc:903] [ENSMMUT00000000875]	5.08438	0.509854	2.82009	0.766204	1.80291	0.0491009
16573	A_01_P1753356	YIPF5	ENSMMUT00000040908	Unknown	12.2065	1.88568	6.77096	0.895743	1.80278	0.0404596
37130	A_01_P1794941	LOC722926	XM_002804294	ref|PREDICTED: Macaca mulatta histidyl-tRNA synthetase, cytoplasmic-like (LOC722926), partial mRNA [XM_002804294]	6.12343	0.619539	3.39684	0.600526	1.80268	0.0195628
14979	A_01_P006829	XBP1P1	ENSMMUT00000010079	ens|X-box binding protein 1 [Source:RefSeq peptide;Acc:NP_001177790] [ENSMMUT00000010079]	73.6852	5.94504	40.8761	3.44195	1.80265	0.00307533
6120	A_01_P1676566	LOC698808	ENSMMUT00000023681	ref|PREDICTED: Macaca mulatta MRG-binding protein-like (LOC698808), mRNA [XM_002807954]	0.810462	0.100561	0.449609	0.106267	1.80259	0.0486919
22716	A_01_P004479	A_01_P004479	A_01_P004479	Unknown	4.59788	0.473761	2.55082	0.234365	1.80251	0.00823811
17497	A_01_P1744426	ENSMMUT00000018253	ENSMMUT00000018253	ref|PREDICTED: Macaca mulatta ADP/ATP translocase 2-like (LOC698163), miscRNA [XR_010406]	144.264	19.2877	80.0487	11.3547	1.8022	0.0284612
34248	A_01_P1789566	NDUFAF1	XM_001117648	ref|PREDICTED: Macaca mulatta NADH dehydrogenase (ubiquinone) 1 alpha subcomplex, assembly factor 1 (NDUFAF1), partial mRNA [XM_001117648]	3.18723	0.426395	1.76927	0.159952	1.80144	0.0207532
16068	A_01_P1719116	LOC715553	ENSMMUT00000019787	Unknown	1.70716	0.251436	0.948626	0.0877747	1.79961	0.0292492
41784	A_01_P1799001	HSD17B8	NM_001114958	ref|Macaca mulatta hydroxysteroid (17-beta) dehydrogenase 8 (HSD17B8), mRNA [NM_001114958]	11.7977	1.62206	6.55713	1.09119	1.79922	0.0365029
44358	A_01_P1702096	ENSMMUT00000047001	ENSMMUT00000047001	ref|PREDICTED: Macaca mulatta hypothetical LOC719521 (LOC719521), mRNA [XM_001113866]	1.75261	0.265303	0.974109	0.165997	1.79919	0.0473167
8261	A_01_P1812516	A_01_P1812516	A_01_P1812516	Unknown	0.146	0.0128559	0.081158	0.00579982	1.79895	0.00370173
6128	A_01_P1693311	FRMD4B	ENSMMUT00000000559	ens|FERM domain containing 4B [Source:UniProtKB/TrEMBL;Acc:Q3YAM0] [ENSMMUT00000000559]	4.67244	0.795566	2.59821	0.292496	1.79833	0.049988
13672	A_01_P1724996	ADRBK1	ENSMMUT00000044609	Unknown	1.65069	0.165674	0.918076	0.156221	1.79798	0.0181999
15052	A_01_P1765016	KPNA6	ENSMMUT00000011820	Unknown	0.547202	0.0487382	0.304431	0.0753935	1.79746	0.0353776
8967	A_01_P1796996	LOC719341	ENSMMUT00000013947	Unknown	4.17673	0.376029	2.32408	0.577794	1.79716	0.0361763
32327	A_01_P1830616	ENSMMUT00000026966	ENSMMUT00000026966	Unknown	11.3931	1.00293	6.34156	0.383005	1.79658	0.00330766
437	A_01_P1705336	ZNF576	ENSMMUT00000006333	ens|zinc finger protein 576 [Source:RefSeq peptide;Acc:NP_001181265] [ENSMMUT00000006333]	0.6381	0.0978529	0.355423	0.0392605	1.79533	0.0364851
27640	A_01_P1811231	A_01_P1811231	A_01_P1811231	Unknown	5.5866	0.588189	3.11196	0.701133	1.7952	0.0353873
42917	A_01_P1824301	LOC703268	XM_001091567	ref|PREDICTED: Macaca mulatta glyceraldehyde-3-phosphate dehydrogenase (GAPDH), mRNA [XM_001091567]	8.44485	1.07191	4.70435	0.651609	1.79511	0.0245781
15152	A_01_P1823536	LOC719934	XM_001114776	ref|PREDICTED: Macaca mulatta calmodulin-binding transcription activator 2-like (LOC719934), partial mRNA [XM_001114776]	0.861958	0.0999693	0.480222	0.0729566	1.79491	0.0215391
23217	A_01_P000835	RAD9B	ENSMMUT00000018457	ref|PREDICTED: Macaca mulatta RAD9 homolog B (S. pombe) (RAD9B), mRNA [XM_001099777]	0.280232	0.0195634	0.156201	0.0179976	1.79405	0.00344628
9808	A_01_P014150	PAPD4	ENSMMUT00000041373	gb|PREDICTED: Macaca mulatta PAP associated domain containing 4, transcript variant 5 (PAPD4), mRNA [XM_001109568]	1.86908	0.313119	1.04218	0.11916	1.79343	0.0485791
41573	A_01_P001404	SLC36A1	ENSMMUT00000004950	Unknown	0.5796	0.0569543	0.323181	0.0525	1.79342	0.0161978
31514	A_01_P1827386	A_01_P1827386	A_01_P1827386	Unknown	7.78915	1.0225	4.34385	0.777071	1.79314	0.0364055
840	A_01_P1769236	LOC715769	ENSMMUT00000045261	ref|PREDICTED: Macaca mulatta putative deoxyribonuclease TATDN3-like (LOC715769), mRNA [XM_001106148]	6.45502	0.84809	3.60091	0.61039	1.79261	0.0341207
37171	A_01_P012296	A_01_P012296	A_01_P012296	Unknown	1.46045	0.140157	0.814777	0.133348	1.79245	0.0156596
15478	A_01_P017810	POP4	ENSMMUT00000024504	ref|PREDICTED: Macaca mulatta processing of precursor 4, ribonuclease P/MRP subunit (S. cerevisiae) (POP4), mRNA [XM_001084400]	12.3024	1.50464	6.87225	0.833919	1.79016	0.0196503
26362	A_01_P1717086	ENSMMUT00000012128	ENSMMUT00000012128	ens|FAST kinase domain-containing protein 5 [Source:RefSeq peptide;Acc:NP_001177806] [ENSMMUT00000012128]	1.23196	0.17632	0.688213	0.0751458	1.79009	0.0296846
23745	A_01_P004082	ITM2C	ENSMMUT00000008702	gb|PREDICTED: Macaca mulatta integral membrane protein 2C, transcript variant 5 (ITM2C), mRNA [XM_001112946]	648.08	100.797	362.098	56.0288	1.78979	0.0478152
14839	A_01_P1778181	A_01_P1778181	A_01_P1778181	Unknown	126.065	14.0667	70.4877	14.0732	1.78846	0.0314483
12873	A_01_P1674881	CWC25	ENSMMUT00000004169	Unknown	2.90013	0.340911	1.62158	0.285083	1.78846	0.0281673
33757	A_01_P1717751	GNB1L	ENSMMUT00000044281	ens|guanine nucleotide-binding protein subunit beta-like protein 1 [Source:RefSeq peptide;Acc:NP_001177838] [ENSMMUT00000044281]	18.8361	1.82575	10.5337	1.90443	1.78817	0.0198912
44475	A_01_P1743066	NHLRC1	ENSMMUT00000023366	ref|PREDICTED: Macaca mulatta NHL repeat containing 1 (NHLRC1), mRNA [XM_001097330]	0.490032	0.0728814	0.274068	0.0416371	1.78799	0.0421678
15511	A_01_P1825712	A_01_P1825712	A_01_P1825712	Unknown	1.06836	0.0478497	0.597819	0.0332624	1.7871	0.000193252
12550	A_01_P016674	RHOG	NM_001194601	ref|Macaca mulatta ras homolog gene family, member G (rho G) (RHOG), mRNA [NM_001194601]	112.168	15.6656	62.766	2.54	1.78709	0.0207717
3413	A_01_P1708426	C17orf59	NM_001194556	ref|Macaca mulatta chromosome 17 open reading frame 59 (C17orf59), mRNA [NM_001194556]	10.4842	1.27805	5.86955	1.31629	1.7862	0.0455793
27748	A_01_P1720501	CBX3	NM_001193607	ref|Macaca mulatta chromobox homolog 3 (CBX3), mRNA [NM_001193607]	34.8754	3.51721	19.5286	4.38139	1.78586	0.0341186
34202	A_01_P1692756	PRDX6	ENSMMUT00000012261	gb|PREDICTED: Macaca mulatta peroxiredoxin 6 (PRDX6), mRNA [XM_001101473]	76.372	4.70598	42.7761	8.61792	1.78539	0.0141179
6177	A_01_P016517	JOSD1	ENSMMUT00000029654	ref|PREDICTED: Macaca mulatta Josephin domain containing 1, transcript variant 3 (JOSD1), mRNA [XM_001094854]	2.39028	0.186729	1.33938	0.380043	1.78461	0.0476881
17488	A_01_P1743306	PRSS16	ENSMMUT00000023912	ref|PREDICTED: Macaca mulatta protease, serine, 16, transcript variant 2 (PRSS16), mRNA [XM_001094051]	0.7228	0.104538	0.40518	0.0680542	1.7839	0.0437088
36187	A_01_P1710116	ARHGAP27	ENSMMUT00000041269	Unknown	1.05076	0.173426	0.589041	0.0385979	1.78385	0.0407313
4482	A_01_P1694536	WDR77	ENSMMUT00000004682	ens|WD repeat domain 77 [Source:RefSeq peptide;Acc:NP_001182372] [ENSMMUT00000004682]	3.40835	0.556736	1.91087	0.111448	1.78366	0.0386738
38367	A_01_P1784781	A_01_P1784781	A_01_P1784781	Unknown	0.756263	0.0485826	0.424478	0.110201	1.78163	0.0330761
45028	A_01_P1734596	LOC719360	ENSMMUT00000045343	ref|PREDICTED: Macaca mulatta tRNA pseudouridine synthase A-like (LOC719360), mRNA [XM_001113470]	10.6707	1.18394	5.99209	1.22077	1.78079	0.0332413
40992	A_01_P1733401	RAB43	ENSMMUT00000016230	ref|PREDICTED: Macaca mulatta putative Rab-43-like protein ENSP00000330714-like (LOC720440), partial mRNA [XM_001115890]	1.27568	0.101028	0.716617	0.108049	1.78014	0.00918687
22096	A_01_P014786	LOC695413	ENSMMUT00000020379	Unknown	5.69301	0.879844	3.19812	0.250282	1.78011	0.034304
1960	A_01_P1783381	A_01_P1783381	A_01_P1783381	Unknown	2.11795	0.194954	1.19141	0.179189	1.77767	0.0128409
30382	A_01_P1826206	A_01_P1826206	A_01_P1826206	Unknown	0.733981	0.0638852	0.412889	0.0655303	1.77767	0.0126943
12549	A_01_P1766096	LOC716474	ENSMMUT00000005015	ref|PREDICTED: Macaca mulatta nucleoporin NDC1-like (LOC716474), mRNA [XM_001107227]	1.89223	0.301247	1.06487	0.149437	1.77696	0.0490944
21371	A_01_P1759661	RAF1	ENSMMUT00000010416	gb|PREDICTED: Macaca mulatta v-raf-1 murine leukemia viral oncogene homolog 1, transcript variant 2 (RAF1), mRNA [XM_001086154]	1.74202	0.219008	0.980441	0.14286	1.77677	0.0268915
29028	A_01_P1787501	A_01_P1787501	A_01_P1787501	Unknown	5.77604	0.504604	3.25216	0.467949	1.77606	0.0104862
25640	A_01_P017770	MPV17	ENSMMUT00000043679	ref|PREDICTED: Macaca mulatta MpV17 mitochondrial inner membrane protein, transcript variant 1 (MPV17), mRNA [XM_001089329]	26.855	0.838902	15.1248	3.54244	1.77556	0.0180869
14554	A_01_P1747616	LOC694916	ENSMMUT00000024521	gb|PREDICTED: Macaca mulatta lysM and putative peptidoglycan-binding domain-containing protein 2-like (LOC694916), mRNA [XM_001083565]	6.21665	0.667427	3.50384	0.300992	1.77424	0.0100262
13207	A_01_P1804071	LOC720633	XM_001116255	ref|PREDICTED: Macaca mulatta DNA polymerase mu-like (LOC720633), partial mRNA [XM_001116255]	0.378449	0.0567378	0.213379	0.0230123	1.7736	0.0357637
36305	A_01_P1775726	A_01_P1775726	A_01_P1775726	Unknown	146.137	21.9329	82.4025	10.9826	1.77346	0.0407529
45082	A_01_P1697726	LOC720309	ENSMMUT00000014885	gb|Macaca mulatta MHC class I antigen Mamu B*05 mRNA, complete cds. [U41827]	807.247	77.3455	455.243	80.6681	1.77322	0.0198215
34178	A_01_P020191	LOC718187	XM_001110525	ref|PREDICTED: Macaca mulatta xylosyltransferase 1-like (LOC718187), mRNA [XM_001110525]	0.390375	0.0589568	0.220209	0.0339432	1.77275	0.0464438
4659	A_01_P013788	MYD88	ENSMMUT00000001422	ens|Myeloid differentiation primary response protein MyD88 [Source:UniProtKB/Swiss-Prot;Acc:B3Y683] [ENSMMUT00000001422]	42.4363	2.40266	23.9563	6.4795	1.77141	0.0368221
42412	A_01_P1749554	ENSMMUT00000039952	ENSMMUT00000039952	Unknown	1.68476	0.229744	0.951893	0.180968	1.76991	0.0461592
16744	A_01_P1711266	DECR2	NM_001204462	ref|Macaca mulatta 2,4-dienoyl CoA reductase 2, peroxisomal (DECR2), mRNA [NM_001204462]	5.05652	0.567676	2.8571	0.570284	1.76981	0.0340344
1174	A_01_P1722626	TRIM14	ENSMMUT00000046501	Unknown	4.39857	0.74172	2.48538	0.0887086	1.76978	0.0428426
36752	A_01_P1700072	ENSMMUT00000020876	ENSMMUT00000020876	Unknown	330.286	34.2344	186.636	35.7992	1.76968	0.0273331
40883	A_01_P1811281	A_01_P1811281	A_01_P1811281	Unknown	1.96356	0.0886095	1.10957	0.183018	1.76966	0.00568688
14919	A_01_P1803786	A_01_P1803786	A_01_P1803786	Unknown	0.794852	0.0845821	0.449193	0.068408	1.76951	0.0191363
14132	A_01_P016364	A_01_P016364	A_01_P016364	Unknown	1.67698	0.137171	0.948112	0.203035	1.76876	0.024808
13944	A_01_P1683266	LOC718543	ENSMMUT00000024877	Unknown	0.564563	0.0712307	0.319237	0.0389621	1.76848	0.0233485
36951	A_01_P1694711	CNIH	NM_001193769	ref|Macaca mulatta cornichon homolog (Drosophila) (CNIH), mRNA [NM_001193769]	15.9153	2.38574	9.00239	0.811671	1.7679	0.0335939
16452	A_01_P1743701	LOC715807	ENSMMUT00000007447	gb|PREDICTED: Macaca mulatta casein kinase II subunit beta-like, transcript variant 1 (LOC715807), mRNA [XM_001112478]	20.5347	2.28307	11.6182	2.1285	1.76746	0.0289299
35595	A_01_P1741136	LOC711229	ENSMMUT00000047928	ref|PREDICTED: Macaca mulatta glutathione S-transferase omega-1-like (LOC711229), mRNA [XM_001099994]	26.7695	3.38199	15.1504	2.14416	1.76691	0.0272786
4265	A_01_P1713236	NFATC3	ENSMMUT00000030733	Unknown	3.94298	0.495571	2.23204	0.36057	1.76653	0.0315063
27034	A_01_P006041	A_01_P006041	A_01_P006041	Unknown	0.89758	0.0931823	0.508184	0.0330065	1.76625	0.00763298
22107	A_01_P1833596	LOC720923	XM_001116882	ref|PREDICTED: Macaca mulatta dipeptidyl peptidase 2-like (LOC720923), partial mRNA [XM_001116882]	37.1571	5.61926	21.0431	3.22401	1.76576	0.0473331
11643	A_01_P008362	STK24	ENSMMUT00000043111	gb|PREDICTED: Macaca mulatta serine [XM_001091015]	19.7977	2.27299	11.2154	2.61598	1.76522	0.0480349
8671	A_01_P1733991	RAD9B	ENSMMUT00000018456	Unknown	0.0694855	0.010487	0.0393828	0.00168587	1.76436	0.0297967
37703	A_01_P1725256	EHD1	ENSMMUT00000005630	ref|PREDICTED: Macaca mulatta EH-domain containing 1, transcript variant 2 (EHD1), mRNA [XM_002799489]	0.946106	0.139852	0.536346	0.0644237	1.76398	0.0374657
14861	A_01_P1783941	A_01_P1783941	A_01_P1783941	Unknown	86.8765	12.5849	49.2599	4.06978	1.76364	0.029412
37313	A_01_P1801266	LOC706877	XR_091985	ref|PREDICTED: Macaca mulatta 40S ribosomal protein SA-like (LOC706877), miscRNA [XR_091985]	2.55831	0.336147	1.45154	0.233904	1.76248	0.0354533
40205	A_01_P1757601	PARP3	ENSMMUT00000031229	ref|PREDICTED: Macaca mulatta poly (ADP-ribose) polymerase family, member 3 (PARP3), mRNA [XM_001087761]	3.87062	0.247658	2.19618	0.285399	1.76243	0.00441729
3621	A_01_P1742526	ENSMMUT00000004770	ENSMMUT00000004770	ens|isocitrate dehydrogenase 3 (NAD+) gamma [Source:HGNC Symbol;Acc:5386] [ENSMMUT00000004770]	5.11597	0.48445	2.90304	0.505744	1.76228	0.0195696
6600	A_01_P016325	ARL2BP	ENSMMUT00000028622	gb|PREDICTED: Macaca mulatta ADP-ribosylation factor-like 2 binding protein, transcript variant 1 (ARL2BP), mRNA [XM_001097110]	12.895	1.58862	7.31791	1.22889	1.76212	0.0321317
15078	A_01_P1723046	APTX	ENSMMUT00000010837	Unknown	1.91002	0.190264	1.08454	0.184189	1.76113	0.0206585
29611	A_01_P1675466	IFT140	ENSMMUT00000005142	ref|PREDICTED: Macaca mulatta intraflagellar transport 140 homolog (Chlamydomonas), transcript variant 2 (IFT140), mRNA [XM_001089057]	0.460002	0.0423073	0.261232	0.0375519	1.7609	0.0126135
44916	A_01_P1685786	B2M	NM_001047137	ref|Macaca mulatta beta-2-microglobulin (B2M), mRNA [NM_001047137]	1685.91	146.484	957.718	113.247	1.76034	0.00768747
28923	A_01_P1782516	PTTG1	ENSMMUT00000013343	ens|securin [Source:RefSeq peptide;Acc:NP_001182151] [ENSMMUT00000013343]	5.60894	0.584493	3.18652	0.505699	1.76021	0.0202155
43240	A_01_P1759426	PDCD6IP	ENSMMUT00000019752	gb|PREDICTED: Macaca mulatta programmed cell death 6 interacting protein (PDCD6IP), mRNA [XM_002803061]	2.31341	0.164542	1.31431	0.342665	1.76017	0.0391453
2574	A_01_P1803236	A_01_P1803236	A_01_P1803236	Unknown	39.7665	5.25386	22.5951	1.84744	1.75996	0.0215726
42928	A_01_P1713776	KIAA0513	NM_001194581	ref|Macaca mulatta KIAA0513 (KIAA0513), mRNA [NM_001194581]	0.540828	0.0509231	0.307305	0.0420639	1.75991	0.0122845
12032	A_01_P1688891	SEC22A	NM_001194575	ref|Macaca mulatta SEC22 vesicle trafficking protein homolog A (S. cerevisiae) (SEC22A), mRNA [NM_001194575]	3.50772	0.567795	1.99385	0.19349	1.75927	0.0450608
44937	A_01_P1703711	ENSMMUT00000014167	ENSMMUT00000014167	ens|protein kinase N1 [Source:HGNC Symbol;Acc:9405] [ENSMMUT00000014167]	21.9684	1.72842	12.4904	2.75032	1.75882	0.0267082
23987	A_01_P001145	MAST2	ENSMMUT00000021562	ref|PREDICTED: Macaca mulatta microtubule associated serine/threonine kinase 2, transcript variant 9 (MAST2), mRNA [XM_001105315]	1.54167	0.0217884	0.877123	0.157091	1.75764	0.00574798
38269	A_01_P1810136	PSMA6	NM_001193553	ref|Macaca mulatta proteasome (prosome, macropain) subunit, alpha type, 6 (PSMA6), mRNA [NM_001193553]	20.7904	3.437	11.8374	0.575265	1.75633	0.0423828
28381	A_01_P1789516	DHX15	ENSMMUT00000013456	ref|PREDICTED: Macaca mulatta DEAH (Asp-Glu-Ala-His) box polypeptide 15, transcript variant 5 (DHX15), mRNA [XM_001106067]	10.8069	1.00046	6.15436	0.843696	1.75597	0.0119994
26377	A_01_P1778651	ENSMMUT00000000329	ENSMMUT00000000329	ref|PREDICTED: Macaca mulatta 60S ribosomal protein L18a-like (LOC696118), miscRNA [XR_010068]	11.5323	1.6623	6.57261	0.572065	1.75461	0.0303036
11234	A_01_P1732456	FMNL3	ENSMMUT00000031644	ref|PREDICTED: Macaca mulatta formin-like 3 (FMNL3), mRNA [XM_001101726]	3.33811	0.427557	1.90422	0.373995	1.75301	0.0450284
24878	A_01_P1765451	PPIE	ENSMMUT00000026528	Unknown	6.57506	0.897859	3.75181	0.694758	1.7525	0.0473637
21849	A_01_P1830621	LOC714327	XR_013958	ref|PREDICTED: Macaca mulatta ADP-ribosylation factor-like protein 16-like (LOC714327), miscRNA [XR_013958]	3.14265	0.386691	1.79394	0.322421	1.75182	0.0365939
1933	A_01_P1710211	METTL2B	ENSMMUT00000013692	Unknown	2.38077	0.292567	1.3601	0.124474	1.75044	0.0183621
44592	A_01_P1711286	RAB40C	ENSMMUT00000018511	Unknown	0.695533	0.0701672	0.397466	0.0652914	1.74992	0.0208524
28863	A_01_P1704331	LOC695588	ENSMMUT00000020147	ref|PREDICTED: Macaca mulatta uncharacterized protein C4orf52-like (LOC695588), mRNA [XM_001084226]	9.98635	1.28733	5.71056	0.469009	1.74875	0.0205647
43744	A_01_P1793031	FIBP	ENSMMUT00000012096	ref|PREDICTED: Macaca mulatta fibroblast growth factor (acidic) intracellular binding protein, transcript variant 3 (FIBP), mRNA [XM_001112493]	9.75891	0.548399	5.58187	1.11603	1.74832	0.0152459
9693	A_01_P1673091	DAPK3	ENSMMUT00000032034	gb|PREDICTED: Macaca mulatta death-associated protein kinase 3, transcript variant 2 (DAPK3), mRNA [XM_001101214]	3.60743	0.339813	2.06615	0.478732	1.74597	0.0393035
41614	A_01_P1709951	DHX8	ENSMMUT00000016908	ref|PREDICTED: Macaca mulatta DEAH (Asp-Glu-Ala-His) box polypeptide 8 (DHX8), mRNA [XM_002800556]	0.646099	0.0689837	0.37052	0.0452153	1.74376	0.0155904
24378	A_01_P1721041	NDUFA10	ENSMMUT00000014525	gb|PREDICTED: Macaca mulatta NADH dehydrogenase (ubiquinone) 1 alpha subcomplex, 10, 42kDa, transcript variant 1 (NDUFA10), mRNA [XM_001087784]	3.65511	0.313074	2.09625	0.39536	1.74364	0.0213579
17258	A_01_P019873	GSTK1	ENSMMUT00000048346	ref|PREDICTED: Macaca mulatta glutathione S-transferase kappa 1, transcript variant 1 (GSTK1), mRNA [XM_001087577]	30.5309	2.237	17.5171	1.13836	1.74292	0.00204479
25124	A_01_P1824876	ENSMMUT00000015865	ENSMMUT00000015865	ref|PREDICTED: Macaca mulatta zinc finger protein 236-like (LOC709899), partial mRNA [XM_001098464]	4.52152	0.538177	2.59558	0.379462	1.74201	0.0264677
31562	A_01_P1739121	ENSMMUT00000038856	ENSMMUT00000038856	ens|EFR3 homolog A (S. cerevisiae) [Source:HGNC Symbol;Acc:28970] [ENSMMUT00000038856]	15.0778	2.21066	8.6567	1.12346	1.74175	0.0412452
25754	A_01_P1798236	LOC718462	XR_014508	ref|PREDICTED: Macaca mulatta archaemetzincin-2-like (LOC718462), miscRNA [XR_014508]	12.7978	1.76024	7.3542	0.887462	1.7402	0.0327932
60	A_01_P1798801	ENSMMUT00000032402	ENSMMUT00000032402	ens|endo-beta-N-acetylglucosaminidase [Source:HGNC Symbol;Acc:24622] [ENSMMUT00000032402]	1.12649	0.128103	0.647932	0.138036	1.73859	0.0440109
18178	A_01_P1709311	ENSMMUT00000020588	ENSMMUT00000020588	ens|pyruvate dehydrogenase kinase, isozyme 2 [Source:HGNC Symbol;Acc:8810] [ENSMMUT00000020588]	0.879999	0.103053	0.50617	0.104271	1.73854	0.043494
18884	A_01_P1728336	LOC697661	ENSMMUT00000016740	ref|PREDICTED: Macaca mulatta calcium/calmodulin-dependent protein kinase type 1D-like (LOC697661), mRNA [XM_001086213]	14.3052	2.08062	8.2315	1.03979	1.73786	0.0400538
31231	A_01_P1737141	LOC707182	ENSMMUT00000043013	Unknown	103.181	14.8881	59.3836	6.95085	1.73753	0.0372466
34311	A_01_P1696316	GAPDH	NM_001195426	ref|Macaca mulatta glyceraldehyde-3-phosphate dehydrogenase (GAPDH), mRNA [NM_001195426]	26.4882	3.54605	15.247	2.231	1.73727	0.0363811
19161	A_01_P014110	ENSMMUT00000027332	ENSMMUT00000027332	ens|dynein, light chain, Tctex-type 1 [Source:HGNC Symbol;Acc:11697] [ENSMMUT00000027332]	45.2886	3.51573	26.0726	2.30151	1.73701	0.00379855
44057	A_01_P007503	MED11	ENSMMUT00000006910	ens|mediator of RNA polymerase II transcription subunit 11 [Source:RefSeq peptide;Acc:NP_001180943] [ENSMMUT00000006910]	3.50929	0.240507	2.0203	0.421625	1.73701	0.0220107
33755	A_01_P003084	GALNT2	XM_001107497	gb|PREDICTED: Macaca mulatta UDP-N-acetyl-alpha-D-galactosamine:polypeptide N-acetylgalactosaminyltransferase 2 (GalNAc-T2) (GALNT2), mRNA [XM_001107497]	0.0878763	0.00861871	0.0506402	0.00591963	1.7353	0.0119089
28854	A_01_P1800441	ENSMMUT00000022424	ENSMMUT00000022424	ens|aldehyde dehydrogenase 9 family, member A1 [Source:HGNC Symbol;Acc:412] [ENSMMUT00000022424]	4.9736	0.675302	2.86683	0.149011	1.73488	0.0226146
11933	A_01_P1670651	KIAA1949	NM_001105164	ref|Macaca mulatta phostensin (KIAA1949), mRNA [NM_001105164]	1.71426	0.188974	0.988207	0.162224	1.73472	0.0267961
17278	A_01_P019844	STAT6	ENSMMUT00000024650	gb|PREDICTED: Macaca mulatta signal transducer and activator of transcription 6, transcript variant 8 (STAT6), mRNA [XM_001115686]	76.0622	5.97454	43.8533	3.87933	1.73447	0.00401117
42944	A_01_P1703696	CD97	ENSMMUT00000008027	gb|PREDICTED: Macaca mulatta CD97 molecule (CD97), mRNA [XM_002801104]	3.83481	0.288346	2.21147	0.532237	1.73406	0.0364505
17085	A_01_P001017	PROCR	ENSMMUT00000025486	ref|PREDICTED: Macaca mulatta endothelial protein C receptor-like, transcript variant 5 (LOC706040), mRNA [XM_001100647]	18.4183	2.15303	10.6254	1.80275	1.73342	0.0322035
28046	A_01_P016553	A_01_P016553	A_01_P016553	Unknown	2.17709	0.249899	1.25598	0.258124	1.73339	0.042688
40989	A_01_P1736611	LOC100425829	ENSMMUT00000043204	Unknown	39.7088	3.223	22.9112	2.09646	1.73316	0.00472489
28213	A_01_P1718481	ENSMMUT00000028130	ENSMMUT00000028130	ens|apolipoprotein L, 4 [Source:HGNC Symbol;Acc:14867] [ENSMMUT00000028130]	3.03954	0.302302	1.75422	0.318216	1.7327	0.0263423
1331	A_01_P1798156	A_01_P1798156	A_01_P1798156	Unknown	0.235348	0.0357462	0.135867	0.00854883	1.7322	0.0352624
22158	A_01_P1710261	LIMD2	ENSMMUT00000023542	ref|PREDICTED: Macaca mulatta LIM domain-containing protein 2-like, transcript variant 2 (LOC717889), mRNA [XM_001116231]	87.8742	11.8854	50.7795	7.83231	1.73051	0.0403326
31459	A_01_P1825621	A_01_P1825621	A_01_P1825621	Unknown	0.226276	0.0293399	0.130766	0.0119946	1.73039	0.0236018
558	A_01_P1711856	ENSMMUT00000029007	ENSMMUT00000029007	ens|nucleotide binding protein 1 (MinD homolog, E. coli) [Source:HGNC Symbol;Acc:8041] [ENSMMUT00000029007]	13.2009	0.641838	7.63029	1.08998	1.73006	0.00454913
40402	A_01_P003698	ENSMMUT00000021706	ENSMMUT00000021706	ens|tectonin beta-propeller repeat containing 1 [Source:HGNC Symbol;Acc:22214] [ENSMMUT00000021706]	2.82601	0.203896	1.63356	0.356889	1.72997	0.0272936
1146	A_01_P020060	NIPA2	NM_001194886	ref|Macaca mulatta non imprinted in Prader-Willi/Angelman syndrome 2 (NIPA2), mRNA [NM_001194886]	14.3184	2.0906	8.27904	0.679629	1.72948	0.0334107
4554	A_01_P1812986	A_01_P1812986	A_01_P1812986	Unknown	2.04644	0.298678	1.1835	0.0980058	1.72915	0.0335034
27343	A_01_P1732422	TUBA1B	NM_001195392	ref|Macaca mulatta tubulin, alpha 1b (TUBA1B), mRNA [NM_001195392]	72.7373	8.45537	42.098	7.45059	1.72781	0.0347006
913	A_01_P011165	ACOT2	ENSMMUT00000009588	ref|PREDICTED: Macaca mulatta acyl-CoA thioesterase 2, transcript variant 1 (ACOT2), mRNA [XM_002805152]	27.5942	3.14458	15.9764	2.143	1.72719	0.0224251
3710	A_01_P1779566	A_01_P1779566	A_01_P1779566	Unknown	0.977761	0.0665946	0.566207	0.0835552	1.72686	0.00844228
40465	A_01_P1785124	ENSMMUT00000004275	ENSMMUT00000004275	Unknown	0.568411	0.0415393	0.329284	0.0255945	1.7262	0.00270812
33571	A_01_P001539	LOC709665	ENSMMUT00000019677	ref|PREDICTED: Macaca mulatta uncharacterized protein C6orf146-like (LOC709665), mRNA [XM_001094898]	1.73876	0.127669	1.00742	0.110904	1.72596	0.00495774
38899	A_01_P1798411	ENSMMUT00000016369	ENSMMUT00000016369	ens|Major histocompatibility complex, class I, B [Source:UniProtKB/TrEMBL;Acc:Q5TM29] [ENSMMUT00000016369]	965.919	64.6698	559.668	95.8364	1.72588	0.0126126
19545	A_01_P1675916	PSMD7	ENSMMUT00000015550	gb|PREDICTED: Macaca mulatta proteasome (prosome, macropain) 26S subunit, non-ATPase, 7 (PSMD7), mRNA [XM_001102147]	8.77615	1.3388	5.08655	0.618582	1.72537	0.0464172
574	A_01_P019253	TEX261	XM_001101384	ref|PREDICTED: Macaca mulatta testis expressed 261 (TEX261), mRNA [XM_001101384]	17.2586	1.78795	10.0039	1.4459	1.72519	0.0196896
18351	A_01_P1763541	RER1	ENSMMUT00000017310	ref|PREDICTED: Macaca mulatta RER1 retention in endoplasmic reticulum 1 homolog (S. cerevisiae), transcript variant 6 (RER1), mRNA [XM_001085081]	24.5208	2.08665	14.2142	1.28373	1.7251	0.0056422
9435	A_01_P1783171	A_01_P1783171	A_01_P1783171	Unknown	3.48824	0.350148	2.02267	0.320295	1.72457	0.0214324
40332	A_01_P1700206	ENSMMUT00000042306	ENSMMUT00000042306	ens|potassium channel, subfamily T, member 1 [Source:HGNC Symbol;Acc:18865] [ENSMMUT00000030258]	0.146904	0.0136107	0.0852245	0.0183898	1.72373	0.035769
43227	A_01_P001871	ZSCAN16	ENSMMUT00000004707	ref|PREDICTED: Macaca mulatta zinc finger and SCAN domain containing 16 (ZSCAN16), mRNA [XM_001098323]	2.74399	0.257198	1.59247	0.232209	1.7231	0.0159418
20057	A_01_P1760891	ENSMMUT00000005789	ENSMMUT00000005789	ens|guanine nucleotide binding protein (G protein), beta polypeptide 2 [Source:HGNC Symbol;Acc:4398] [ENSMMUT00000005789]	18.2017	2.30861	10.566	1.92565	1.72267	0.0440867
21104	A_01_P1768751	ENSMMUT00000013043	ENSMMUT00000013043	ens|hydroxysteroid (17-beta) dehydrogenase 7 [Source:HGNC Symbol;Acc:5215] [ENSMMUT00000013043]	1.64037	0.207182	0.952638	0.0403219	1.72192	0.0172856
35843	A_01_P1700646	LOC721905	ENSMMUT00000028809	ref|PREDICTED: Macaca mulatta protein FAM98C-like, transcript variant 1 (LOC721905), mRNA [XM_001118101]	5.9125	0.695343	3.43382	0.570116	1.72184	0.0330031
873	A_01_P1674882	CWC25	ENSMMUT00000004169	Unknown	2.81348	0.262751	1.63435	0.255832	1.72147	0.0182446
23822	A_01_P1781691	A_01_P1781691	A_01_P1781691	Unknown	16.2656	0.110367	9.45023	1.48677	1.72119	0.00380468
34200	A_01_P1734516	AACS	ENSMMUT00000015536	ref|PREDICTED: Macaca mulatta acetoacetyl-CoA synthetase (AACS), mRNA [XM_001103579]	1.08087	0.118214	0.628202	0.110455	1.72058	0.031248
13761	A_01_P1724486	LOC720828	ENSMMUT00000010504	gb|PREDICTED: Macaca mulatta transaldolase-like (LOC720828), mRNA [XM_001116705]	30.2002	1.91528	17.5648	2.89043	1.71936	0.0107826
1248	A_01_P019534	TLE4	XM_001103194	ref|PREDICTED: Macaca mulatta transducin-like enhancer of split 4 (E(sp1) homolog, Drosophila), transcript variant 12 (TLE4), mRNA [XM_001103194]	13.7599	2.14609	8.00798	0.550138	1.71827	0.0408681
27272	A_01_P1754121	ENSMMUT00000002440	ENSMMUT00000002440	ens|mitogen-activated protein kinase 9 [Source:HGNC Symbol;Acc:6886] [ENSMMUT00000002440]	2.55234	0.314103	1.48548	0.240342	1.71819	0.0356969
13384	A_01_P1686551	EIF2B2	ENSMMUT00000004128	ref|PREDICTED: Macaca mulatta eukaryotic translation initiation factor 2B, subunit 2 beta, 39kDa, transcript variant 2 (EIF2B2), mRNA [XM_001096586]	7.7412	0.435515	4.50748	1.08488	1.71741	0.0325883
15214	A_01_P010834	EMP3	NM_001194829	ref|Macaca mulatta epithelial membrane protein 3 (EMP3), mRNA [NM_001194829]	11.1613	0.670817	6.50222	0.573341	1.71654	0.00186575
15896	A_01_P1731791	ETV6	ENSMMUT00000020165	ref|PREDICTED: Macaca mulatta ets variant 6, transcript variant 2 (ETV6), mRNA [XM_001083583]	3.01782	0.321486	1.7588	0.238562	1.71583	0.0199428
1386	A_01_P1746111	ENSMMUT00000033363	ENSMMUT00000033363	Unknown	210.639	28.8044	122.994	16.7886	1.71259	0.0391216
21966	A_01_P1679941	C14H11orf75	NM_001193371	ref|Macaca mulatta chromosome 11 open reading frame 75 homolog (C14H11orf75), mRNA [NM_001193371]	9.63596	1.33062	5.62811	0.87993	1.71211	0.0457569
37751	A_01_P1723541	CBWD5	NM_001193953	ref|Macaca mulatta COBW domain containing 5 (CBWD5), mRNA [NM_001193953]	5.91042	0.573965	3.4527	0.468642	1.71183	0.0160677
14456	A_01_P1673271	ENSMMUT00000029013	ENSMMUT00000029013	Unknown	66.8666	9.88139	39.085	2.45832	1.7108	0.0342615
20173	A_01_P1708576	LOC722074	ENSMMUT00000019416	ref|PREDICTED: Macaca mulatta protein SCO1 homolog, mitochondrial-like (LOC722074), mRNA [XM_001118271]	10.8485	1.68602	6.34197	0.454985	1.71058	0.0417388
28345	A_01_P1751056	ENSMMUT00000039474	ENSMMUT00000039474	ref|PREDICTED: Macaca mulatta renal tumor antigen (RAGE), mRNA [XM_001112517]	0.271752	0.0389707	0.158912	0.0240108	1.71008	0.0487762
22170	A_01_P1784161	A_01_P1784161	A_01_P1784161	Unknown	75.8773	8.47905	44.3885	4.90745	1.70939	0.0182702
21533	A_01_P005480	RNF125	ENSMMUT00000023470	ref|PREDICTED: Macaca mulatta ring finger protein 125 (RNF125), mRNA [XM_001099929]	9.43675	1.33628	5.52105	0.589044	1.70923	0.0364703
21592	A_01_P1674481	ENSMMUT00000008681	ENSMMUT00000008681	ens|G protein pathway suppressor 2 [Source:HGNC Symbol;Acc:4550] [ENSMMUT00000008686]	5.90689	0.511702	3.45595	0.80464	1.7092	0.042318
27831	A_01_P1833746	ENSMMUT00000000329	ENSMMUT00000000329	gb|ILLUMIGEN_MCQ_61080 Katze_MMOV Macaca mulatta cDNA clone IBIUW:36984 5' similar to Bases 15 to 611 highly similar to human RPL18A (Hs.337766), mRNA sequence [DR768173]	118.929	16.8284	69.6776	4.79464	1.70685	0.0305675
567	A_01_P003987	SLC39A1	ENSMMUT00000007057	gb|PREDICTED: Macaca mulatta zinc transporter ZIP1-like, transcript variant 3 (LOC715994), mRNA [XM_001112391]	9.01499	0.778944	5.28497	1.09572	1.70578	0.032229
19216	A_01_P1737221	IMP4	ENSMMUT00000013426	ref|PREDICTED: Macaca mulatta IMP4, U3 small nucleolar ribonucleoprotein, homolog (yeast) (IMP4), mRNA [XM_001093227]	5.23053	0.479244	3.06732	0.40174	1.70524	0.013481
9479	A_01_P004770	LOC699401	ENSMMUT00000028186	ref|PREDICTED: Macaca mulatta phosphoglucomutase-1-like, transcript variant 2 (LOC699401), mRNA [XM_002801579]	10.4104	1.43823	6.10576	0.990298	1.70502	0.0487763
26330	A_01_P012475	CHFR	ENSMMUT00000045312	Unknown	5.76285	0.533732	3.38085	0.645444	1.70456	0.02941
38612	A_01_P1737941	EIF4EBP1	ENSMMUT00000003323	ref|PREDICTED: Macaca mulatta eukaryotic translation initiation factor 4E binding protein 1 (EIF4EBP1), mRNA [XM_001091933]	2.15357	0.252618	1.26379	0.148763	1.70405	0.0229484
2530	A_01_P015278	MED15	XM_002798310	ref|PREDICTED: Macaca mulatta mediator complex subunit 15, transcript variant 3 (MED15), mRNA [XM_002798310]	4.127	0.332389	2.42194	0.437599	1.70401	0.0210408
19406	A_01_P1814481	A_01_P1814481	A_01_P1814481	Unknown	10.9553	1.30052	6.4298	0.691784	1.70383	0.0218813
35563	A_01_P1674671	CRLF3	ENSMMUT00000012690	Unknown	7.17817	0.742478	4.21302	0.434765	1.70381	0.013696
1415	A_01_P1753976	GRK6	ENSMMUT00000040606	gb|PREDICTED: Macaca mulatta G protein-coupled receptor kinase 6, transcript variant 5 (GRK6), mRNA [XM_001090350]	6.9041	0.58414	4.05276	0.328145	1.70356	0.00534623
43576	A_01_P1678616	ACTB	NM_001033084	ref|Macaca mulatta actin, beta (ACTB), mRNA [NM_001033084]	153.888	13.5523	90.3369	11.2094	1.70349	0.0111845
34589	A_01_P1699786	ENSMMUT00000015395	ENSMMUT00000015395	Unknown	4.18028	0.392503	2.45398	0.290037	1.70347	0.0122598
31511	A_01_P1829691	ENSMMUT00000046490	ENSMMUT00000046490	ref|PREDICTED: Macaca mulatta UPF0577 protein KIAA1324-like (LOC718884), mRNA [XM_001112205]	0.133797	0.0185602	0.0785505	0.00394498	1.70332	0.0269252
24998	A_01_P010444	CEP85	ENSMMUT00000000928	ref|PREDICTED: Macaca mulatta coiled-coil domain containing 21, transcript variant 1 (CCDC21), mRNA [XM_001108741]	10.7455	1.16802	6.31036	0.938924	1.70283	0.0253001
20477	A_01_P1798681	ENSMMUT00000009109	ENSMMUT00000009109	ref|PREDICTED: Macaca mulatta coronin-7-like (LOC721184), partial mRNA [XM_001117248]	5.26814	0.788707	3.09547	0.335666	1.70189	0.0443962
1821	A_01_P010046	LOC714067	ENSMMUT00000031964	ref|PREDICTED: Macaca mulatta transmembrane protein 186-like (LOC714067), mRNA [XM_001103641]	0.59972	0.0898962	0.352504	0.0449406	1.70132	0.0491344
25291	A_01_P1757641	NPRL2	ENSMMUT00000046306	ref|PREDICTED: Macaca mulatta nitrogen permease regulator-like 2 (S. cerevisiae), transcript variant 4 (NPRL2), mRNA [XM_001099730]	5.66281	0.322756	3.33294	0.775212	1.69904	0.0322264
27062	A_01_P1732786	PDE1B	ENSMMUT00000000161	ref|PREDICTED: Macaca mulatta phosphodiesterase 1B, calmodulin-dependent (PDE1B), mRNA [XM_001110208]	0.741766	0.0773938	0.436915	0.0717304	1.69774	0.0277311
44244	A_01_P017707	TMEM67	ENSMMUT00000038961	Unknown	0.532311	0.0677909	0.313609	0.0430885	1.69737	0.0345193
43820	A_01_P014749	HAS3	NM_001110777	ref|Macaca mulatta hyaluronan synthase 3 (HAS3), mRNA [NM_001110777]	0.211532	0.0184036	0.124669	0.0226066	1.69674	0.0246434
5785	A_01_P017876	AP3D1	ENSMMUT00000021977	ref|PREDICTED: Macaca mulatta adaptor-related protein complex 3, delta 1 subunit, transcript variant 1 (AP3D1), mRNA [XM_002801009]	11.2242	1.34539	6.61675	1.26696	1.69633	0.0469616
30638	A_01_P002053	STAT2	ENSMMUT00000001167	ref|PREDICTED: Macaca mulatta signal transducer and activator of transcription 2 (STAT2), mRNA [XM_001115072]	1.03449	0.148391	0.609859	0.0754302	1.69628	0.0434365
4336	A_01_P1761031	ENSMMUT00000010294	ENSMMUT00000010294	ens|rhomboid domain containing 2 [Source:HGNC Symbol;Acc:23082] [ENSMMUT00000010294]	5.02461	0.453519	2.96331	0.596038	1.69561	0.0331942
28330	A_01_P1719011	C22orf40	NM_001194500	ref|Macaca mulatta chromosome 22 open reading frame 40 (C22orf40), mRNA [NM_001194500]	0.583113	0.0893018	0.343984	0.0146784	1.69518	0.0384212
23363	A_01_P1789101	AIP	NM_001194313	ref|Macaca mulatta aryl hydrocarbon receptor interacting protein (AIP), mRNA [NM_001194313]	33.2949	3.72993	19.6427	2.29208	1.69503	0.0206255
30839	A_01_P1743871	LOC717766	ENSMMUT00000032003	gb|PREDICTED: Macaca mulatta proteasome subunit beta type-8-like (LOC717766), mRNA [XM_001115562]	58.0743	6.04362	34.2627	6.9607	1.69497	0.0415966
7130	A_01_P1702801	NFIC	ENSMMUT00000004863	ref|PREDICTED: Macaca mulatta nuclear factor I/C (NFIC), mRNA [XM_001117899]	3.94217	0.42114	2.3263	0.504474	1.69461	0.0491935
36177	A_01_P004436	LOC706392	ENSMMUT00000022121	Unknown	1.14374	0.1397	0.675118	0.0716567	1.69414	0.0244852
18843	A_01_P1715651	GTPBP5	ENSMMUT00000017677	ref|PREDICTED: Macaca mulatta GTP binding protein 5 (putative) (GTPBP5), mRNA [XM_001089829]	2.57429	0.296636	1.52017	0.23294	1.69343	0.0313756
31306	A_01_P1725016	PC	ENSMMUT00000006414	ref|PREDICTED: Macaca mulatta pyruvate carboxylase, transcript variant 2 (PC), mRNA [XM_001107814]	5.57656	0.849295	3.29626	0.204675	1.69178	0.0401092
5050	A_01_P019094	ZNF513	ENSMMUT00000011592	ref|PREDICTED: Macaca mulatta zinc finger protein 513, transcript variant 2 (ZNF513), mRNA [XM_001095195]	5.04629	0.336791	2.98284	0.69441	1.69177	0.0368469
33009	A_01_P1774151	A_01_P1774151	A_01_P1774151	Unknown	5.35106	0.484848	3.16423	0.612045	1.69111	0.0311353
15823	A_01_P1804211	LOC722112	CO774201	gb|ILLUMIGEN_MCQ_51139 Katze_MMIL Macaca mulatta cDNA clone IBIUW:29667 5' similar to Bases 5 to 971 highly similar to human PSMC2 (Hs.61153), mRNA sequence [CO774201]	37.9363	5.57424	22.4455	2.38698	1.69015	0.0432205
15704	A_01_P1808866	CN805833	CN805833	gb|ILLUMIGEN_MCQ_6191 Katze_MMBR Macaca mulatta cDNA clone IBIUW:15820 5' similar to Bases 2 to 1022 highly similar to human SDHA (Hs.440475), mRNA sequence [CN805833]	1.4412	0.140952	0.853041	0.0654074	1.68949	0.00912542
35768	A_01_P1826561	LOC720020	XM_001114985	ref|PREDICTED: Macaca mulatta neuropathy target esterase-like (LOC720020), partial mRNA [XM_001114985]	1.12748	0.163805	0.667406	0.0444809	1.68935	0.0350812
25097	A_01_P1736661	ENSMMUT00000016832	ENSMMUT00000016832	ref|PREDICTED: Macaca mulatta glyceraldehyde-3-phosphate dehydrogenase-like (GAPDH), miscRNA [XR_013566]	46.087	4.78136	27.2951	4.7594	1.68847	0.031766
15736	A_01_P1695146	ENSMMUT00000006594	ENSMMUT00000006594	ens|Interleukin 4 receptor alpha [Source:UniProtKB/TrEMBL;Acc:A1Z2L3] [ENSMMUT00000006594]	0.386883	0.0617959	0.229133	0.00842045	1.68847	0.0447168
14798	A_01_P000622	ZNF581	NM_001194834	ref|Macaca mulatta zinc finger protein 581 (ZNF581), mRNA [NM_001194834]	4.24671	0.56686	2.5158	0.307604	1.68802	0.0363505
12194	A_01_P1753756	ENSMMUT00000013083	ENSMMUT00000013083	ens|coiled-coil domain containing 99 [Source:HGNC Symbol;Acc:26010] [ENSMMUT00000013083]	0.945287	0.0862386	0.560101	0.117344	1.68771	0.0382815
28334	A_01_P1673156	GTF2F1	ENSMMUT00000011066	gb|PREDICTED: Macaca mulatta general transcription factor IIF, polypeptide 1, 74kDa (GTF2F1), mRNA [XM_001087325]	8.87672	0.738809	5.26453	1.13812	1.68614	0.0374183
43448	A_01_P017113	CD3EAP	ENSMMUT00000001034	Unknown	8.15802	0.661286	4.83893	0.369972	1.68591	0.0046671
18575	A_01_P1725186	SYVN1	NM_001194628	ref|Macaca mulatta synovial apoptosis inhibitor 1, synoviolin (SYVN1), mRNA [NM_001194628]	0.985078	0.106418	0.584308	0.0784425	1.68589	0.0230549
16429	A_01_P1743616	ENSMMUT00000041133	ENSMMUT00000041133	ens|alpha tubulin acetyltransferase 1 [Source:HGNC Symbol;Acc:21186] [ENSMMUT00000041133]	0.405879	0.0126627	0.24079	0.0335303	1.68561	0.00366863
22246	A_01_P1705781	GLTSCR2	ENSMMUT00000018737	gb|PREDICTED: Macaca mulatta glioma tumor suppressor candidate region gene 2, transcript variant 3 (GLTSCR2), mRNA [XM_001113326]	9.92437	1.05652	5.8905	0.893625	1.68481	0.0268001
36176	A_01_P1730321	ERLIN1	NM_001194366	ref|Macaca mulatta ER lipid raft associated 1 (ERLIN1), mRNA [NM_001194366]	1.62975	0.169046	0.967879	0.097335	1.68383	0.0146208
3544	A_01_P1717841	PI4KA	ENSMMUT00000031179	gb|PREDICTED: Macaca mulatta phosphatidylinositol 4-kinase, catalytic, alpha (PI4KA), mRNA [XM_001086542]	3.65136	0.465253	2.17011	0.333406	1.68257	0.0413298
43108	A_01_P1707836	CTDP1	ENSMMUT00000012797	Unknown	0.390224	0.0238996	0.23205	0.019541	1.68164	0.00217046
31383	A_01_P1685366	FUCA2	ENSMMUT00000007556	gb|PREDICTED: Macaca mulatta fucosidase, alpha-L- 2, plasma (FUCA2), mRNA [XM_001091161]	4.5166	0.555112	2.68593	0.29606	1.68158	0.0269856
13958	A_01_P1813411	A_01_P1813411	A_01_P1813411	Unknown	0.0696418	0.00482914	0.0414173	0.0070924	1.68147	0.0166257
8247	A_01_P1692226	PYHIN1	ENSMMUT00000006358	Unknown	2.00336	0.240474	1.19165	0.123434	1.68116	0.0239173
37683	A_01_P1752656	ENSMMUT00000041227	ENSMMUT00000041227	Unknown	2.75533	0.309263	1.63918	0.282692	1.68092	0.0373315
43234	A_01_P1785611	LOC695375	XR_010001	ref|PREDICTED: Macaca mulatta RNA-binding protein EWS-like (LOC695375), miscRNA [XR_010001]	2.59697	0.143944	1.54524	0.16431	1.68063	0.0029561
38649	A_01_P1711216	LOC100423709	ENSMMUT00000000850	ref|PREDICTED: Macaca mulatta DNA-directed RNA polymerase III subunit RPC10-like (LOC100423709), partial mRNA [XM_002802344]	2.81172	0.335302	1.67316	0.133318	1.68048	0.0196809
34101	A_01_P1715816	ENSMMUT00000029818	ENSMMUT00000029818	ref|PREDICTED: Macaca mulatta 40S ribosomal protein S4, X isoform-like (LOC705868), miscRNA [XR_011501]	5.27763	0.137999	3.14262	0.411444	1.67937	0.00265754
23407	A_01_P007905	EPM2AIP1	XM_001090676	gb|PREDICTED: Macaca mulatta EPM2A (laforin) interacting protein 1 (EPM2AIP1), mRNA [XM_001090676]	1.17954	0.0853025	0.702451	0.175161	1.67918	0.049873
23499	A_01_P1776761	LOC721082	XM_002802611	ref|PREDICTED: Macaca mulatta protein SLC7A6OS-like (LOC721082), partial mRNA [XM_002802611]	2.86412	0.396251	1.70622	0.172538	1.67864	0.0365755
20081	A_01_P1702921	ENSMMUT00000038876	ENSMMUT00000038876	ens|MPN domain containing [Source:HGNC Symbol;Acc:25934] [ENSMMUT00000038876]	4.78456	0.282881	2.85035	0.681099	1.67859	0.0394468
31878	A_01_P1827846	DHODH	ENSMMUT00000032797	ref|PREDICTED: Macaca mulatta dihydroorotate dehydrogenase, transcript variant 2 (DHODH), mRNA [XM_001104448]	1.01719	0.130239	0.606039	0.10511	1.67843	0.0493425
29558	A_01_P1671211	MAMU-DQA1	NM_001134295	ref|Macaca mulatta major histocompatibility complex, class II, DQ alpha 1 (MAMU-DQA1), mRNA [NM_001134295]	5.01425	0.164034	2.99099	0.43477	1.67645	0.00480137
39771	A_01_P008286	C4orf14	NM_001193688	ref|Macaca mulatta chromosome 4 open reading frame 14 (C4orf14), mRNA [NM_001193688]	44.966	4.52485	26.8355	5.03863	1.67562	0.0366719
10393	A_01_P1790571	LOC718976	XM_001112423	ref|PREDICTED: Macaca mulatta mitogen-activated protein kinase 14-like (LOC718976), partial mRNA [XM_001112423]	0.795981	0.112564	0.475189	0.0494987	1.67508	0.0401861
1600	A_01_P1780301	A_01_P1780301	A_01_P1780301	Unknown	84.9647	9.0822	50.7262	5.9652	1.67497	0.0197902
39535	A_01_P1764916	ENSMMUT00000015950	ENSMMUT00000015950	ens|glucocorticoid modulatory element binding protein 1 [Source:HGNC Symbol;Acc:4370] [ENSMMUT00000015950]	0.603705	0.0687694	0.360434	0.0349587	1.67494	0.0197287
27707	A_01_P1687196	LOC712291	ENSMMUT00000041336	gb|PREDICTED: Macaca mulatta DNA repair protein XRCC4-like, transcript variant 6 (LOC712291), mRNA [XM_001111900]	2.01141	0.202533	1.20119	0.250089	1.67451	0.0454301
32647	A_01_P1676141	LOC100430130	ENSMMUT00000017228	ref|PREDICTED: Macaca mulatta poly [ADP-ribose] polymerase 4-like (LOC100430130), mRNA [XM_002800701]	21.3339	2.31413	12.7426	1.53097	1.67422	0.0212172
31266	A_01_P1683006	ENSMMUT00000002816	ENSMMUT00000002816	ens|polymerase (RNA) II (DNA directed) polypeptide D [Source:HGNC Symbol;Acc:9191] [ENSMMUT00000002816]	6.48129	0.711399	3.87214	0.677372	1.67383	0.0377174
4480	A_01_P015531	ENSMMUT00000029881	ENSMMUT00000029881	Unknown	49.5931	1.71918	29.6294	2.63081	1.67378	0.000713498
23022	A_01_P1801246	LOC704984	XM_001105837	ref|PREDICTED: Macaca mulatta hypothetical LOC704984 (LOC704984), mRNA [XM_001105837]	2.54529	0.225993	1.52114	0.270181	1.67328	0.0270661
16135	A_01_P1688506	ABCE1	ENSMMUT00000006286	ref|PREDICTED: Macaca mulatta ATP-binding cassette, sub-family E (OABP), member 1, transcript variant 1 (ABCE1), mRNA [XM_001095781]	4.90254	0.558291	2.93055	0.16877	1.67291	0.0148378
18265	A_01_P1778811	LOC714327	XR_013958	ref|PREDICTED: Macaca mulatta ADP-ribosylation factor-like protein 16-like (LOC714327), miscRNA [XR_013958]	4.43093	0.319695	2.64898	0.254112	1.67269	0.0047529
40520	A_01_P1811386	FDFT1	ENSMMUT00000026986	gb|PREDICTED: Macaca mulatta farnesyl-diphosphate farnesyltransferase 1, transcript variant 8 (FDFT1), mRNA [XM_001086419]	6.57494	0.477866	3.93107	0.950741	1.67256	0.0475048
14848	A_01_P1682851	UNC50	NM_001195448	ref|Macaca mulatta unc-50 homolog (C. elegans) (UNC50), mRNA [NM_001195448]	28.2326	3.57832	16.8807	2.20555	1.67248	0.035546
2711	A_01_P002516	MCOLN2	ENSMMUT00000021593	ref|PREDICTED: Macaca mulatta mucolipin 2 (MCOLN2), mRNA [XM_001107980]	0.0734242	0.00903198	0.043904	0.00528811	1.67238	0.0303326
2513	A_01_P1721661	ENSMMUT00000021421	ENSMMUT00000021421	ens|globoside alpha-1,3-N-acetylgalactosaminyltransferase 1 [Source:HGNC Symbol;Acc:20460] [ENSMMUT00000021421]	0.804026	0.0669152	0.480774	0.0931967	1.67236	0.0304549
16004	A_01_P1697336	M60537	M60537	gb|Macaca mulatta T-cell receptor rearranged beta-chain V,D,J,C regions (Mm1.14-14.69) mRNA. [M60537]	0.190972	0.027104	0.114206	0.0131774	1.67218	0.0436544
40362	A_01_P010377	LOC710777	ENSMMUT00000023662	gb|PREDICTED: Macaca mulatta snRNA-activating protein complex subunit 5-like, transcript variant 2 (LOC710777), mRNA [XM_001110900]	6.60691	0.641869	3.95111	0.423325	1.67217	0.0135656
37389	A_01_P1709291	ENSMMUT00000041892	ENSMMUT00000041892	ens|solute carrier family 35, member B1 [Source:HGNC Symbol;Acc:20798] [ENSMMUT00000041892]	17.4369	1.43669	10.4294	1.34535	1.6719	0.0119234
16818	A_01_P1758506	KLHL6	ENSMMUT00000031111	ref|PREDICTED: Macaca mulatta kelch-like 6 (KLHL6), mRNA [XM_001106193]	5.00105	0.270385	2.99201	0.4818	1.67147	0.010882
43273	A_01_P1682226	EIF2B1	ENSMMUT00000018489	ref|PREDICTED: Macaca mulatta eukaryotic translation initiation factor 2B, subunit 1 alpha, 26kDa (EIF2B1), mRNA [XM_001101480]	7.71936	0.758006	4.6212	0.51475	1.67042	0.014834
8515	A_01_P1773081	FH	ENSMMUT00000007968	gb|ILLUMIGEN_MCQ_32138 Katze_MMBR Macaca mulatta cDNA clone IBIUW:11860 5' similar to Bases 1 to 1003 highly similar to human FH (Hs.391168), mRNA sequence [CN803057]	4.11783	0.472818	2.46531	0.440778	1.67031	0.0431132
5560	A_01_P1749746	SIP1	ENSMMUT00000039900	Unknown	4.74957	0.672976	2.84429	0.121817	1.66986	0.0317505
6873	A_01_P019051	LOC721886	ENSMMUT00000011952	ref|PREDICTED: Macaca mulatta probable fructose-2,6-bisphosphatase TIGAR-like (LOC721886), mRNA [XM_001118082]	4.68102	0.525378	2.80374	0.473688	1.66956	0.0378355
35913	A_01_P1726466	ZNF215	ENSMMUT00000012948	ref|PREDICTED: Macaca mulatta zinc finger protein 215 (ZNF215), mRNA [XM_001107571]	0.0791045	0.00687672	0.047382	0.0104636	1.66951	0.0444674
43759	A_01_P016757	ENSMMUT00000021110	ENSMMUT00000021110	gb|PREDICTED: Macaca mulatta ArfGAP with RhoGAP domain, ankyrin repeat and PH domain 1, transcript variant 4 (ARAP1), mRNA [XM_001114962]	164.045	18.7596	98.313	13.1847	1.6686	0.0285498
14207	A_01_P1731111	PPP2R2D	ENSMMUT00000031568	Unknown	10.1127	0.565284	6.06103	1.28959	1.66848	0.028149
34543	A_01_P020205	MTHFD1	ENSMMUT00000013449	gb|PREDICTED: Macaca mulatta methylenetetrahydrofolate dehydrogenase (NADP+ dependent) 1, methenyltetrahydrofolate cyclohydrolase, formyltetrahydrofolate synthetase, transcript variant 1 (MTHFD1), mRNA [XM_001101708]	18.6469	0.0823055	11.1789	1.77728	1.66804	0.00570208
1906	A_01_P1782881	LOC702813	XR_011981	ref|PREDICTED: Macaca mulatta prohibitin-like (LOC702813), miscRNA [XR_011981]	5.05572	0.706642	3.03215	0.326869	1.66737	0.040714
18213	A_01_P1741716	ENSMMUT00000032958	ENSMMUT00000032958	gb|PREDICTED: Macaca mulatta guanine nucleotide-binding protein G(I) [XM_001097745]	70.3176	8.58405	42.1727	6.40268	1.66737	0.0391548
25846	A_01_P009267	LOC703015	XM_002800406	ref|PREDICTED: Macaca mulatta histone acetyltransferase MYST2-like (LOC703015), mRNA [XM_002800406]	3.06953	0.396242	1.84191	0.306941	1.66649	0.0498405
405	A_01_P005905	A_01_P005905	A_01_P005905	Unknown	9.55748	1.31246	5.73511	0.681195	1.66649	0.0414933
13859	A_01_P1697977	ENSMMUT00000048258	ENSMMUT00000048258	Unknown	19.3723	2.45287	11.6263	1.8871	1.66626	0.0463435
5791	A_01_P1734416	ENSMMUT00000045423	ENSMMUT00000045423	ens|density-regulated protein [Source:HGNC Symbol;Acc:2769] [ENSMMUT00000045423]	3.00756	0.372606	1.807	0.289987	1.6644	0.0439178
27395	A_01_P1808826	LOC714417	XM_001104157	ref|PREDICTED: Macaca mulatta RUN and FYVE domain-containing protein 1-like (LOC714417), mRNA [XM_001104157]	3.08772	0.124329	1.85528	0.365188	1.66429	0.0187241
44421	A_01_P1682407	ENSMMUT00000032301	ENSMMUT00000032301	gb|PREDICTED: Macaca mulatta GABA(A) receptor-associated protein, transcript variant 3 (GABARAP), mRNA [XM_001107079]	96.2697	9.04789	57.8448	9.35578	1.66428	0.0255362
24584	A_01_P008311	SAE1	ENSMMUT00000013266	gb|PREDICTED: Macaca mulatta SUMO1 activating enzyme subunit 1 (SAE1), mRNA [XM_001109956]	0.559145	0.0738001	0.336005	0.0526562	1.6641	0.0490327
9984	A_01_P1820461	DR769553	DR769553	gb|ILLUMIGEN_MCQ_63275 Katze_MMTE Macaca mulatta cDNA clone IBIUW:35822 5' similar to Bases 7 to 797 highly similar to human PSMD13 (Hs.134688), mRNA sequence [DR769553]	18.8931	1.67055	11.3545	1.32782	1.66392	0.0123286
25740	A_01_P1773011	A_01_P1773011	A_01_P1773011	Unknown	0.0694855	0.0101586	0.0417862	0.00221037	1.66288	0.0373068
1196	A_01_P1715901	MOCS3	ENSMMUT00000003918	ref|PREDICTED: Macaca mulatta molybdenum cofactor synthesis 3 (MOCS3), mRNA [XM_001093903]	2.16823	0.161714	1.304	0.158328	1.66274	0.00877458
26116	A_01_P002409	ZBTB8OS	ENSMMUT00000013876	Unknown	1.85785	0.12625	1.11743	0.231333	1.66261	0.0307765
26971	A_01_P1685126	FAM46A	ENSMMUT00000033215	ref|PREDICTED: Macaca mulatta family with sequence similarity 46, member A, transcript variant 3 (FAM46A), mRNA [XM_001082391]	4.7546	0.584624	2.86039	0.250457	1.66222	0.0246922
29657	A_01_P1721241	ENSMMUT00000009820	ENSMMUT00000009820	ens|nasal embryonic LHRH factor [Source:HGNC Symbol;Acc:29843] [ENSMMUT00000009820]	0.652898	0.0908972	0.392818	0.0326052	1.66209	0.0358981
8660	A_01_P009695	ARHGEF11	ENSMMUT00000017438	ref|PREDICTED: Macaca mulatta Rho guanine nucleotide exchange factor (GEF) 11, transcript variant 2 (ARHGEF11), mRNA [XM_001116843]	1.60525	0.14939	0.966148	0.138874	1.6615	0.0202381
5810	A_01_P1772736	A_01_P1772736	A_01_P1772736	Unknown	6.38154	0.55752	3.84178	0.68417	1.66109	0.0281418
31560	A_01_P016304	TMEM164	ENSMMUT00000047846	ref|PREDICTED: Macaca mulatta transmembrane protein 164 (TMEM164), mRNA [XM_001099672]	20.5655	3.13242	12.3853	1.06774	1.66047	0.0483399
39924	A_01_P1687831	LYAR	ENSMMUT00000032914	gb|PREDICTED: Macaca mulatta Ly1 antibody reactive homolog (mouse), transcript variant 1 (LYAR), mRNA [XM_001096675]	16.4192	1.96525	9.89342	1.28008	1.65961	0.0318958
43422	A_01_P008713	GNB1L	ENSMMUT00000044281	ens|guanine nucleotide-binding protein subunit beta-like protein 1 [Source:RefSeq peptide;Acc:NP_001177838] [ENSMMUT00000044281]	23.2719	1.8464	14.0249	2.68601	1.65933	0.0296837
13783	A_01_P1762806	ZNF282	ENSMMUT00000001103	ref|PREDICTED: Macaca mulatta zinc finger protein 282 (ZNF282), mRNA [XM_001098866]	2.8436	0.333924	1.71413	0.189826	1.65892	0.0259312
40549	A_01_P1698776	CUTL1	AY369801	gb|Macaca mulatta cut-like 1 (CUTL1) mRNA, partial cds. [AY369801]	9.56122	0.522348	5.76457	0.697542	1.65862	0.00478742
3899	A_01_P1776221	A_01_P1776221	A_01_P1776221	Unknown	12.1377	0.990278	7.31799	1.09382	1.65861	0.0171097
22189	A_01_P018116	C22orf28	NM_001194558	ref|Macaca mulatta chromosome 22 open reading frame 28 (C22orf28), mRNA [NM_001194558]	71.9468	6.46624	43.4023	5.34797	1.65767	0.0144655
26765	A_01_P1826716	LOC719242	ENSMMUT00000038664	gb|ILLUMIGEN_MCQ_61080 Katze_MMOV Macaca mulatta cDNA clone IBIUW:36984 5' similar to Bases 15 to 611 highly similar to human RPL18A (Hs.337766), mRNA sequence [DR768173]	67.5517	9.05491	40.7684	3.52025	1.65696	0.0329905
11126	A_01_P1710816	LOC711772	ENSMMUT00000040985	ref|PREDICTED: Macaca mulatta UPF0563 protein C17orf95 homolog (LOC711772), mRNA [XM_002800623]	5.04341	0.779807	3.04426	0.220994	1.65669	0.0486877
18780	A_01_P1750741	LOC714693	ENSMMUT00000014248	Unknown	6.74877	0.885324	4.07382	0.299305	1.65662	0.0287158
42193	A_01_P1777866	LOC717193	XR_013558	ref|PREDICTED: Macaca mulatta ADP/ATP translocase 2-like (LOC717193), miscRNA [XR_013558]	78.7307	7.88149	47.5277	5.0789	1.65652	0.0158481
33566	A_01_P1679296	ENSMMUT00000017261	ENSMMUT00000017261	ref|PREDICTED: Macaca mulatta ADP-ribosylation factor-like protein 2-like (LOC722013), mRNA [XM_001118213]	14.7805	1.20703	8.92271	1.59786	1.6565	0.0264517
4046	A_01_P1678171	EIF4E2	ENSMMUT00000031159	gb|PREDICTED: Macaca mulatta eukaryotic translation initiation factor 4E family member 2 (EIF4E2), mRNA [XM_001114151]	13.2207	0.780796	7.98129	1.8376	1.65646	0.0393662
41934	A_01_P1760621	ENSMMUT00000033368	ENSMMUT00000033368	Unknown	32.4019	2.34868	19.5618	2.01343	1.65639	0.00600722
38382	A_01_P1778026	YARS2	ENSMMUT00000019164	ref|PREDICTED: Macaca mulatta tyrosyl-tRNA synthetase 2, mitochondrial (YARS2), partial mRNA [XM_001107606]	1.49333	0.192629	0.901583	0.0803403	1.65634	0.0297529
2813	A_01_P1703441	LOC714805	ENSMMUT00000029012	ref|PREDICTED: Macaca mulatta evolutionarily conserved signaling intermediate in Toll pathway, mitochondrial-like, transcript variant 2 (LOC714805), mRNA [XM_001106441]	4.07954	0.498355	2.46337	0.379692	1.65608	0.0417919
41575	A_01_P1774646	A_01_P1774646	A_01_P1774646	Unknown	0.683642	0.0461633	0.412812	0.0523257	1.65606	0.00815854
7618	A_01_P1672566	MAMU-B18	NM_001114964	ref|Macaca mulatta major histocompatibility complex, class I, B (MAMU-B18), mRNA [NM_001114964]	1078.62	69.7006	651.338	97.5162	1.65601	0.0118596
41212	A_01_P1780401	UBA52	NM_001195756	ref|Macaca mulatta ubiquitin A-52 residue ribosomal protein fusion product 1 (UBA52), mRNA [NM_001195756]	98.0237	8.74372	59.2226	7.85886	1.65517	0.0163995
3143	A_01_P1762601	HIPK2	ENSMMUT00000003530	Unknown	0.402797	0.0405183	0.243437	0.0374382	1.65463	0.0277402
28926	A_01_P1730306	ENSMMUT00000033443	ENSMMUT00000033443	ens|COX15 homolog, cytochrome c oxidase assembly protein (yeast) [Source:HGNC Symbol;Acc:2263] [ENSMMUT00000033443]	9.50864	1.44489	5.74699	0.312333	1.65454	0.0438058
8161	A_01_P001032	SMPD1	ENSMMUT00000010803	ref|PREDICTED: Macaca mulatta sphingomyelin phosphodiesterase 1, acid lysosomal, transcript variant 4 (SMPD1), mRNA [XM_001110212]	113.175	15.6398	68.4059	4.1873	1.65447	0.0326316
26053	A_01_P011358	MMP25	ENSMMUT00000013237	Unknown	3.66684	0.344787	2.21819	0.359646	1.65308	0.0270632
41837	A_01_P008287	A_01_P008287	A_01_P008287	Unknown	117.347	12.9773	71.0088	3.28231	1.65257	0.0134389
1875	A_01_P007296	ASNSD1	NM_001194770	ref|Macaca mulatta asparagine synthetase domain containing 1 (ASNSD1), mRNA [NM_001194770]	2.13679	0.209638	1.29335	0.124859	1.65213	0.0135226
11356	A_01_P007566	LOC707650	ENSMMUT00000032208	ref|PREDICTED: Macaca mulatta protein TSSC1-like, transcript variant 3 (LOC707650), mRNA [XM_001098188]	16.2386	1.9564	9.83279	1.65354	1.65147	0.0464835
21968	A_01_P1779676	A_01_P1779676	A_01_P1779676	Unknown	12.67	0.857016	7.67306	1.59331	1.65124	0.032766
14204	A_01_P1677276	MTMR3	ENSMMUT00000031278	Unknown	0.595739	0.0805697	0.36088	0.0221658	1.6508	0.0307336
42506	A_01_P1680041	TEX12	NM_001194392	ref|Macaca mulatta testis expressed 12 (TEX12), mRNA [NM_001194392]	0.250318	0.0312151	0.151673	0.025348	1.65038	0.0495755
31326	A_01_P1827951	A_01_P1827951	A_01_P1827951	Unknown	0.69995	0.0653169	0.424659	0.069537	1.64826	0.0278546
9222	A_01_P1670676	NRM	NM_001105167	ref|Macaca mulatta nurim (nuclear envelope membrane protein) (NRM), mRNA [NM_001105167]	2.39164	0.285626	1.45231	0.227265	1.64679	0.0421387
1306	A_01_P017850	LOC711259	ENSMMUT00000038294	gb|ILLUMIGEN_MCQ_3406 Katze_MMPL2 Macaca mulatta cDNA 5' similar to human RPL7 (Hs.421257), mRNA sequence [CK232735]	427.468	55.9586	259.631	29.5517	1.64644	0.0379178
8232	A_01_P016930	LOC100425897	XM_002800792	gb|PREDICTED: Macaca mulatta hypothetical protein LOC100425897 (LOC100425897), mRNA [XM_002800792]	11.0108	1.42432	6.68901	0.832281	1.64611	0.0395954
35426	A_01_P1804036	LOC718400	XM_001111010	ref|PREDICTED: Macaca mulatta 1-acyl-sn-glycerol-3-phosphate acyltransferase gamma-like (LOC718400), partial mRNA [XM_001111010]	1.45789	0.127971	0.885779	0.0790038	1.64588	0.00892511
22235	A_01_P1793911	B2M	NM_001047137	ref|Macaca mulatta beta-2-microglobulin (B2M), mRNA [NM_001047137]	688.856	60.0968	418.663	37.7974	1.64537	0.00890702
11527	A_01_P1809671	LOC712324	ENSMMUT00000030277	gb|PREDICTED: Macaca mulatta COMM domain-containing protein 4-like (LOC712324), mRNA [XM_001101270]	7.84572	0.876508	4.77168	0.770825	1.64422	0.0388715
44683	A_01_P1775506	SSR4	ENSMMUT00000004771	gb|ILLUMIGEN_MCQ_3291 Katze_MMPL2 Macaca mulatta cDNA 5' similar to human SSR4 (Hs.409223), mRNA sequence [CK232101]	34.5997	2.63269	21.0443	3.83155	1.64414	0.026775
35438	A_01_P1783191	RPLP0	NM_001195428	ref|Macaca mulatta ribosomal protein, large, P0 (RPLP0), mRNA [NM_001195428]	145.27	19.0826	88.3814	2.67821	1.64367	0.0255388
41306	A_01_P1685381	C4H6orf115	ENSMMUT00000032118	ens|hypothetical protein LOC708266 [Source:RefSeq peptide;Acc:NP_001180288] [ENSMMUT00000032118]	10.3424	0.764891	6.29291	0.664559	1.64351	0.00714722
30034	A_01_P1673706	LOC716022	ENSMMUT00000032287	gb|PREDICTED: Macaca mulatta vasodilator-stimulated phosphoprotein-like (LOC716022), mRNA [XM_001106536]	4.2585	0.319511	2.59196	0.248877	1.64296	0.00625205
2064	A_01_P1800106	A_01_P1800106	A_01_P1800106	Unknown	11.3204	1.03776	6.89261	0.750635	1.6424	0.0135153
39493	A_01_P1683061	ENSMMUT00000032311	ENSMMUT00000032311	Unknown	115.723	14.1277	70.4808	7.76399	1.64191	0.0308983
18625	A_01_P1833116	LOC706539	XM_001099344	ref|PREDICTED: Macaca mulatta lipid phosphate phosphohydrolase 1-like (LOC706539), mRNA [XM_001099344]	1.97201	0.131601	1.20109	0.189388	1.64185	0.0155582
3817	A_01_P1751906	ENSMMUT00000041682	ENSMMUT00000041682	Unknown	20.7292	1.8868	12.6292	2.5035	1.64136	0.0415566
17088	A_01_P1735551	ENSMMUT00000004680	ENSMMUT00000004680	ens|tetratricopeptide repeat domain 7A [Source:HGNC Symbol;Acc:19750] [ENSMMUT00000004680]	2.98397	0.219341	1.81806	0.289011	1.64129	0.0182868
20500	A_01_P001252	ENSMMUT00000032683	ENSMMUT00000032683	ens|SET domain, bifurcated 1 [Source:HGNC Symbol;Acc:10761] [ENSMMUT00000032683]	32.2362	4.15337	19.6491	2.47773	1.64059	0.0405184
11300	A_01_P1741791	PNP	NM_001193551	ref|Macaca mulatta purine nucleoside phosphorylase (PNP), mRNA [NM_001193551]	13.2596	1.08652	8.08225	1.30013	1.64058	0.0223507
1804	A_01_P1692826	LOC713515	ENSMMUT00000031390	Unknown	0.200992	0.0188608	0.122526	0.021312	1.64041	0.0329781
9672	A_01_P1757041	PLXNA1	ENSMMUT00000023490	Unknown	0.330185	0.0239698	0.201335	0.0339466	1.63998	0.0210999
7475	A_01_P1763376	ENSMMUT00000047670	ENSMMUT00000047670	ens|ubiquitin-conjugating enzyme E2, J2 (UBC6 homolog, yeast) [Source:HGNC Symbol;Acc:19268] [ENSMMUT00000047670]	4.1367	0.421637	2.52262	0.487087	1.63984	0.0461873
42468	A_01_P013388	POLR3B	ENSMMUT00000045683	ref|PREDICTED: Macaca mulatta polymerase (RNA) III (DNA directed) polypeptide B, transcript variant 2 (POLR3B), mRNA [XM_001099515]	11.9014	1.62347	7.2579	0.754244	1.63979	0.0409934
2358	A_01_P1678036	GPBAR1	ENSMMUT00000032102	ref|PREDICTED: Macaca mulatta G protein-coupled bile acid receptor 1, transcript variant 3 (GPBAR1), mRNA [XM_001088918]	6.97158	0.821041	4.25676	0.370101	1.63777	0.0235651
42940	A_01_P017232	ACER3	ENSMMUT00000025538	gb|PREDICTED: Macaca mulatta alkaline ceramidase 3 (ACER3), mRNA [XM_001088478]	4.17844	0.520773	2.553	0.255042	1.63668	0.0310363
43793	A_01_P002117	CMTM7	ENSMMUT00000013865	Unknown	37.5769	2.19663	22.97	4.54168	1.63591	0.0275019
34963	A_01_P1742363	ENSMMUT00000003433	ENSMMUT00000003433	ref|PREDICTED: Macaca mulatta nucleolar protein 11-like (LOC702887), miscRNA [XR_092458]	1.33908	0.128351	0.818579	0.068876	1.63586	0.0117373
2417	A_01_P1802916	A_01_P1802916	A_01_P1802916	Unknown	34.957	2.02262	21.3789	2.08826	1.63512	0.00342964
38336	A_01_P1689876	YBEY	ENSMMUT00000018107	ref|PREDICTED: Macaca mulatta putative metalloprotease C21orf57-like (LOC721807), mRNA [XM_002803100]	2.29952	0.253183	1.40691	0.208916	1.63445	0.0346738
42884	A_01_P1827491	A_01_P1827491	A_01_P1827491	Unknown	6.63278	0.488768	4.05891	0.633913	1.63413	0.0182408
14684	A_01_P1671301	CDK20	NM_001032925	ref|Macaca mulatta cyclin-dependent kinase 20 (CDK20), mRNA [NM_001032925]	0.288502	0.0288439	0.176566	0.0243124	1.63396	0.0250456
41368	A_01_P1796196	LOC710246	ENSMMUT00000047214	ref|PREDICTED: Macaca mulatta EF-hand domain-containing protein KIAA0494-like (LOC704585), miscRNA [XR_092303]	3.59308	0.265945	2.20056	0.328932	1.63281	0.0165707
41068	A_01_P005832	ENSMMUT00000021717	ENSMMUT00000021717	ens|tRNA methyltransferase 12 homolog (S. cerevisiae) [Source:HGNC Symbol;Acc:26091] [ENSMMUT00000021717]	2.39453	0.237618	1.46654	0.156305	1.63278	0.017189
31218	A_01_P1721906	ENSMMUT00000046918	ENSMMUT00000046918	ref|PREDICTED: Macaca mulatta uncharacterized protein C9orf114-like (LOC722596), miscRNA [XR_091635]	3.38407	0.401945	2.07265	0.221486	1.63272	0.0288941
5917	A_01_P1728656	PDSS1	ENSMMUT00000043117	ref|PREDICTED: Macaca mulatta prenyl (decaprenyl) diphosphate synthase, subunit 1, transcript variant 1 (PDSS1), mRNA [XM_001102166]	1.95147	0.136311	1.19572	0.204274	1.63204	0.021735
20251	A_01_P1793251	LOC719161	XR_014107	ref|PREDICTED: Macaca mulatta aconitate hydratase, mitochondrial-like (LOC719161), miscRNA [XR_014107]	0.678858	0.0531653	0.416401	0.078885	1.6303	0.0328983
22346	A_01_P1821236	A_01_P1821236	A_01_P1821236	Unknown	9.39333	0.970955	5.7631	0.633322	1.62991	0.0202847
9041	A_01_P1820786	SLC2A6	ENSMMUT00000015361	ref|PREDICTED: Macaca mulatta solute carrier family 2 (facilitated glucose transporter), member 6 (SLC2A6), mRNA [XM_001118379]	0.3329	0.0132672	0.204248	0.0365413	1.62988	0.0162179
8198	A_01_P1723391	ENSMMUT00000012904	ENSMMUT00000012904	gb|PREDICTED: Macaca mulatta e3 ubiquitin-protein ligase RING2-like (LOC717184), miscRNA [XR_091649]	0.555737	0.0608082	0.341138	0.0322546	1.62907	0.0206462
42232	A_01_P011312	STRADA	ENSMMUT00000023547	ref|PREDICTED: Macaca mulatta STE20-related kinase adaptor alpha, transcript variant 4 (STRADA), mRNA [XM_001116272]	51.7837	2.47063	31.7905	7.17852	1.6289	0.0388754
5554	A_01_P1679266	FIBP	ENSMMUT00000012096	ref|PREDICTED: Macaca mulatta fibroblast growth factor (acidic) intracellular binding protein, transcript variant 3 (FIBP), mRNA [XM_001112493]	14.4107	0.931416	8.85023	1.69498	1.62829	0.0282393
29293	A_01_P006994	OGFR	ENSMMUT00000045230	ref|PREDICTED: Macaca mulatta opioid growth factor receptor, transcript variant 2 (OGFR), mRNA [XM_001087181]	4.46618	0.361498	2.7436	0.362282	1.62785	0.0151211
23716	A_01_P008924	PATZ1	ENSMMUT00000019523	Unknown	4.82844	0.588434	2.96681	0.471907	1.62748	0.0485857
7942	A_01_P1757511	ENSMMUT00000020256	ENSMMUT00000020256	ens|transketolase [Source:HGNC Symbol;Acc:11834] [ENSMMUT00000020256]	43.3914	4.92615	26.6617	3.0775	1.62748	0.0280491
40028	A_01_P002489	A_01_P002489	A_01_P002489	Unknown	53.3405	6.21407	32.7784	4.52453	1.6273	0.0367806
19775	A_01_P1674456	LOC721592	ENSMMUT00000001913	gb|PREDICTED: Macaca mulatta sperm-associated antigen 7-like (LOC721592), mRNA [XM_001117778]	14.7959	0.77015	9.09768	1.77208	1.62634	0.0256432
12603	A_01_P013556	METTL13	ENSMMUT00000010151	ref|PREDICTED: Macaca mulatta methyltransferase like 13 (METTL13), mRNA [XM_001100091]	5.88322	0.578275	3.61776	0.418059	1.62621	0.0192006
11299	A_01_P1797856	A_01_P1797856	A_01_P1797856	Unknown	111.294	12.1986	68.4475	9.64215	1.62597	0.0330492
31321	A_01_P1796631	A_01_P1796631	A_01_P1796631	Unknown	0.249605	0.0255867	0.153524	0.0162833	1.62584	0.0193679
42465	A_01_P1715336	PCID2	ENSMMUT00000001486	Unknown	4.92766	0.514813	3.03114	0.427514	1.62568	0.0297968
33508	A_01_P007405	ALAS1	ENSMMUT00000007871	ref|PREDICTED: Macaca mulatta aminolevulinate, delta-, synthase 1, transcript variant 3 (ALAS1), mRNA [XM_001090675]	0.745956	0.061853	0.458863	0.0948275	1.62566	0.0443328
20406	A_01_P004780	BAX	ENSMMUT00000005533	ens|BAX [Source:UniProtKB/TrEMBL;Acc:A0EJI2] [ENSMMUT00000005533]	21.4195	2.7323	13.1793	0.960811	1.62524	0.0293712
21080	A_01_P020087	TP53	NM_001047151	ref|Macaca mulatta tumor protein p53 (TP53), mRNA [NM_001047151]	1.39127	0.141975	0.856273	0.152549	1.6248	0.0424918
22368	A_01_P1759641	UBXN7	ENSMMUT00000045193	Unknown	2.16292	0.23623	1.33138	0.229942	1.62457	0.0451408
21253	A_01_P1718206	XBP1P1	ENSMMUT00000010080	ens|X-box binding protein 1 [Source:RefSeq peptide;Acc:NP_001177790] [ENSMMUT00000010080]	146.791	11.1204	90.4083	8.17581	1.62364	0.00646605
25646	A_01_P1724941	LOC711894	ENSMMUT00000007731	ref|PREDICTED: Macaca mulatta transmembrane protein 134-like, transcript variant 2 (LOC711894), mRNA [XM_002799464]	19.064	1.01504	11.7429	2.67475	1.62345	0.0429638
6170	A_01_P1781579	A_01_P1781579	A_01_P1781579	Unknown	34.5236	4.02645	21.2677	2.30141	1.62329	0.0288674
24764	A_01_P1819346	A_01_P1819346	A_01_P1819346	Unknown	0.0752928	0.00631213	0.0464227	0.00960938	1.62189	0.0458369
29186	A_01_P1696761	FJ544408	FJ544408	gb|Macaca mulatta MHC class I antigen (Mamu-B) mRNA, Mamu-B11L*0111 allele, complete cds. [FJ544408]	327.089	33.2431	201.675	35.4658	1.62186	0.0417701
30584	A_01_P1676596	ENSMMUT00000010569	ENSMMUT00000010569	gb|PREDICTED: Macaca mulatta protein slowmo homolog 2-like (LOC707549), miscRNA [XR_013335]	1.89181	0.246374	1.16647	0.162786	1.62182	0.0493656
42622	A_01_P1759941	PKNOX1	ENSMMUT00000042679	Unknown	0.959496	0.0482641	0.591662	0.105575	1.6217	0.0193508
1620	A_01_P1725694	ENSMMUT00000025928	ENSMMUT00000025928	ref|PREDICTED: Macaca mulatta 40S ribosomal protein S4, X isoform-like (LOC705443), miscRNA [XR_012711]	5.86887	0.688873	3.61977	0.48552	1.62134	0.0370921
25234	A_01_P007262	AKR1A1	ENSMMUT00000028248	gb|PREDICTED: Macaca mulatta aldo-keto reductase family 1, member A1, transcript variant 1 (AKR1A1), mRNA [XM_001082855]	188.255	22.4689	116.149	12.1054	1.6208	0.0301484
44602	A_01_P1701596	BAK1	ENSMMUT00000048329	ref|PREDICTED: Macaca mulatta BCL2-antagonist/killer 1 (BAK1), mRNA [XM_002803988]	6.10523	0.45363	3.76937	0.684315	1.6197	0.0293702
15082	A_01_P1711116	ENSMMUT00000018082	ENSMMUT00000018082	ens|phosphate cytidylyltransferase 2, ethanolamine [Source:HGNC Symbol;Acc:8756] [ENSMMUT00000018082]	1.82255	0.127227	1.12536	0.250988	1.61953	0.0479581
9547	A_01_P1682776	IMMT	ENSMMUT00000022230	gb|PREDICTED: Macaca mulatta inner membrane protein, mitochondrial (IMMT), mRNA [XM_001085763]	2.42436	0.253147	1.49722	0.220386	1.61924	0.0327532
41021	A_01_P1728271	KIN	ENSMMUT00000043315	gb|PREDICTED: Macaca mulatta KIN, antigenic determinant of recA protein homolog (mouse), transcript variant 2 (KIN), mRNA [XM_001107965]	12.8823	0.526169	7.95603	1.43781	1.61918	0.018194
23185	A_01_P1677953	ENSMMUT00000016303	ENSMMUT00000016303	ref|PREDICTED: Macaca mulatta putative heterogeneous nuclear ribonucleoprotein A1-like 3-like (HNRPA1), partial miscRNA [XR_011984]	6.30996	0.741144	3.9032	0.287451	1.61661	0.0231688
26760	A_01_P1813181	ENSMMUT00000006492	ENSMMUT00000006492	ref|PREDICTED: Macaca mulatta cell growth regulator with ring finger domain 1 (CGRRF1), mRNA [XM_001101438]	1.33665	0.176649	0.827522	0.109401	1.61524	0.0497716
10096	A_01_P002876	POLR3K	XR_010326	ref|PREDICTED: Macaca mulatta DNA-directed RNA polymerase III subunit RPC10-like (POLR3K), miscRNA [XR_010326]	4.21622	0.197797	2.61032	0.367851	1.61521	0.008509
15797	A_01_P1682826	CIAO1	ENSMMUT00000018056	gb|PREDICTED: Macaca mulatta cytosolic iron-sulfur protein assembly 1 homolog (S. cerevisiae), transcript variant 1 (CIAO1), mRNA [XM_001098395]	17.92	1.76257	11.1003	1.95688	1.61437	0.0412411
9474	A_01_P1687451	ENSMMUT00000041024	ENSMMUT00000041024	ens|DnaJ (Hsp40) homolog, subfamily C, member 18 [Source:HGNC Symbol;Acc:28429] [ENSMMUT00000041024]	3.58968	0.477269	2.22366	0.147135	1.61431	0.0339536
17750	A_01_P1718401	LOC716931	ENSMMUT00000002228	Unknown	13.7237	1.96482	8.50139	0.79819	1.61429	0.0489539
26726	A_01_P000801	PSRC1	ENSMMUT00000021560	ref|PREDICTED: Macaca mulatta proline/serine-rich coiled-coil 1, transcript variant 3 (PSRC1), mRNA [XM_001089702]	5.62741	0.80615	3.48647	0.2228	1.61407	0.0429202
22813	A_01_P005537	C17orf39	NM_001193962	ref|Macaca mulatta chromosome 17 open reading frame 39 (C17orf39), mRNA [NM_001193962]	0.442258	0.0540652	0.274028	0.0320828	1.61392	0.0367342
44722	A_01_P1754811	HNRNPD	ENSMMUT00000019698	Unknown	49.8632	3.13338	30.9026	4.93801	1.61356	0.0176405
19045	A_01_P1693296	DQ148018	DQ148018	gb|Macaca mulatta clone ds2_b21_t7_170 WAS protein family, member 2 (WASF2) mRNA, 3' UTR. [DQ148018]	114.788	13.2746	71.1414	9.91633	1.61352	0.0388439
17584	A_01_P1765461	TRIT1	ENSMMUT00000022790	Unknown	0.828349	0.0735613	0.513551	0.0741996	1.61298	0.0236126
18655	A_01_P1735451	ENSMMUT00000030208	ENSMMUT00000030208	Unknown	21.7453	2.53416	13.4826	1.96629	1.61285	0.041992
32196	A_01_P1693051	PGAM1	NM_001195655	ref|Macaca mulatta phosphoglycerate mutase 1 (brain) (PGAM1), mRNA [NM_001195655]	3.11367	0.226516	1.93075	0.200623	1.61267	0.00789829
4470	A_01_P012163	A_01_P012163	A_01_P012163	Unknown	0.284914	0.0183718	0.176739	0.0362126	1.61206	0.0373248
21790	A_01_P1709871	LOC706004	ENSMMUT00000020701	ref|PREDICTED: Macaca mulatta histone acetyltransferase KAT2A-like (LOC706004), mRNA [XM_001094333]	3.13973	0.161003	1.94902	0.437769	1.61093	0.0433286
40476	A_01_P1744371	TAF8	ENSMMUT00000040655	Unknown	0.411924	0.0319473	0.255772	0.0337208	1.61051	0.0151991
37870	A_01_P1783214	LOC704498	ENSMMUT00000015668	ref|PREDICTED: Macaca mulatta ubiquitin-like (LOC704498), mRNA [XM_001092853]	84.7651	9.78217	52.6376	8.24888	1.61035	0.0458559
23267	A_01_P1774366	EEF1G	NM_001195580	ref|Macaca mulatta eukaryotic translation elongation factor 1 gamma (EEF1G), mRNA [NM_001195580]	142.848	15.3116	88.7095	10.5826	1.61029	0.0270281
39283	A_01_P1735356	LOC707552	ENSMMUT00000019022	ref|PREDICTED: Macaca mulatta myeloid-associated differentiation marker-like, transcript variant 1 (LOC707552), mRNA [XM_001107138]	0.921198	0.0529476	0.572158	0.069076	1.61004	0.00703542
20018	A_01_P006319	GLA	ENSMMUT00000027499	gb|PREDICTED: Macaca mulatta galactosidase, alpha (GLA), mRNA [XM_001093625]	77.2196	10.383	47.9648	4.30177	1.60992	0.0404984
41686	A_01_P1773631	UQCRC2	ENSMMUT00000039476	gb|PREDICTED: Macaca mulatta ubiquinol-cytochrome c reductase core protein II, transcript variant 3 (UQCRC2), mRNA [XM_001092339]	16.9103	1.96854	10.5056	1.63884	1.60965	0.0465006
439	A_01_P1724111	IARS	ENSMMUT00000045761	ens|Isoleucine-tRNA synthetase [Source:UniProtKB/TrEMBL;Acc:Q4G3Y6] [ENSMMUT00000045761]	6.74685	0.452032	4.19193	0.822206	1.60949	0.0345048
15408	A_01_P013026	ENSMMUT00000025156	ENSMMUT00000025156	ens|DEAH (Asp-Glu-Ala-His) box polypeptide 37 [Source:HGNC Symbol;Acc:17210] [ENSMMUT00000025156]	2.33296	0.239126	1.44969	0.103946	1.60928	0.0147207
33007	A_01_P1802216	LOC702792	ENSMMUT00000027445	ref|PREDICTED: Macaca mulatta protein FAM165B-like (LOC702792), mRNA [XM_001091090]	4.90215	0.6213	3.04825	0.118347	1.60818	0.0262462
1378	A_01_P1788676	A_01_P1788676	A_01_P1788676	Unknown	0.143729	0.0190069	0.0893982	0.0111803	1.60774	0.0488655
4304	A_01_P012670	L3MBTL2	XM_001103491	ref|PREDICTED: Macaca mulatta l(3)mbt-like 2 (Drosophila), transcript variant 3 (L3MBTL2), mRNA [XM_001103491]	13.2685	1.58034	8.25339	1.27161	1.60764	0.0482995
42587	A_01_P1822921	A_01_P1822921	A_01_P1822921	Unknown	2.68832	0.303034	1.67318	0.164455	1.60672	0.0258034
42975	A_01_P1829876	LOC695603	XM_001084238	ref|PREDICTED: Macaca mulatta serine/threonine-protein phosphatase 2A regulatory subunit B'' subunit beta-like (LOC695603), partial mRNA [XM_001084238]	0.490158	0.0288351	0.305142	0.0549628	1.60633	0.0246087
31959	A_01_P1742591	DNASE1L1	ENSMMUT00000007734	ens|deoxyribonuclease-1-like 1 [Source:RefSeq peptide;Acc:NP_001181848] [ENSMMUT00000007734]	19.843	0.539304	12.3582	2.6258	1.60566	0.031485
12534	A_01_P1701956	LOC721945	ENSMMUT00000021919	ref|PREDICTED: Macaca mulatta arf-GAP domain and FG repeats-containing protein 2-like (LOC721945), mRNA [XM_001118143]	0.133173	0.013119	0.0829447	0.00748898	1.60556	0.0159043
6213	A_01_P1755636	LOC703836	ENSMMUT00000022533	ref|PREDICTED: Macaca mulatta oligosaccharyltransferase complex subunit OSTC-like (LOC703836), mRNA [XM_001092162]	6.23213	0.567238	3.8826	0.454673	1.60514	0.0178666
19077	A_01_P004449	HAUS8	ENSMMUT00000000720	Unknown	5.07786	0.191911	3.16399	0.32014	1.60489	0.00216228
40431	A_01_P017656	NPAT	XM_001104186	ref|PREDICTED: Macaca mulatta nuclear protein, ataxia-telangiectasia locus, transcript variant 2 (NPAT), mRNA [XM_001104186]	2.1951	0.268256	1.36808	0.110394	1.60451	0.0291444
39908	A_01_P1749451	NRL	ENSMMUT00000010293	ref|PREDICTED: Macaca mulatta neural retina leucine zipper, transcript variant 1 (NRL), mRNA [XM_001111563]	0.924153	0.109857	0.576896	0.0879137	1.60194	0.0485886
27138	A_01_P1716786	ENSMMUT00000008842	ENSMMUT00000008842	ens|protein O-fucosyltransferase 1 [Source:HGNC Symbol;Acc:14988] [ENSMMUT00000008842]	0.485224	0.0466285	0.303254	0.0483817	1.60006	0.0351931
24303	A_01_P1778646	GEMIN7	NM_001194715	ref|Macaca mulatta gem (nuclear organelle) associated protein 7 (GEMIN7), mRNA [NM_001194715]	14.6806	1.27154	9.17939	1.09115	1.5993	0.0167537
40944	A_01_P1774211	CB230013	CB230013	gb|AGENCOURT_11502944 NICHD_Rh_Ov1 Macaca mulatta cDNA clone IMAGE:6882782 5', mRNA sequence [CB230013]	10.3962	0.921167	6.50118	0.934197	1.59912	0.0249966
17875	A_01_P1808686	FBXW11	XM_001097476	ref|PREDICTED: Macaca mulatta F-box and WD repeat domain containing 11 (FBXW11), mRNA [XM_001097476]	0.170112	0.0159467	0.10638	0.0106415	1.59911	0.0159171
9630	A_01_P1676896	TBC1D20	ENSMMUT00000006318	ref|PREDICTED: Macaca mulatta TBC1 domain family, member 20 (TBC1D20), mRNA [XM_001107845]	1.34401	0.0908376	0.840651	0.164256	1.59878	0.0364521
5954	A_01_P006839	A_01_P006839	A_01_P006839	Unknown	0.611988	0.0439581	0.382861	0.0419319	1.59846	0.00927106
44017	A_01_P013636	LOC693502	ENSMMUT00000031887	ens|Solute carrier family 25 member A5 [Source:UniProtKB/TrEMBL;Acc:C1KK05] [ENSMMUT00000031887]	144.921	14.1138	90.6733	9.57078	1.59827	0.0190488
11088	A_01_P1723066	ENSMMUT00000008459	ENSMMUT00000008459	Unknown	148.539	18.5464	92.94	7.71194	1.59823	0.0325053
28540	A_01_P1732521	HNRNPA1	NM_001042783	ref|Macaca mulatta heterogeneous nuclear ribonucleoprotein A1 (HNRNPA1), mRNA [NM_001042783]	18.1677	2.15224	11.3685	0.585084	1.59807	0.0225555
20154	A_01_P1796751	A_01_P1796751	A_01_P1796751	Unknown	11.0394	1.26596	6.91282	0.617744	1.59695	0.0263041
20904	A_01_P1764761	GPATCH3	ENSMMUT00000047456	ref|PREDICTED: Macaca mulatta G patch domain containing 3, transcript variant 2 (GPATCH3), mRNA [XM_002802254]	1.90214	0.200548	1.19124	0.118767	1.59678	0.0225095
28582	A_01_P1777356	ENSMMUT00000032873	ENSMMUT00000032873	Unknown	259.416	32.1208	162.475	12.3729	1.59665	0.0305019
24013	A_01_P018702	CTNS	ENSMMUT00000032909	Unknown	108.508	16.3901	68.0054	1.58445	1.59558	0.0491399
24545	A_01_P1790036	PDPR	ENSMMUT00000039235	Unknown	3.06927	0.21057	1.92375	0.355911	1.59546	0.0324202
10448	A_01_P1711836	LOC714727	ENSMMUT00000012333	gb|PREDICTED: Macaca mulatta e2F-associated phosphoprotein-like (LOC714727), mRNA [XM_001104634]	4.72736	0.632969	2.96328	0.279861	1.59531	0.0435517
37652	A_01_P1828096	ENSMMUT00000042724	ENSMMUT00000042724	gb|ILLUMIGEN_MCQ_2453 Katze_MMLG Macaca mulatta cDNA 5' similar to human TFPI2 (Hs.438231), mRNA sequence [CK231551]	102.448	11.1239	64.3179	9.5407	1.59283	0.0405615
1403	A_01_P1740296	UBA1	ENSMMUT00000024510	gb|PREDICTED: Macaca mulatta ubiquitin-like modifier activating enzyme 1, transcript variant 3 (UBA1), mRNA [XM_001092372]	23.5535	2.18583	14.7887	2.08202	1.59266	0.027211
40487	A_01_P1777381	GRHPR	XM_002800213	ref|PREDICTED: Macaca mulatta glyoxylate reductase/hydroxypyruvate reductase, transcript variant 2 (GRHPR), mRNA [XM_002800213]	8.36094	0.885773	5.25037	0.81437	1.59245	0.0414812
31816	A_01_P012529	ZNF193	ENSMMUT00000003609	Unknown	7.11152	0.76935	4.46865	0.291884	1.59142	0.0183252
35508	A_01_P1756771	ENSMMUT00000030137	ENSMMUT00000030137	Unknown	6.08758	0.338831	3.82613	0.701235	1.59105	0.0272015
17581	A_01_P1692186	LOC719341	ENSMMUT00000013950	ref|PREDICTED: Macaca mulatta GON-4-like protein-like (LOC719341), mRNA [XM_002808244]	0.89852	0.0743243	0.564833	0.0652852	1.59077	0.0149848
35434	A_01_P1713491	AARS	ENSMMUT00000030472	gb|PREDICTED: Macaca mulatta alanyl-tRNA synthetase, cytoplasmic-like (AARS), mRNA [XM_002808305]	5.72349	0.26251	3.5989	0.66873	1.59034	0.0253699
3336	A_01_P1703306	ENSMMUT00000038780	ENSMMUT00000038780	ens|chromosome 19 open reading frame 66 [Source:HGNC Symbol;Acc:25649] [ENSMMUT00000038780]	1.85225	0.0784204	1.16559	0.189208	1.5891	0.0153707
39461	A_01_P1775421	LOC718269	XM_001116236	ref|PREDICTED: Macaca mulatta hypothetical LOC718269 (LOC718269), mRNA [XM_001116236]	4.48408	0.172075	2.82267	0.548803	1.5886	0.0277416
31209	A_01_P1757356	SLC25A26	ENSMMUT00000002157	gb|PREDICTED: Macaca mulatta solute carrier family 25, member 26, transcript variant 4 (SLC25A26), mRNA [XM_001090674]	3.68381	0.435828	2.31899	0.200321	1.58854	0.0293586
37395	A_01_P1748241	NPTN	ENSMMUT00000013791	Unknown	5.62017	0.778815	3.53903	0.202901	1.58806	0.0414406
1757	A_01_P015814	RNF149	ENSMMUT00000001620	ref|PREDICTED: Macaca mulatta ring finger protein 149 (RNF149), mRNA [XM_001106945]	15.3733	0.751452	9.68232	0.920158	1.58777	0.0030305
2582	A_01_P1823066	A_01_P1823066	A_01_P1823066	Unknown	0.0607722	0.00666468	0.038291	0.00536815	1.58712	0.0392165
9570	A_01_P1763396	PUSL1	ENSMMUT00000022868	ref|PREDICTED: Macaca mulatta hypothetical LOC705127 (PUSL1), mRNA [XM_001093509]	0.705101	0.0540623	0.444267	0.0653519	1.58711	0.0217931
16688	A_01_P1730686	ENSMMUT00000001631	ENSMMUT00000001631	ens|acyl-CoA synthetase long-chain family member 5 [Source:HGNC Symbol;Acc:16526] [ENSMMUT00000001631]	1.86152	0.235534	1.17451	0.086982	1.58493	0.0339064
38574	A_01_P1769633	KLHL12	ENSMMUT00000045068	ref|PREDICTED: Macaca mulatta kelch-like protein 12-like (LOC100428802), miscRNA [XR_091433]	0.468382	0.050091	0.295567	0.0226279	1.58469	0.0199634
43479	A_01_P1823926	A_01_P1823926	A_01_P1823926	Unknown	0.0826873	0.0095048	0.0522	0.00467539	1.58405	0.0281238
16253	A_01_P1834345	LOC695543	XR_010363	gb|PREDICTED: Macaca mulatta carboxylesterase 2-like (LOC695543), miscRNA [XR_010363]	1.71388	0.0668887	1.08256	0.186342	1.58317	0.0188666
31815	A_01_P000793	ADCK1	ENSMMUT00000033238	ref|PREDICTED: Macaca mulatta aarF domain containing kinase 1, transcript variant 2 (ADCK1), mRNA [XM_001104139]	9.90455	1.38689	6.25812	0.342522	1.58267	0.0433429
2953	A_01_P1727241	CEP57	ENSMMUT00000020762	Unknown	2.07977	0.216288	1.31434	0.0919421	1.58237	0.0173164
24976	A_01_P007206	TRIM21	ENSMMUT00000043874	ref|PREDICTED: Macaca mulatta tripartite motif-containing 21, transcript variant 2 (TRIM21), mRNA [XM_002799682]	8.74951	0.472991	5.5294	1.13952	1.58236	0.0401236
14872	A_01_P1705711	GRLF1	ENSMMUT00000015867	Unknown	0.429081	0.0561102	0.271365	0.0271563	1.5812	0.0446743
33386	A_01_P1744311	NFYA	NM_001194727	ref|Macaca mulatta nuclear transcription factor Y, alpha (NFYA), mRNA [NM_001194727]	5.2129	0.305977	3.2969	0.38019	1.58115	0.00774791
33452	A_01_P1721356	LOC709111	ENSMMUT00000007112	Unknown	0.624457	0.0632421	0.395011	0.0688172	1.58086	0.0494582
42596	A_01_P1827706	A_01_P1827706	A_01_P1827706	Unknown	34.7938	1.59259	22.0094	3.86836	1.58086	0.0223392
34360	A_01_P1689096	ENSMMUT00000027035	ENSMMUT00000027035	Unknown	119.809	11.7317	75.7888	12.0803	1.58083	0.0399002
22763	A_01_P013979	DTD1	ENSMMUT00000006351	ref|PREDICTED: Macaca mulatta probable histidyl-tRNA synthetase, mitochondrial-like (DTD1), mRNA [XM_002808438]	63.1418	2.86038	39.9483	6.06725	1.58059	0.0135047
16599	A_01_P019374	PTTG1	ENSMMUT00000013343	ens|securin [Source:RefSeq peptide;Acc:NP_001182151] [ENSMMUT00000013343]	3.92883	0.356224	2.4876	0.436897	1.57937	0.0431017
9187	A_01_P011642	PSMD4	NM_001136568	ref|Macaca mulatta proteasome (prosome, macropain) 26S subunit, non-ATPase, 4 (PSMD4), mRNA [NM_001136568]	9.80002	1.13397	6.20586	0.799416	1.57916	0.0411833
38472	A_01_P1675982	ENSMMUT00000002728	ENSMMUT00000002728	ref|PREDICTED: Macaca mulatta prohibitin-like (LOC715350), mRNA [XM_001105526]	2.9439	0.377791	1.86422	0.208623	1.57915	0.0464178
31831	A_01_P1744036	LOC718783	ENSMMUT00000022353	gb|ILLUMIGEN_MCQ_1490 Katze_MMPL2 Macaca mulatta cDNA 5' similar to human TFPI2 (Hs.438231), mRNA sequence [CK231087]	656.096	80.5518	415.555	25.834	1.57885	0.0294308
21364	A_01_P1671241	MAMU-A	NM_001048246	ref|Macaca mulatta major histocompatibility complex, class I, A (MAMU-A), mRNA [NM_001048246]	546.841	66.7679	346.413	26.7701	1.57858	0.031734
7624	A_01_P1711626	ENSMMUT00000039637	ENSMMUT00000039637	ens|FLYWCH family member 2 [Source:RefSeq peptide;Acc:NP_001177787] [ENSMMUT00000039637]	9.36303	0.909749	5.93181	0.820654	1.57845	0.0311417
4685	A_01_P1833641	A_01_P1833641	A_01_P1833641	Unknown	0.6117	0.0474219	0.387665	0.0467124	1.57791	0.0151233
8481	A_01_P1792501	LOC714840	XM_001105017	ref|PREDICTED: Macaca mulatta methylenetetrahydrofolate reductase-like, transcript variant 1 (LOC714840), mRNA [XM_001105017]	15.5994	1.75995	9.89523	0.979826	1.57645	0.029887
31328	A_01_P1757706	GMPPB	ENSMMUT00000020460	Unknown	13.2495	1.13834	8.40788	0.991719	1.57585	0.0184378
39555	A_01_P1711086	LOC719064	ENSMMUT00000012340	ref|PREDICTED: Macaca mulatta uncharacterized protein C17orf90 homolog (LOC719064), mRNA [XM_001112666]	5.52955	0.337855	3.5091	0.259886	1.57578	0.00319109
27358	A_01_P1723511	VLDLR	ENSMMUT00000021157	ens|very low-density lipoprotein receptor precursor [Source:RefSeq peptide;Acc:NP_001028079] [ENSMMUT00000021157]	0.0768278	0.00574571	0.0487638	0.00413693	1.57551	0.00741937
2864	A_01_P1676096	MRP63	NM_001193743	ref|Macaca mulatta mitochondrial ribosomal protein 63 (MRP63), nuclear gene encoding mitochondrial protein, mRNA [NM_001193743]	20.9111	2.39545	13.2759	1.44662	1.57511	0.0342576
19835	A_01_P1674851	PPM1D	ENSMMUT00000041710	ref|PREDICTED: Macaca mulatta protein phosphatase, Mg2+/Mn2+ dependent, 1D, transcript variant 2 (PPM1D), mRNA [XM_001110891]	8.47597	0.95625	5.3821	0.551764	1.57484	0.0310669
37815	A_01_P017357	LOC709285	ENSMMUT00000020564	Unknown	1.56109	0.103926	0.99161	0.195644	1.5743	0.0422981
15666	A_01_P1758211	LOC717935	ENSMMUT00000001524	ref|PREDICTED: Macaca mulatta survival of motor neuron protein-interacting protein 1-like (LOC717935), mRNA [XM_001110000]	1.2374	0.173707	0.786468	0.0518406	1.57337	0.0473202
4592	A_01_P1697956	MAMU-DQA1	NM_001134295	ref|Macaca mulatta major histocompatibility complex, class II, DQ alpha 1 (MAMU-DQA1), mRNA [NM_001134295]	5.02922	0.0375194	3.19677	0.333329	1.57322	0.00156829
12570	A_01_P1700296	LOC720570	ENSMMUT00000044884	ref|PREDICTED: Macaca mulatta queuine tRNA-ribosyltransferase-like (LOC720570), mRNA [XM_001116120]	0.330398	0.0276375	0.210076	0.0171	1.57275	0.010062
21987	A_01_P1721546	ENSMMUT00000011436	ENSMMUT00000011436	ens|retinoid X receptor, alpha [Source:HGNC Symbol;Acc:10477] [ENSMMUT00000011436]	7.06538	0.554804	4.4929	0.689364	1.57257	0.0270817
28408	A_01_P1679071	IARS	ENSMMUT00000006546	ens|Isoleucine-tRNA synthetase [Source:UniProtKB/TrEMBL;Acc:Q4G3Y6] [ENSMMUT00000006546]	9.31403	0.87619	5.9237	0.895807	1.57233	0.0353111
14776	A_01_P1686026	COX5A	NM_001040279	ref|Macaca mulatta cytochrome c oxidase subunit 5A (COX5A), nuclear gene encoding mitochondrial protein, mRNA [NM_001040279]	55.4417	4.41737	35.2625	6.37738	1.57226	0.0406004
8435	A_01_P1716686	ENSMMUT00000030254	ENSMMUT00000030254	ens|zinc finger protein 341 [Source:HGNC Symbol;Acc:15992] [ENSMMUT00000030254]	0.598764	0.0532342	0.380841	0.0406675	1.57221	0.0173998
15455	A_01_P1719661	LOC698401	ENSMMUT00000007626	ref|PREDICTED: Macaca mulatta hypothetical LOC708712 (LOC708712), miscRNA [XR_013131]	123.767	14.7283	78.7262	6.88508	1.57211	0.0324083
37738	A_01_P007446	ENSMMUT00000000932	ENSMMUT00000000932	ens|SH3 domain binding glutamic acid-rich protein like 3 [Source:HGNC Symbol;Acc:15568] [ENSMMUT00000000932]	253.776	15.0652	161.508	25.2695	1.57129	0.0201626
24570	A_01_P1685986	ADPGK	ENSMMUT00000015833	gb|ILLUMIGEN_MCQ_26263 Katze_MMBR Macaca mulatta cDNA clone IBIUW:8536 5' similar to Bases 1 to 361 highly similar to human ADP-GK (Hs.10748), mRNA sequence [CN646460]	17.7568	2.29529	11.303	0.615446	1.57099	0.0348352
4884	A_01_P006598	EIF2A	ENSMMUT00000045549	Unknown	14.2579	1.24872	9.0766	1.63898	1.57084	0.0456195
43194	A_01_P006246	LOH12CR1	ENSMMUT00000026112	ref|PREDICTED: Macaca mulatta loss of heterozygosity, 12, chromosomal region 1, transcript variant 2 (LOH12CR1), mRNA [XM_001084966]	7.32624	0.921144	4.6644	0.139018	1.57067	0.0289019
3288	A_01_P1768503	LOC719645	ENSMMUT00000025072	gb|PREDICTED: Macaca mulatta DDB1- and CUL4-associated factor 8-like (LOC719645), mRNA [XM_002808247]	0.682675	0.0595527	0.434725	0.0555783	1.57036	0.0226894
37428	A_01_P1799676	A_01_P1799676	A_01_P1799676	Unknown	17.805	1.33106	11.3451	0.646061	1.5694	0.00473903
28998	A_01_P1717866	PPIL2	ENSMMUT00000026057	ref|PREDICTED: Macaca mulatta peptidylprolyl isomerase (cyclophilin)-like 2 (PPIL2), mRNA [XM_001088432]	1.07727	0.109934	0.686784	0.0585937	1.56858	0.0202063
9255	A_01_P1758561	ENSMMUT00000045728	ENSMMUT00000045728	Unknown	0.948893	0.064407	0.605214	0.0743207	1.56786	0.0129109
36081	A_01_P000809	MTERFD1	ENSMMUT00000012315	ref|PREDICTED: Macaca mulatta MTERF domain containing 1, transcript variant 2 (MTERFD1), mRNA [XM_001091306]	9.35334	0.863495	5.96745	0.586606	1.56739	0.0176093
9424	A_01_P1696591	MAMU-B18	NM_001114964	ref|Macaca mulatta major histocompatibility complex, class I, B (MAMU-B18), mRNA [NM_001114964]	1021.44	93.7958	651.823	95.9627	1.56706	0.0330943
22289	A_01_P1814429	NXT1	NM_001194163	ref|Macaca mulatta NTF2-like export factor 1 (NXT1), mRNA [NM_001194163]	6.87936	0.568441	4.39073	0.127995	1.56679	0.00525699
42447	A_01_P003068	PIGB	ENSMMUT00000015091	ref|PREDICTED: Macaca mulatta phosphatidylinositol glycan anchor biosynthesis, class B (PIGB), mRNA [XM_002804784]	5.84437	0.655482	3.73126	0.447506	1.56632	0.0374022
38989	A_01_P1696666	MAMU-B18	NM_001114964	ref|Macaca mulatta major histocompatibility complex, class I, B (MAMU-B18), mRNA [NM_001114964]	689.75	49.0375	440.486	45.7453	1.56588	0.00988839
25398	A_01_P1787991	EG703940	EG703940	gb|nbl41a11.y1 Rhesus monkey lens. Unnormalized (nbl) Macaca mulatta cDNA clone nbl41a11 5', mRNA sequence [EG703940]	9.06299	1.10234	5.78819	0.612173	1.56577	0.0408182
30172	A_01_P009861	C17orf71	NM_001194385	ref|Macaca mulatta smg-8 homolog, nonsense mediated mRNA decay factor (C. elegans) (C17orf71), mRNA [NM_001194385]	14.5777	1.48829	9.31058	0.920934	1.56571	0.0237165
36835	A_01_P1723931	DPM2	ENSMMUT00000020171	ref|PREDICTED: Macaca mulatta dolichyl-phosphate mannosyltransferase polypeptide 2, regulatory subunit (DPM2), mRNA [XM_001093450]	10.8599	1.21398	6.93885	0.863375	1.56509	0.0389481
2816	A_01_P1749666	ENSMMUT00000014450	ENSMMUT00000014450	Unknown	32.2351	3.30306	20.5988	2.96865	1.5649	0.0395783
36695	A_01_P1819051	LOC717606	XM_001109292	ref|PREDICTED: Macaca mulatta mitochondrial inner membrane protein-like (LOC717606), mRNA [XM_001109292]	5.2716	0.508685	3.36876	0.474682	1.56485	0.033964
16819	A_01_P1779731	A_01_P1779731	A_01_P1779731	Unknown	1.43871	0.117132	0.919598	0.157851	1.5645	0.0384918
3609	A_01_P1768746	ENSMMUT00000013042	ENSMMUT00000013042	ens|hydroxysteroid (17-beta) dehydrogenase 7 [Source:HGNC Symbol;Acc:5215] [ENSMMUT00000013042]	4.89508	0.57077	3.12888	0.209939	1.56448	0.0271859
41173	A_01_P1674451	RNF167	NM_001194101	ref|Macaca mulatta ring finger protein 167 (RNF167), mRNA [NM_001194101]	21.5992	2.50127	13.8089	1.45621	1.56416	0.0359746
35100	A_01_P1823896	LOC720999	CO581269	gb|ILLUMIGEN_MCQ_47452 Katze_MMJJ Macaca mulatta cDNA clone IBIUW:17887 5' similar to Bases 5 to 954 highly similar to human P4HB (Hs.410578), mRNA sequence [CO581269]	4.95211	0.47689	3.16664	0.346068	1.56383	0.0230924
33657	A_01_P1725541	ENSMMUT00000020392	ENSMMUT00000020392	ens|solute carrier family 15, member 3 [Source:HGNC Symbol;Acc:18068] [ENSMMUT00000020392]	97.4146	4.89849	62.2968	12.9327	1.56372	0.0441178
30723	A_01_P1718796	LOC708088	ENSMMUT00000002612	ref|PREDICTED: Macaca mulatta PPPDE peptidase domain-containing protein 2-like, transcript variant 2 (LOC708088), mRNA [XM_001105883]	0.713606	0.0416455	0.456489	0.0622996	1.56325	0.0139524
18045	A_01_P008870	ADAR	ENSMMUT00000022629	gb|PREDICTED: Macaca mulatta adenosine deaminase, RNA-specific, transcript variant 2 (ADAR), mRNA [XM_002801797]	241.931	12.0436	154.765	18.5723	1.56321	0.00764383
17315	A_01_P1680586	ZMIZ1	ENSMMUT00000012285	Unknown	0.346394	0.0481593	0.221597	0.0151462	1.56317	0.0483289
17858	A_01_P1773191	A_01_P1773191	A_01_P1773191	Unknown	9.14997	0.933389	5.85447	0.605983	1.5629	0.0252397
2826	A_01_P1814851	JOSD1	ENSMMUT00000029654	ref|PREDICTED: Macaca mulatta Josephin domain containing 1, transcript variant 3 (JOSD1), mRNA [XM_001094854]	2.92821	0.42806	1.87368	0.0475805	1.56282	0.0498961
32465	A_01_P006680	MED26	XM_001116980	ref|PREDICTED: Macaca mulatta mediator of RNA polymerase II transcription subunit 26-like (LOC720990), partial mRNA [XM_001116980]	0.323151	0.0336891	0.206807	0.0291212	1.56258	0.039977
24380	A_01_P1705666	ENSMMUT00000000329	ENSMMUT00000000329	gb|ILLUMIGEN_MCQ_61080 Katze_MMOV Macaca mulatta cDNA clone IBIUW:36984 5' similar to Bases 15 to 611 highly similar to human RPL18A (Hs.337766), mRNA sequence [DR768173]	56.7226	7.53012	36.308	2.08591	1.56226	0.0399769
825	A_01_P014011	TRPC4AP	XM_001101083	gb|PREDICTED: Macaca mulatta transient receptor potential cation channel, subfamily C, member 4 associated protein (TRPC4AP), mRNA [XM_001101083]	25.715	1.90651	16.4639	3.11758	1.5619	0.0445869
21156	A_01_P1676811	C10H20orf24	NM_001190968	ref|Macaca mulatta chromosome 20 open reading frame 24 ortholog (C10H20orf24), mRNA [NM_001190968]	55.182	3.37242	35.3319	3.80583	1.56182	0.00795068
35505	A_01_P1685651	AQR	ENSMMUT00000003312	ref|PREDICTED: Macaca mulatta aquarius homolog (mouse) (AQR), mRNA [XM_001089350]	10.6765	0.23312	6.83892	1.00777	1.56114	0.00996913
2441	A_01_P1711077	LOC720706	ENSMMUT00000021077	ens|Actin beta subunit [Source:UniProtKB/TrEMBL;Acc:Q6UIS1] [ENSMMUT00000021077]	1.62163	0.171104	1.03908	0.11868	1.56065	0.031263
36799	A_01_P007100	A_01_P007100	A_01_P007100	Unknown	3.90541	0.480466	2.50334	0.274116	1.56008	0.0443992
29391	A_01_P1734901	PDIA6	ENSMMUT00000018047	gb|PREDICTED: Macaca mulatta protein disulfide isomerase family A, member 6, transcript variant 2 (PDIA6), mRNA [XM_002799141]	95.014	7.87637	60.9159	5.89502	1.55976	0.0133702
4363	A_01_P001916	LOC714791	ENSMMUT00000002013	ref|PREDICTED: Macaca mulatta heat shock protein beta-11-like, transcript variant 2 (LOC714791), mRNA [XM_002801574]	3.23009	0.184908	2.0722	0.215111	1.55877	0.00648789
4093	A_01_P008211	RAB35	ENSMMUT00000045518	ens|ras-related protein Rab-35 [Source:RefSeq peptide;Acc:NP_001181695] [ENSMMUT00000045518]	127.615	8.93419	81.8751	13.0389	1.55865	0.0275569
17115	A_01_P1749481	ENSMMUT00000039990	ENSMMUT00000039990	gb|PREDICTED: Macaca mulatta interferon regulatory factor 9-like (LOC715335), mRNA [XM_002808455]	48.0305	2.80792	30.8312	5.65012	1.55785	0.0343685
23154	A_01_P010758	MFF	ENSMMUT00000018596	Unknown	14.0504	1.66738	9.02917	0.875133	1.55611	0.0372007
5926	A_01_P1672016	MAMU-F	NM_001042770	ref|Macaca mulatta major histocompatibility complex, class I, F (MAMU-F), mRNA [NM_001042770]	190.052	10.5699	122.135	22.2271	1.55609	0.0328759
17110	A_01_P1738936	DTD1	ENSMMUT00000015022	ref|PREDICTED: Macaca mulatta D-tyrosyl-tRNA deacylase 1 homolog (S. cerevisiae) (DTD1), mRNA [XM_001088979]	4.00513	0.516362	2.57493	0.259057	1.55543	0.0480864
33595	A_01_P1698456	MAMU-B18	NM_001114964	ref|Macaca mulatta major histocompatibility complex, class I, B (MAMU-B18), mRNA [NM_001114964]	1070.94	87.4121	688.733	119.567	1.55495	0.0417388
1419	A_01_P009951	LOC708234	ENSMMUT00000000657	gb|PREDICTED: Macaca mulatta glutamate [NMDA] receptor-associated protein 1-like, transcript variant 1 (LOC708234), mRNA [XM_001098240]	123.9	8.55687	79.74	12.3413	1.5538	0.0259294
43440	A_01_P008428	ENSMMUT00000024487	ENSMMUT00000024487	ens|glucose-6-phosphate dehydrogenase [Source:HGNC Symbol;Acc:4057] [ENSMMUT00000024487]	21.6727	1.3169	13.9497	0.760825	1.55363	0.00227007
41866	A_01_P000184	GRK6	ENSMMUT00000040606	gb|PREDICTED: Macaca mulatta G protein-coupled receptor kinase 6, transcript variant 5 (GRK6), mRNA [XM_001090350]	1.37779	0.0388362	0.887128	0.0845894	1.5531	0.00188044
39948	A_01_P1676511	LAMP1	ENSMMUT00000013674	gb|PREDICTED: Macaca mulatta lysosomal-associated membrane protein 1, transcript variant 2 (LAMP1), mRNA [XM_001087801]	7.25269	0.758649	4.67061	0.592381	1.55284	0.0364096
34238	A_01_P1676891	BCL2L1	ENSMMUT00000008370	Unknown	1.08192	0.108124	0.69674	0.0671078	1.55283	0.0231931
35559	A_01_P1714466	MRPS31	ENSMMUT00000002683	gb|PREDICTED: Macaca mulatta 28S ribosomal protein S31, mitochondrial-like (MRPS31), mRNA [XM_001088548]	13.9776	1.58066	9.00239	1.04085	1.55266	0.0391218
37711	A_01_P1776656	A_01_P1776656	A_01_P1776656	Unknown	14.7867	1.53266	9.5241	0.963199	1.55255	0.0270798
15121	A_01_P1757117	SEC13	ENSMMUT00000046743	gb|PREDICTED: Macaca mulatta SEC13 homolog (S. cerevisiae), transcript variant 5 (SEC13), mRNA [XM_001089862]	16.1693	1.42211	10.4155	1.76545	1.55243	0.0441947
14361	A_01_P1713666	CENPN	ENSMMUT00000018352	ref|PREDICTED: Macaca mulatta centromere protein N, transcript variant 1 (CENPN), mRNA [XM_001111333]	0.35286	0.0214139	0.227355	0.0420318	1.55202	0.0374953
36068	A_01_P1803351	A_01_P1803351	A_01_P1803351	Unknown	0.36209	0.0295813	0.233384	0.0431208	1.55147	0.0490348
27687	A_01_P019820	MKI67IP	ENSMMUT00000029431	gb|PREDICTED: Macaca mulatta MKI67 (FHA domain) interacting nucleolar phosphoprotein, transcript variant 1 (MKI67IP), mRNA [XM_001085690]	4.04655	0.51544	2.60858	0.223893	1.55125	0.042977
25476	A_01_P1762946	PAXIP1	ENSMMUT00000008878	Unknown	3.62479	0.246334	2.33761	0.297133	1.55064	0.015709
17692	A_01_P1745321	SYNCRIP	NM_001193845	ref|Macaca mulatta synaptotagmin binding, cytoplasmic RNA interacting protein (SYNCRIP), mRNA [NM_001193845]	5.24862	0.597784	3.38884	0.436832	1.5488	0.0457847
5835	A_01_P1757821	ENSMMUT00000014048	ENSMMUT00000014048	ref|PREDICTED: Macaca mulatta hypothetical LOC702669 (LOC702669), miscRNA [XR_091513]	31.6934	3.10114	20.4674	1.86831	1.54848	0.0210972
12595	A_01_P012847	DAP	ENSMMUT00000001597	gb|PREDICTED: Macaca mulatta death-associated protein, transcript variant 1 (DAP), mRNA [XM_001086176]	62.8473	4.43759	40.6035	2.52467	1.54783	0.00478699
23168	A_01_P1704081	LOC100568436	NM_001205198	ref|Macaca mulatta hypothetical LOC100568436 (LOC100568436), mRNA [NM_001205198]	2.92692	0.136197	1.89102	0.169532	1.5478	0.00311511
37723	A_01_P1675751	DCTPP1	NM_001194491	ref|Macaca mulatta dCTP pyrophosphatase 1 (DCTPP1), mRNA [NM_001194491]	6.86004	0.844598	4.43305	0.504989	1.54748	0.0486998
11696	A_01_P1698021	SLC25A11	ENSMMUT00000042364	ref|PREDICTED: Macaca mulatta solute carrier family 25 (mitochondrial carrier; oxoglutarate carrier), member 11, transcript variant 3 (SLC25A11), mRNA [XM_001097514]	17.3948	1.684	11.25	1.79832	1.5462	0.046899
5621	A_01_P016898	A_01_P016898	A_01_P016898	Unknown	15.6529	1.06045	10.1257	1.21203	1.54587	0.013935
1918	A_01_P1699971	ENSMMUT00000041037	ENSMMUT00000041037	gb|PREDICTED: Macaca mulatta procollagen-lysine 1, 2-oxoglutarate 5-dioxygenase 1 (PLOD1), mRNA [XM_002802185]	7.17255	0.487162	4.63995	0.788795	1.54583	0.0341077
19424	A_01_P011735	ENSMMUT00000021874	ENSMMUT00000021874	ens|chromosome 8 open reading frame 82 [Source:RefSeq peptide;Acc:NP_001181832] [ENSMMUT00000021874]	12.4045	1.37323	8.0262	1.06639	1.5455	0.0453979
3069	A_01_P002393	C19orf63	ENSMMUT00000009406	ens|hematopoietic signal peptide-containing [Source:RefSeq peptide;Acc:NP_001181628] [ENSMMUT00000009406]	19.1268	1.88394	12.3779	0.790402	1.54524	0.0163388
9562	A_01_P1781113	A_01_P1781113	A_01_P1781113	Unknown	7.71447	0.123681	4.99281	0.441227	1.54511	0.0010172
26289	A_01_P1784591	BRD2	ENSMMUT00000040893	Unknown	8.28856	0.657563	5.36487	0.881829	1.54497	0.0376304
11715	A_01_P1733861	ENSMMUT00000026761	ENSMMUT00000026761	Unknown	0.453717	0.0536426	0.293705	0.0329417	1.5448	0.0439684
6743	A_01_P1744591	XPO5	ENSMMUT00000021305	Unknown	0.362417	0.0197287	0.234661	0.032539	1.54443	0.0152799
39027	A_01_P1792996	CTAGE5	NM_001195820	ref|Macaca mulatta CTAGE family, member 5 (CTAGE5), mRNA [NM_001195820]	13.2442	1.64099	8.57618	0.835772	1.5443	0.0443908
10285	A_01_P1797751	ENSMMUT00000000875	ENSMMUT00000000875	ens|axin 1 [Source:HGNC Symbol;Acc:903] [ENSMMUT00000000875]	8.74474	0.237165	5.66294	1.07343	1.5442	0.0310256
43838	A_01_P001717	A_01_P001717	A_01_P001717	Unknown	0.89507	0.0662712	0.579739	0.108609	1.54392	0.0479085
41433	A_01_P1778846	A_01_P1778846	A_01_P1778846	Unknown	139.653	14.288	90.4566	11.0928	1.54387	0.0346534
11878	A_01_P1689788	ENSMMUT00000018367	ENSMMUT00000018367	Unknown	0.207301	0.0294941	0.134292	0.00394541	1.54366	0.0495538
11638	A_01_P1714881	LOC697276	ENSMMUT00000005032	gb|PREDICTED: Macaca mulatta ubiquitin carboxyl-terminal hydrolase isozyme L3-like (LOC697276), mRNA [XM_001085879]	12.707	0.899093	8.23248	0.700152	1.54352	0.00774355
16009	A_01_P008755	A_01_P008755	A_01_P008755	Unknown	2.77071	0.175101	1.79514	0.257722	1.54345	0.0202976
40389	A_01_P007607	LOC719736	ENSMMUT00000022804	ref|PREDICTED: Macaca mulatta DET1- and DDB1-associated protein 1-like (LOC719736), mRNA [XM_001114364]	7.55953	0.172985	4.89806	1.00246	1.54337	0.039784
21717	A_01_P1714666	LOC706833	ENSMMUT00000043276	Unknown	0.500313	0.0570633	0.324361	0.0205571	1.54246	0.0273005
12009	A_01_P1730346	HIF1AN	ENSMMUT00000009288	Unknown	0.787038	0.0698262	0.510291	0.0734673	1.54233	0.0341661
25452	A_01_P012644	A_01_P012644	A_01_P012644	Unknown	4.36975	0.302637	2.8334	0.471819	1.54223	0.0336979
1055	A_01_P1713591	KARS	ENSMMUT00000008082	Unknown	9.91128	0.867616	6.42917	0.629494	1.54161	0.0175
32212	A_01_P1710086	DCAKD	NM_001194673	ref|Macaca mulatta dephospho-CoA kinase domain containing (DCAKD), mRNA [NM_001194673]	0.579821	0.0622966	0.376177	0.0324946	1.54135	0.0273935
25338	A_01_P1707161	HNRNPA1	NM_001042783	ref|Macaca mulatta heterogeneous nuclear ribonucleoprotein A1 (HNRNPA1), mRNA [NM_001042783]	17.9202	2.2185	11.6309	0.784925	1.54074	0.0368991
5573	A_01_P1723761	TLE4	ENSMMUT00000045931	Unknown	1.48857	0.140954	0.966231	0.0222331	1.5406	0.0105729
11680	A_01_P1832331	B4GALT7	ENSMMUT00000040582	ref|PREDICTED: Macaca mulatta xylosylprotein beta 1,4-galactosyltransferase, polypeptide 7 (galactosyltransferase I), transcript variant 3 (B4GALT7), mRNA [XM_001093051]	23.0394	2.36883	14.9656	1.29156	1.53949	0.0242439
22551	A_01_P1742651	ATF4	ENSMMUT00000006374	gb|PREDICTED: Macaca mulatta activating transcription factor 4 (tax-responsive enhancer element B67), transcript variant 5 (ATF4), mRNA [XM_001099402]	44.9324	2.85359	29.1963	5.19672	1.53897	0.0378137
42173	A_01_P1734286	ENSMMUT00000045481	ENSMMUT00000045481	Unknown	9.59271	0.388671	6.23395	0.828094	1.53879	0.0104331
13092	A_01_P1784596	LOC698182	XR_010410	ref|PREDICTED: Macaca mulatta 60S ribosomal protein L18a-like (LOC698182), miscRNA [XR_010410]	88.2717	11.5713	57.3651	3.70973	1.53877	0.0438756
11711	A_01_P1747131	LOC697992	ENSMMUT00000005905	ref|PREDICTED: Macaca mulatta NEDD8-conjugating enzyme UBE2F-like, transcript variant 1 (LOC697992), mRNA [XM_001088736]	6.87887	0.639405	4.47201	0.351042	1.5382	0.0164153
33991	A_01_P016294	TRIM11	ENSMMUT00000007473	ref|PREDICTED: Macaca mulatta tripartite motif-containing 11 (TRIM11), mRNA [XM_001082465]	22.5319	2.07101	14.653	1.20165	1.53769	0.016602
278	A_01_P1702606	ENSMMUT00000004324	ENSMMUT00000004324	ens|chromosome 19 open reading frame 25 [Source:HGNC Symbol;Acc:26711] [ENSMMUT00000004324]	3.29043	0.302062	2.13996	0.239835	1.53761	0.0245469
13078	A_01_P1717806	MED15	ENSMMUT00000044250	Unknown	0.466981	0.0532063	0.303728	0.0143616	1.5375	0.0252077
2495	A_01_P1683366	TGS1	ENSMMUT00000039021	ref|PREDICTED: Macaca mulatta trimethylguanosine synthase homolog (S. cerevisiae), transcript variant 2 (TGS1), mRNA [XM_001084320]	1.80824	0.233139	1.17632	0.0993865	1.5372	0.0469469
4613	A_01_P008464	ENSMMUT00000024364	ENSMMUT00000024364	Unknown	7.15227	0.713328	4.65323	0.721979	1.53706	0.0489681
31147	A_01_P002651	ZNF142	ENSMMUT00000009431	ref|PREDICTED: Macaca mulatta zinc finger protein 142 (ZNF142), mRNA [XM_001090487]	7.66174	0.446393	4.98526	0.744317	1.53688	0.0215578
23307	A_01_P013398	LASS5	ENSMMUT00000023135	ref|PREDICTED: Macaca mulatta LAG1 homolog, ceramide synthase 5 (LASS5), mRNA [XM_001102810]	10.8738	0.851672	7.07938	0.870665	1.53599	0.0207049
14586	A_01_P1768411	LOC719253	ENSMMUT00000006362	Unknown	33.5654	1.98961	21.8548	1.70126	1.53584	0.00422174
43611	A_01_P1686791	ENSMMUT00000039469	ENSMMUT00000039469	Unknown	418.429	42.9239	272.487	13.806	1.53559	0.0177599
30789	A_01_P1721136	DTYMK	NM_001194775	ref|Macaca mulatta deoxythymidylate kinase (thymidylate kinase) (DTYMK), mRNA [NM_001194775]	3.80982	0.245891	2.48237	0.259036	1.53475	0.00989095
37200	A_01_P1723016	NOL6	ENSMMUT00000000570	ref|PREDICTED: Macaca mulatta nucleolar protein family 6 (RNA-associated), transcript variant 2 (NOL6), mRNA [XM_001099208]	0.848082	0.0786699	0.552613	0.048822	1.53468	0.018807
16996	A_01_P1778520	A_01_P1778520	A_01_P1778520	Unknown	1.05012	0.140727	0.684346	0.0442633	1.53448	0.0478453
14174	A_01_P1744606	MAD2L1BP	ENSMMUT00000040551	ref|PREDICTED: Macaca mulatta MAD2L1 binding protein (MAD2L1BP), mRNA [XM_001096335]	26.2881	2.06905	17.132	2.2545	1.53445	0.0242521
40181	A_01_P1743916	B3GALT4	ENSMMUT00000005483	ref|PREDICTED: Macaca mulatta UDP-Gal:betaGlcNAc beta 1,3-galactosyltransferase, polypeptide 4, transcript variant 2 (B3GALT4), mRNA [XM_001116066]	3.27919	0.218995	2.13726	0.272702	1.5343	0.017141
27154	A_01_P003828	CO647438	CO647438	gb|ILLUMIGEN_MCQ_40485 Katze_MMPB2 Macaca mulatta cDNA clone IBIUW:24454 5' similar to Bases 2 to 612 highly similar to human BCL10 (Hs.193516), mRNA sequence [CO647438]	4.67688	0.473507	3.04884	0.367014	1.53399	0.0347569
26365	A_01_P1701231	ZNF8	ENSMMUT00000028860	ref|PREDICTED: Macaca mulatta zinc finger protein 8 (ZNF8), partial mRNA [XM_001118943]	2.60433	0.196454	1.69794	0.283732	1.53382	0.0392481
7767	A_01_P1778911	A_01_P1778911	A_01_P1778911	Unknown	393.191	40.8259	256.385	29.9657	1.5336	0.0355104
22186	A_01_P007027	DCAF4	ENSMMUT00000005139	Unknown	6.70721	0.623528	4.37354	0.259613	1.53359	0.0135473
24315	A_01_P1830436	LRRC42	ENSMMUT00000010029	ref|PREDICTED: Macaca mulatta leucine rich repeat containing 42, transcript variant 2 (LRRC42), mRNA [XM_001113120]	0.77744	0.0647379	0.50711	0.0296552	1.53308	0.00900561
15345	A_01_P1732951	ENSMMUT00000030652	ENSMMUT00000030652	ens|serine hydroxymethyltransferase 2 (mitochondrial) [Source:HGNC Symbol;Acc:10852] [ENSMMUT00000030652]	4.03045	0.297526	2.6301	0.403083	1.53243	0.0313644
3269	A_01_P1743621	ENSMMUT00000041130	ENSMMUT00000041130	ens|alpha tubulin acetyltransferase 1 [Source:HGNC Symbol;Acc:21186] [ENSMMUT00000041130]	0.430188	0.0192056	0.28078	0.0136744	1.53212	0.000722596
11340	A_01_P002468	CAPN1	ENSMMUT00000018915	gb|PREDICTED: Macaca mulatta calpain 1, (mu [XM_001114153]	62.0877	5.23405	40.5247	3.32237	1.53209	0.0131714
34676	A_01_P1754481	LOC695372	ENSMMUT00000009349	ref|PREDICTED: Macaca mulatta uncharacterized protein C4orf52-like (LOC695372), mRNA [XM_002808406]	13.779	1.67092	8.99582	0.557358	1.53171	0.0348502
38937	A_01_P018749	TGIF1	ENSMMUT00000007177	Unknown	1.48471	0.104071	0.969362	0.101755	1.53163	0.0122092
16223	A_01_P1745736	RMND1	ENSMMUT00000025778	ref|PREDICTED: Macaca mulatta required for meiotic nuclear division 1 homolog (S. cerevisiae) (RMND1), mRNA [XM_001098025]	4.71625	0.361727	3.07929	0.42289	1.5316	0.0258944
41796	A_01_P011599	RFX5	XM_001107059	ref|PREDICTED: Macaca mulatta regulatory factor X, 5, transcript variant 4 (RFX5), mRNA [XM_001107059]	42.7251	3.68835	27.9	3.58858	1.53137	0.0280259
22590	A_01_P1670871	PRRC2A	NM_001114957	ref|Macaca mulatta proline-rich coiled-coil 2A (PRRC2A), mRNA [NM_001114957]	7.43886	0.508153	4.86041	0.904435	1.5305	0.0474529
35157	A_01_P010867	FAM46A	ENSMMUT00000040321	ref|PREDICTED: Macaca mulatta family with sequence similarity 46, member A, transcript variant 1 (FAM46A), mRNA [XM_001082136]	12.4037	1.41877	8.11215	0.671276	1.52903	0.0339938
19664	A_01_P1781701	A_01_P1781701	A_01_P1781701	Unknown	4.17916	0.394192	2.73386	0.392464	1.52867	0.0407555
2508	A_01_P008090	DDX54	ENSMMUT00000030669	ref|PREDICTED: Macaca mulatta DEAD (Asp-Glu-Ala-Asp) box polypeptide 54, transcript variant 2 (DDX54), mRNA [XM_001111246]	2.27138	0.222353	1.4859	0.229436	1.52862	0.0492239
30962	A_01_P001652	GMPR2	ENSMMUT00000039972	gb|PREDICTED: Macaca mulatta guanosine monophosphate reductase 2, transcript variant 7 (GMPR2), mRNA [XM_001113269]	42.0891	4.41913	27.551	3.4956	1.52768	0.0417599
24405	A_01_P1804791	LOC719154	XR_092086	ref|PREDICTED: Macaca mulatta hypothetical LOC719154 (LOC719154), miscRNA [XR_092086]	1.14531	0.0673624	0.75021	0.120875	1.52665	0.0289829
31010	A_01_P014268	ENSMMUT00000005212	ENSMMUT00000005212	ens|CD40 molecule, TNF receptor superfamily member 5 [Source:HGNC Symbol;Acc:11919] [ENSMMUT00000005212]	13.2899	0.952659	8.70621	0.721627	1.52648	0.00860566
40207	A_01_P1819951	LOC718745	ENSMMUT00000025137	ref|PREDICTED: Macaca mulatta mitochondrial import receptor subunit TOM5 homolog (LOC718745), mRNA [XM_001115450]	15.1331	1.40895	9.9142	0.713883	1.52641	0.0163222
27141	A_01_P012060	LOC718892	XM_001112239	ref|PREDICTED: Macaca mulatta coiled-coil domain-containing protein 94-like (LOC718892), partial mRNA [XM_001112239]	28.0704	2.21608	18.3938	1.44844	1.52608	0.0106418
17218	A_01_P020058	PICALM	ENSMMUT00000027550	gb|PREDICTED: Macaca mulatta phosphatidylinositol binding clathrin assembly protein (PICALM), mRNA [XM_002799729]	77.3622	5.88532	50.701	8.48924	1.52585	0.0417128
38974	A_01_P005393	ZNF622	ENSMMUT00000001939	gb|PREDICTED: Macaca mulatta zinc finger protein 622 (ZNF622), mRNA [XM_002804312]	50.458	6.49094	33.0721	1.67066	1.5257	0.0409943
39935	A_01_P1761271	ENO1	NM_001195611	ref|Macaca mulatta enolase 1, (alpha) (ENO1), mRNA [NM_001195611]	377.143	19.3433	247.286	15.9898	1.52513	0.0020658
12844	A_01_P005361	LOC720147	ENSMMUT00000020424	Unknown	67.9453	3.07238	44.5511	4.48352	1.52511	0.00506947
20808	A_01_P1695623	MAMU-B18	NM_001114964	ref|Macaca mulatta major histocompatibility complex, class I, B (MAMU-B18), mRNA [NM_001114964]	895.914	67.7952	587.598	88.571	1.52471	0.0326724
5703	A_01_P013462	TP53BP2	ENSMMUT00000015577	ref|PREDICTED: Macaca mulatta tumor protein p53 binding protein, 2, transcript variant 2 (TP53BP2), mRNA [XM_002801920]	13.3462	0.526597	8.75411	0.888918	1.52457	0.00435431
35643	A_01_P1736136	ENSMMUT00000006947	ENSMMUT00000006947	ens|protein phosphatase 1, regulatory (inhibitor) subunit 14B [Source:HGNC Symbol;Acc:9057] [ENSMMUT00000006947]	11.9665	0.921816	7.85073	0.7067	1.52425	0.0121691
30524	A_01_P1758486	YEATS2	ENSMMUT00000011285	ref|PREDICTED: Macaca mulatta YEATS domain containing 2 (YEATS2), mRNA [XM_001095820]	2.91693	0.285619	1.91403	0.282939	1.52397	0.0468729
5777	A_01_P1674981	LOC709308	ENSMMUT00000020708	gb|PREDICTED: Macaca mulatta ras-related protein Rab-5C-like, transcript variant 2 (LOC709308), mRNA [XM_002800474]	9.32693	0.797476	6.12017	0.853772	1.52397	0.0335198
33222	A_01_P1691086	KLHL21	ENSMMUT00000047615	Unknown	14.8086	1.42574	9.72063	0.983356	1.52342	0.026025
43363	A_01_P1683471	LOC706351	ENSMMUT00000025178	gb|PREDICTED: Macaca mulatta calmodulin-like, transcript variant 4 (LOC715270), mRNA [XM_001113485]	52.5293	4.74151	34.4819	2.4485	1.52339	0.0148222
26038	A_01_P1690001	DSCR3	ENSMMUT00000009732	ref|PREDICTED: Macaca mulatta Down syndrome critical region gene 3, transcript variant 1 (DSCR3), mRNA [XM_001083723]	1.97082	0.167208	1.29372	0.0489671	1.52337	0.00811239
15211	A_01_P013738	LOC704143	ENSMMUT00000011923	Unknown	10.0792	0.175354	6.6165	0.576268	1.52334	0.00120606
25809	A_01_P013701	ABT1	ENSMMUT00000009658	ref|PREDICTED: Macaca mulatta activator of basal transcription 1 (ABT1), mRNA [XM_001092231]	12.896	1.16229	8.46584	0.714778	1.5233	0.0175376
5611	A_01_P1749296	ENSMMUT00000018199	ENSMMUT00000018199	ens|chromosome 14 open reading frame 119 [Source:HGNC Symbol;Acc:20270] [ENSMMUT00000018199]	24.7269	1.21262	16.2339	3.11738	1.52316	0.0441373
22263	A_01_P1782641	A_01_P1782641	A_01_P1782641	Unknown	1.82589	0.0951136	1.1988	0.061531	1.5231	0.00146543
4131	A_01_P013613	ZSCAN5A	NM_001193995	ref|Macaca mulatta zinc finger and SCAN domain containing 5A (ZSCAN5A), mRNA [NM_001193995]	0.589572	0.0431909	0.387266	0.0518947	1.5224	0.0241205
10711	A_01_P1693141	RPS11	NM_001195754	ref|Macaca mulatta ribosomal protein S11 (RPS11), mRNA [NM_001195754]	162.223	19.9678	106.569	8.79538	1.52224	0.0434485
9337	A_01_P1780296	LOC709893	XR_012122	ref|PREDICTED: Macaca mulatta 40S ribosomal protein SA-like (LOC709893), miscRNA [XR_012122]	2.19077	0.273839	1.43931	0.11498	1.52209	0.0446698
3829	A_01_P1727531	ALG9	ENSMMUT00000043717	ref|PREDICTED: Macaca mulatta asparagine-linked glycosylation 9, alpha-1,2-mannosyltransferase homolog (S. cerevisiae), transcript variant 4 (ALG9), mRNA [XM_001106241]	6.57533	0.434949	4.32043	0.39539	1.52192	0.00859742
11163	A_01_P1708161	RPAIN	NM_001194178	ref|Macaca mulatta RPA interacting protein (RPAIN), mRNA [NM_001194178]	5.24861	0.381162	3.44897	0.474861	1.52179	0.0254312
21611	A_01_P1702961	ENSMMUT00000038874	ENSMMUT00000038874	ens|chromosome 19 open reading frame 10 [Source:HGNC Symbol;Acc:16948] [ENSMMUT00000038874]	26.6729	3.27544	17.5394	1.68191	1.52074	0.0477686
7179	A_01_P1720981	SCLY	ENSMMUT00000025993	Unknown	1.56706	0.151256	1.03081	0.0513038	1.52023	0.0152772
19840	A_01_P1729131	LOC708030	ENSMMUT00000018849	Unknown	2.15101	0.225713	1.41508	0.193696	1.52006	0.0481768
44413	A_01_P1786346	LOC693576	XR_009671	ref|PREDICTED: Macaca mulatta 60S ribosomal protein L23a-like (LOC693576), miscRNA [XR_009671]	193.209	20.0511	127.11	14.2444	1.52002	0.0361768
32011	A_01_P1825466	ENSMMUT00000032927	ENSMMUT00000032927	ref|PREDICTED: Macaca mulatta tRNA modification GTPase GTPBP3, mitochondrial-like (LOC719758), partial mRNA [XM_001114421]	0.902517	0.0604695	0.593888	0.0559255	1.51968	0.00954309
14994	A_01_P1690286	CLDN15	ENSMMUT00000010973	ref|PREDICTED: Macaca mulatta claudin-15-like (CLDN15), mRNA [XM_002803238]	1.49296	0.131569	0.983238	0.137353	1.51841	0.0365395
41035	A_01_P1705816	ENSMMUT00000018335	ENSMMUT00000018335	ens|transmembrane protein 143 [Source:HGNC Symbol;Acc:25603] [ENSMMUT00000018335]	0.21795	0.0082741	0.143551	0.0289822	1.51827	0.0485605
11951	A_01_P1702776	ENSMMUT00000023951	ENSMMUT00000023951	ens|nicalin [Source:HGNC Symbol;Acc:26923] [ENSMMUT00000023951]	0.702953	0.029872	0.463296	0.0166549	1.51729	0.000421101
42557	A_01_P1692346	FBXO28	ENSMMUT00000000972	Unknown	0.763253	0.0791482	0.503269	0.0414034	1.51659	0.0269595
32782	A_01_P1682001	LTA4H	ENSMMUT00000013015	gb|PREDICTED: Macaca mulatta leukotriene A-4 hydrolase-like (LTA4H), mRNA [XM_002807989]	42.6535	4.9951	28.1358	1.66593	1.51599	0.0329808
18857	A_01_P1716586	CEP250	ENSMMUT00000010254	ref|PREDICTED: Macaca mulatta centrosomal protein 250kDa, transcript variant 2 (CEP250), mRNA [XM_001099508]	3.50396	0.277242	2.3115	0.147133	1.51588	0.00897544
42650	A_01_P016167	LOC718599	ENSMMUT00000000054	gb|PREDICTED: Macaca mulatta UPF0431 protein C1orf66-like, transcript variant 1 (LOC718599), mRNA [XM_001116716]	29.2638	0.370839	19.3085	3.90671	1.51559	0.0442688
10559	A_01_P1798716	KLHL6	ENSMMUT00000031111	Unknown	0.335569	0.0275138	0.221438	0.0365116	1.51541	0.0467533
36320	A_01_P003778	LOC695722	ENSMMUT00000024049	Unknown	9.80141	0.768057	6.46789	1.03353	1.5154	0.0412786
3639	A_01_P1709130	ENSMMUT00000023709	ENSMMUT00000023709	ens|zinc finger protein 207 [Source:HGNC Symbol;Acc:12998] [ENSMMUT00000023709]	17.514	1.43819	11.563	1.39464	1.51467	0.0249393
3616	A_01_P1760521	EIF3B	ENSMMUT00000021780	Unknown	3.77783	0.350197	2.49451	0.372274	1.51445	0.0458494
35016	A_01_P1687296	COMMD10	ENSMMUT00000012209	ref|PREDICTED: Macaca mulatta COMM domain containing 10 (COMMD10), mRNA [XM_001086816]	3.63802	0.252835	2.40294	0.127011	1.51399	0.00474405
34605	A_01_P1765826	LOC708703	ENSMMUT00000028372	Unknown	0.981202	0.0581684	0.648135	0.0665906	1.51389	0.00932227
32991	A_01_P1773076	CLIC1	XR_011616	gb|PREDICTED: Macaca mulatta chloride intracellular channel protein 1-like (CLIC1), miscRNA [XR_011616]	85.9468	3.14311	56.7728	3.84411	1.51387	0.00107657
2895	A_01_P1778386	A_01_P1778386	A_01_P1778386	Unknown	39.2641	5.09301	25.9394	1.21766	1.51369	0.0438107
10665	A_01_P1737811	LOC694012	ENSMMUT00000019854	ref|PREDICTED: Macaca mulatta leptin receptor overlapping transcript-like 1-like, transcript variant 1 (LOC694012), mRNA [XM_001082721]	7.35021	0.83165	4.85589	0.353483	1.51367	0.0328428
18521	A_01_P1724426	ENSMMUT00000016118	ENSMMUT00000016118	Unknown	4.8958	0.397499	3.23442	0.218554	1.51366	0.0105481
27363	A_01_P1831233	A_01_P1831233	A_01_P1831233	Unknown	1.26286	0.141141	0.834502	0.0983016	1.51331	0.0471334
42891	A_01_P1744246	C4H6orf64	ENSMMUT00000022105	ens|hypothetical protein LOC719556 [Source:RefSeq peptide;Acc:NP_001177803] [ENSMMUT00000022105]	7.69524	0.412789	5.08591	0.524213	1.51305	0.007886
26334	A_01_P1785376	A_01_P1785376	A_01_P1785376	Unknown	0.968712	0.0755028	0.640818	0.109953	1.51168	0.0492305
18712	A_01_P1679276	SIPA1	ENSMMUT00000010366	ref|PREDICTED: Macaca mulatta signal-induced proliferation-associated 1, transcript variant 1 (SIPA1), mRNA [XM_001113287]	52.7748	4.71828	34.9205	5.03311	1.51129	0.0413218
2456	A_01_P1715466	ARFRP1	ENSMMUT00000000253	ref|PREDICTED: Macaca mulatta ADP-ribosylation factor related protein 1 (ARFRP1), mRNA [XM_001084614]	2.9184	0.178731	1.93212	0.285023	1.51046	0.0262315
18400	A_01_P000564	LOC704858	XM_002808031	ref|PREDICTED: Macaca mulatta intersectin-2-like (LOC704858), mRNA [XM_002808031]	8.26235	0.618327	5.47016	0.827628	1.51044	0.0354475
28402	A_01_P1828071	GNPTG	NM_001204748	ref|Macaca mulatta N-acetylglucosamine-1-phosphate transferase, gamma subunit (GNPTG), mRNA [NM_001204748]	17.5077	1.04787	11.5921	1.38971	1.51031	0.0145172
40257	A_01_P1717576	ZNF337	ENSMMUT00000044362	ref|PREDICTED: Macaca mulatta zinc finger protein 337, transcript variant 2 (ZNF337), mRNA [XM_002798255]	2.38321	0.240439	1.5784	0.1762	1.50989	0.0355807
25653	A_01_P1791026	PLDN	XM_001111943	ref|PREDICTED: Macaca mulatta pallidin homolog (mouse) (PLDN), mRNA [XM_001111943]	20.9594	1.12111	13.8831	2.297	1.50971	0.0324858
29457	A_01_P1834280	A_01_P1834280	A_01_P1834280	Unknown	2.5034	0.155395	1.65829	0.154891	1.50963	0.00844217
16551	A_01_P018621	LOC712067	ENSMMUT00000017846	ref|PREDICTED: Macaca mulatta UPF0683 protein C7orf47-like (LOC712067), mRNA [XM_001104600]	131.066	7.14217	86.8353	12.6857	1.50936	0.022855
1630	A_01_P012267	LRP10	ENSMMUT00000022641	ref|PREDICTED: Macaca mulatta low density lipoprotein receptor-related protein 10, transcript variant 2 (LRP10), mRNA [XM_001100606]	201.899	13.8096	133.767	13.1853	1.50933	0.0118081
16018	A_01_P000541	MRPL16	ENSMMUT00000031402	ref|PREDICTED: Macaca mulatta mitochondrial ribosomal protein L16 (MRPL16), mRNA [XM_001089378]	16.3737	0.771454	10.8497	1.24069	1.50914	0.00916902
14491	A_01_P1796601	A_01_P1796601	A_01_P1796601	Unknown	2.7062	0.309145	1.79338	0.171098	1.509	0.041576
23849	A_01_P1730631	LOC695495	ENSMMUT00000033439	Unknown	12.762	0.996058	8.45732	0.833031	1.50899	0.0161016
41588	A_01_P011805	LOC697397	CB231011	gb|AGENCOURT_11468692 NICHD_Rh_Ov1 Macaca mulatta cDNA clone IMAGE:6884016 5', mRNA sequence [CB231011]	285.209	32.2595	189.028	4.12572	1.50881	0.0253694
24192	A_01_P1694316	TDRD7	NM_001194629	ref|Macaca mulatta tudor domain containing 7 (TDRD7), mRNA [NM_001194629]	2.76419	0.224951	1.83216	0.270936	1.50871	0.0381971
12159	A_01_P1749976	CDKN3	ENSMMUT00000017270	ref|PREDICTED: Macaca mulatta cyclin-dependent kinase inhibitor 3, transcript variant 2 (CDKN3), mRNA [XM_001085150]	0.882626	0.0905108	0.585302	0.0398176	1.50798	0.0237967
39572	A_01_P1771981	CN644373	CN644373	gb|ILLUMIGEN_MCQ_10281 Katze_MMPL2 Macaca mulatta cDNA clone IBIUW:9189 5' similar to Bases 1 to 633 highly similar to human UNC84B (Hs.406612), mRNA sequence [CN644373]	133.82	13.1308	88.7712	9.04767	1.50747	0.0301526
39592	A_01_P1793976	LOC695847	CN646085	gb|ILLUMIGEN_MCQ_25585 Katze_MMBR Macaca mulatta cDNA clone IBIUW:10901 5' similar to Bases 102 to 1091 highly similar to human CBX3 (Hs.381189), mRNA sequence [CN646085]	21.1921	2.27302	14.062	1.66759	1.50704	0.0447292
43364	A_01_P1711166	DUS1L	ENSMMUT00000040847	ref|PREDICTED: Macaca mulatta dihydrouridine synthase 1-like (S. cerevisiae) (DUS1L), mRNA [XM_001113015]	32.2601	2.161	21.4118	3.35805	1.50665	0.0347984
12741	A_01_P012782	LOC100429077	XR_091939	gb|PREDICTED: Macaca mulatta hypothetical LOC100429077 (LOC100429077), miscRNA [XR_091939]	40.231	4.71979	26.7086	1.07694	1.5063	0.0314418
27021	A_01_P1688666	CASP3	ENSMMUT00000016879	ens|Caspase 3 [Source:UniProtKB/TrEMBL;Acc:Q8SPU2] [ENSMMUT00000016879]	1.52326	0.172645	1.01145	0.0833484	1.50601	0.0370435
16869	A_01_P006017	LACTB	ENSMMUT00000005010	ref|PREDICTED: Macaca mulatta lactamase, beta, transcript variant 2 (LACTB), mRNA [XM_001104610]	10.2474	0.477707	6.80565	0.45625	1.50572	0.00199504
458	A_01_P003101	TNFSF4	ENSMMUT00000007751	ref|PREDICTED: Macaca mulatta tumor necrosis factor (ligand) superfamily, member 4, transcript variant 2 (TNFSF4), mRNA [XM_001101190]	0.58528	0.059583	0.388831	0.0157183	1.50523	0.0188842
22312	A_01_P014239	CASP9	XM_001082859	ref|PREDICTED: Macaca mulatta caspase 9, apoptosis-related cysteine peptidase (CASP9), mRNA [XM_001082859]	4.95867	0.431432	3.29572	0.135364	1.50458	0.0103587
25155	A_01_P1746876	NIPA2	NM_001194886	ref|Macaca mulatta non imprinted in Prader-Willi/Angelman syndrome 2 (NIPA2), mRNA [NM_001194886]	20.9084	1.77522	13.9008	1.77638	1.50411	0.0315636
30668	A_01_P1677441	LOC705778	ENSMMUT00000005774	ref|PREDICTED: Macaca mulatta probable Xaa-Pro aminopeptidase 3-like (LOC705778), mRNA [XM_002798396]	1.32143	0.139929	0.878588	0.110166	1.50404	0.0473793
14233	A_01_P012151	NFE2	NM_001194758	ref|Macaca mulatta nuclear factor (erythroid-derived 2), 45kDa (NFE2), mRNA [NM_001194758]	0.856948	0.0787941	0.569813	0.046594	1.50391	0.0201516
20739	A_01_P1793821	TLR9	ENSMMUT00000046353	ens|toll-like receptor 9 [Source:RefSeq peptide;Acc:NP_001123903] [ENSMMUT00000046353]	213.688	21.3123	142.1	6.29212	1.50378	0.0181023
24125	A_01_P004912	FBXO34	XM_001086106	gb|PREDICTED: Macaca mulatta F-box protein 34 (FBXO34), mRNA [XM_001086106]	3.03712	0.289025	2.0204	0.259642	1.50323	0.0397507
29180	A_01_P000299	LOC715356	ENSMMUT00000040531	ref|PREDICTED: Macaca mulatta goliath homolog (LOC715356), mRNA [XM_002804667]	24.531	2.64155	16.3226	1.76859	1.50288	0.0416516
13930	A_01_P009011	LOC709738	XM_001105467	gb|PREDICTED: Macaca mulatta hypothetical LOC709738 (LOC709738), mRNA [XM_001105467]	17.954	1.23222	11.9468	1.63113	1.50283	0.0259953
23562	A_01_P1690356	ENSMMUT00000008297	ENSMMUT00000008297	gb|PREDICTED: Macaca mulatta calmodulin-like, transcript variant 4 (LOC715270), mRNA [XM_001113485]	109.26	10.1573	72.7286	3.33347	1.5023	0.0141919
38247	A_01_P1765801	ENSMMUT00000047229	ENSMMUT00000047229	ens|leucine rich repeat containing 41 [Source:HGNC Symbol;Acc:16917] [ENSMMUT00000047229]	10.7569	0.576435	7.16348	1.30737	1.50163	0.0455964
23602	A_01_P015770	ENSMMUT00000044601	ENSMMUT00000044601	Unknown	34.4221	2.93099	22.9293	3.28598	1.50122	0.0401165
17507	A_01_P1700306	ENSMMUT00000020839	ENSMMUT00000020839	ens|nuclear respiratory factor 1 [Source:HGNC Symbol;Acc:7996] [ENSMMUT00000020839]	2.0561	0.137068	1.37006	0.177348	1.50073	0.022205
